# Supplementary material for: Crystal structure of a hydrogen-bonded 2:1 co-crystal of 4-nitro­phenol and 4,4′-bi­pyridine
Source: Acta Crystallogr E Crystallogr Commun. 2024 Oct 8;80(Pt 11):1135–7. doi: 10.1107/S205698902400971X (PMC11660489; doi:10.1107/S205698902400971X)
Supplement: Supplementary file 1 [file e-80-01135-sup1.cif]

##############################################################################
#                                                                            #
# This CIF contains the data in a paper accepted for publication in          #
# Acta Crystallographica Section E. It conforms to the requirements of       #
# Notes for Authors for Acta Crystallographica Section E, and has been       #
# peer reviewed under the auspices of the IUCr Commission on Journals.       #
#                                                                            #
# Full details of the Crystallographic Information File format               #
# are given in the paper "The Crystallographic Information File (CIF):       #
# a New Standard Archive File for Crystallography" by S. R. Hall, F. H.      #
# Allen and I. D. Brown [Acta Cryst. (1991), A47, 655-685].                  #
#                                                                            #
# The current version of the core CIF dictionary is obtainable from          #
# ftp://ftp.iucr.org/pub/cif_core.dic.                                       #
#                                                                            #
# Software is freely available for graphical display of the structure(s)     #
# in this CIF. For information consult the CIF software page                 #
# http://www.iucr.org/resources/cif/software.                                #
#                                                                            #
# This file may be used for bona fide research purposes within the           #
# scientific community so long as proper attribution is given to the journal # 
# article from which it was obtained.                                        #
#                                                                            #
##############################################################################
data_I
_audit_creation_method
;
Olex2 1.5
(compiled 2024.02.16 svn.r378c4104 for OlexSys, GUI svn.r6928)
;
_journal_date_recd_electronic     2024-08-28
_journal_date_accepted     2024-10-02
_journal_name_full     'Acta Crystallographica, Section E'
_journal_year     2024
_journal_volume     80
_journal_issue      1
_journal_page_first     0
_journal_page_last     0
_journal_paper_category     GO
_journal_paper_doi     10.1107/S205698902400971X
_journal_coeditor_code     JY2052
_publ_contact_author_name     'Zoe Marr'
_publ_contact_author_address
;
Department of Chemistry & Biochemistry, California State Polytechnic University,
Pomona, 3801 W. Temple Ave., Pomona, CA 91768.
;
_publ_contact_author_email     'zymarr@cpp.edu'
_publ_contact_author_fax     ?
_publ_contact_author_phone     '315-935-3825'
_publ_section_title
;
Crystal structure of a hydrogen-bonded 2:1 co-crystal of 4-nitrophenol and
4,4'-bipyridine
;
loop_
    _publ_author_name
    _publ_author_footnote
    _publ_author_address
    'Gotingco, Angela' .
;
Department of Chemistry & Biochemistry, California State Polytechnic University,
Pomona, 3801 W. Temple Ave., Pomona, CA 91768, USA
;
    'Villanueva Contreras, Merary' .
;
Department of Chemistry & Biochemistry, California State Polytechnic University,
Pomona, 3801 W. Temple Ave., Pomona, CA 91768, USA
;
    'Wolfarth, Jeanette A.' .
;
Department of Chemistry & Biochemistry, California State Polytechnic University,
Pomona, 3801 W. Temple Ave., Pomona, CA 91768, USA
;
    'Stieber, S. Chantal E.' .
;
Department of Chemistry & Biochemistry, California State Polytechnic University,
Pomona, 3801 W. Temple Ave., Pomona, CA 91768, USA
;
    'Marr, Zoe Y.' .
;
Department of Chemistry & Biochemistry, California State Polytechnic University,
Pomona, 3801 W. Temple Ave., Pomona, CA 91768, USA
;
_publ_section_synopsis
;
4-Nitrophenol and 4,4'-bipyridine crystallized together in a 1:2 ratio and in
the space group <i>P</i>2~1~/<i>n</i>. There is a hydrogen-bonding interaction
between the nitrogen atoms on the 4,4'-bipyridine molecule and the hydrogen
atom on the hydroxyl group on the 4-nitrophenol resulting in trimolecular
units.
;
_chemical_name_systematic
;
4,4'-Bipyridine--4-nitrophenol (1/2)
;
_chemical_name_common     ?
_chemical_formula_moiety     'C10 H8 N2, 2(C6 H5 N O3)'
_chemical_formula_sum     'C22 H18 N4 O6'
_chemical_formula_iupac     'C10 H8 N2, 2C6 H5 N O3'
_chemical_formula_weight     434.40
_chemical_melting_point     ?
_space_group_crystal_system     monoclinic
_space_group_name_H-M_alt     'P 1 21/n 1'
_space_group_name_Hall     '-P 2yn'
loop_
    _space_group_symop_operation_xyz
    'x, y, z'
    '-x+1/2, y+1/2, -z+1/2'
    '-x, -y, -z'
    'x-1/2, -y-1/2, z-1/2'
_cell_length_a     12.3711(7)
_cell_length_b     3.8255(2)
_cell_length_c     21.4175(12)
_cell_angle_alpha     90
_cell_angle_beta     104.195(2)
_cell_angle_gamma     90
_cell_volume     982.65(9)
_cell_formula_units_Z     2
_cell_measurement_reflns_used     5585
_cell_measurement_theta_min     2.16
_cell_measurement_theta_max     30.29
_cell_measurement_temperature     123.00
_exptl_crystal_description     prism
_exptl_crystal_colour     'clear colourless'
_exptl_crystal_size_max     0.47
_exptl_crystal_size_mid     0.07
_exptl_crystal_size_min     0.03
_exptl_crystal_density_diffrn     1.468
_exptl_crystal_density_meas     ?
_exptl_crystal_density_method     ?
_exptl_crystal_F_000     452
_exptl_absorpt_coefficient_mu     0.109
_exptl_absorpt_correction_type     multi-scan
_exptl_absorpt_process_details
;
(SADABS; Krause <i>et al.</i>,  2015)
;
_exptl_absorpt_correction_T_min     0.5006
_exptl_absorpt_correction_T_max     0.7460
_diffrn_ambient_temperature     123.00
_diffrn_source     ?
_diffrn_source_power     0.07
_diffrn_source_voltage     50.0
_diffrn_source_current     1.4
_diffrn_radiation_type     MoK\a
_diffrn_radiation_wavelength     0.71073
_diffrn_measurement_device_type     'Bruker D8 Venture'
_diffrn_measurement_method     '\f and \w scans'
_diffrn_detector_area_resol_mean     ?
_diffrn_reflns_number     24119
_diffrn_reflns_av_R_equivalents     0.0756
_diffrn_reflns_av_unetI/netI     0.0409
_diffrn_reflns_theta_min     1.962
_diffrn_reflns_theta_max     30.356
_diffrn_reflns_theta_full     25.242
_diffrn_measured_fraction_theta_max     0.995
_diffrn_measured_fraction_theta_full     0.997
_diffrn_reflns_limit_h_min     -17
_diffrn_reflns_limit_h_max     17
_diffrn_reflns_limit_k_min     -5
_diffrn_reflns_limit_k_max     5
_diffrn_reflns_limit_l_min     -30
_diffrn_reflns_limit_l_max     30
_diffrn_standards_number     0
_refine_special_details     ?
_reflns_number_total     2957
_reflns_number_gt     2302
_reflns_threshold_expression     'I > 2\s(I)'
_refine_ls_structure_factor_coef     Fsqd
_refine_ls_matrix_type     full
_refine_ls_R_factor_all     0.0765
_refine_ls_R_factor_gt     0.0574
_refine_ls_wR_factor_gt     0.1470
_refine_ls_wR_factor_ref     0.1610
_refine_ls_goodness_of_fit_ref     1.098
_refine_ls_restrained_S_all     1.098
_refine_ls_number_reflns     2957
_refine_ls_number_parameters     149
_refine_ls_number_restraints     0
_refine_ls_hydrogen_treatment     mixed
_refine_ls_weighting_scheme     calc
_refine_ls_weighting_details
              'w=1/[\s^2^(Fo^2^)+(0.0648P)^2^+0.7817P] where P=(Fo^2^+2Fc^2^)/3'
_atom_sites_solution_hydrogens     mixed
_atom_sites_solution_primary     dual
_atom_sites_solution_secondary     ?
_refine_ls_shift/su_max     0.000
_refine_ls_shift/su_mean     0.000
_refine_diff_density_max     0.469
_refine_diff_density_min     -0.367
_refine_ls_extinction_method     none
_refine_ls_extinction_coef     .
loop_
    _atom_type_symbol
    _atom_type_description
    _atom_type_scat_dispersion_real
    _atom_type_scat_dispersion_imag
    _atom_type_scat_source
    'C' 'C' 0.0033 0.0016
                         'International Tables Vol C Tables 4.2.6.8 and 6.1.1.4'
    'H' 'H' 0.0000 0.0000
                         'International Tables Vol C Tables 4.2.6.8 and 6.1.1.4'
    'N' 'N' 0.0061 0.0033
                         'International Tables Vol C Tables 4.2.6.8 and 6.1.1.4'
    'O' 'O' 0.0106 0.0060
                         'International Tables Vol C Tables 4.2.6.8 and 6.1.1.4'
_computing_data_collection
;
APEX4 (Bruker, 2018)
;
_computing_cell_refinement
;
SAINT V8.40B (Bruker, 2018)
;
_computing_data_reduction
;
SAINT V8.40B (Bruker, 2018)
;
_computing_structure_solution
;
<i>SHELXT2018/2</i> (Sheldrick, 2015a)
;
_computing_structure_refinement
;
SHELXL  (Sheldrick, 2015b)
;
_computing_molecular_graphics
;
Olex2 1.5 (Dolomanov <i>et al.</i>,  2009)
;
_computing_publication_material
;
Olex2 1.5 (Dolomanov <i>et al.</i>,  2009)
;
loop_
    _atom_site_type_symbol
    _atom_site_label
    _atom_site_fract_x
    _atom_site_fract_y
    _atom_site_fract_z
    _atom_site_U_iso_or_equiv
    _atom_site_adp_type
    _atom_site_calc_flag
    _atom_site_occupancy
    _atom_site_disorder_assembly
    _atom_site_disorder_group
    O O3 0.36469(10) 0.2681(4) 0.20323(6) 0.0241(3) Uani d 1 . .
    O O1 0.76718(11) 1.0265(4) 0.13543(7) 0.0315(3) Uani d 1 . .
    O O2 0.66554(13) 0.9310(5) 0.03941(6) 0.0372(4) Uani d 1 . .
    N N1 1.07530(12) 0.6778(4) 0.16823(7) 0.0224(3) Uani d 1 . .
    N N2 0.68271(12) 0.9075(4) 0.09853(7) 0.0243(3) Uani d 1 . .
    C C3 1.01552(13) 0.5393(4) 0.03500(7) 0.0184(3) Uani d 1 . .
    C C6 0.60089(14) 0.7357(4) 0.12575(8) 0.0196(3) Uani d 1 . .
    C C11 0.49848(14) 0.6398(5) 0.08606(8) 0.0220(3) Uani d 1 . .
    H H11 0.482527 0.682639 0.041035 0.026 Uiso calc 1 . .
    C C7 0.62601(14) 0.6748(4) 0.19178(8) 0.0209(3) Uani d 1 . .
    H H7 0.696365 0.741876 0.218231 0.025 Uiso calc 1 . .
    C C1 0.97805(15) 0.5281(5) 0.13953(8) 0.0227(4) Uani d 1 . .
    H H1 0.928687 0.468694 0.165566 0.027 Uiso calc 1 . .
    C C9 0.44362(14) 0.4190(4) 0.17947(8) 0.0202(3) Uani d 1 . .
    C C8 0.54795(14) 0.5162(4) 0.21849(8) 0.0211(3) Uani d 1 . .
    H H8 0.564758 0.472398 0.263503 0.025 Uiso calc 1 . .
    C C2 0.94480(14) 0.4545(5) 0.07449(8) 0.0223(3) Uani d 1 . .
    H H2 0.874671 0.347421 0.056842 0.027 Uiso calc 1 . .
    C C10 0.42023(14) 0.4814(5) 0.11295(8) 0.0228(4) Uani d 1 . .
    H H10 0.350120 0.414291 0.086214 0.027 Uiso calc 1 . .
    C C5 1.14324(14) 0.7645(5) 0.13058(8) 0.0238(4) Uani d 1 . .
    H H5 1.212254 0.874593 0.149718 0.029 Uiso calc 1 . .
    C C4 1.11678(14) 0.6999(5) 0.06463(8) 0.0230(4) Uani d 1 . .
    H H4 1.167421 0.764784 0.039720 0.028 Uiso calc 1 . .
    H H3 0.386(2) 0.254(8) 0.2445(15) 0.053(8) Uiso d 1 . .
loop_
    _atom_site_aniso_label
    _atom_site_aniso_U_11
    _atom_site_aniso_U_22
    _atom_site_aniso_U_33
    _atom_site_aniso_U_12
    _atom_site_aniso_U_13
    _atom_site_aniso_U_23
    O3 0.0195(6) 0.0320(7) 0.0194(6) -0.0049(5) 0.0022(5) 0.0017(5)
    O1 0.0236(6) 0.0378(8) 0.0325(7) -0.0049(6) 0.0056(5) 0.0044(6)
    O2 0.0364(8) 0.0536(10) 0.0226(7) -0.0013(7) 0.0094(6) 0.0087(6)
    N1 0.0234(7) 0.0230(7) 0.0203(7) 0.0029(6) 0.0044(5) -0.0015(5)
    N2 0.0222(7) 0.0275(8) 0.0238(7) 0.0040(6) 0.0066(5) 0.0048(6)
    C3 0.0183(7) 0.0169(7) 0.0198(7) 0.0014(6) 0.0044(6) -0.0002(6)
    C6 0.0201(7) 0.0202(7) 0.0187(7) 0.0029(6) 0.0052(6) 0.0017(6)
    C11 0.0240(8) 0.0252(8) 0.0153(7) 0.0043(7) 0.0018(6) 0.0005(6)
    C7 0.0195(7) 0.0220(8) 0.0185(7) -0.0005(6) -0.0004(6) 0.0004(6)
    C1 0.0234(8) 0.0245(8) 0.0213(8) 0.0000(6) 0.0077(6) -0.0009(6)
    C9 0.0196(7) 0.0202(8) 0.0196(7) 0.0015(6) 0.0028(6) -0.0009(6)
    C8 0.0232(8) 0.0223(8) 0.0159(7) -0.0005(6) 0.0009(6) 0.0003(6)
    C2 0.0200(8) 0.0254(8) 0.0212(8) -0.0030(6) 0.0044(6) -0.0024(6)
    C10 0.0200(8) 0.0279(9) 0.0175(7) 0.0010(6) -0.0010(6) -0.0015(6)
    C5 0.0190(8) 0.0283(9) 0.0227(8) 0.0002(6) 0.0023(6) -0.0025(7)
    C4 0.0182(7) 0.0283(9) 0.0224(8) -0.0015(6) 0.0048(6) -0.0011(7)
_geom_special_details
;
 All esds (except the esd in the dihedral angle between two l.s. planes)
 are estimated using the full covariance matrix.  The cell esds are taken
 into account individually in the estimation of esds in distances, angles
 and torsion angles; correlations between esds in cell parameters are only
 used when they are defined by crystal symmetry.  An approximate (isotropic)
 treatment of cell esds is used for estimating esds involving l.s. planes.
;
loop_
    _geom_bond_atom_site_label_1
    _geom_bond_atom_site_label_2
    _geom_bond_site_symmetry_2
    _geom_bond_distance
    _geom_bond_publ_flag
    O3 C9 . 1.338(2) ?
    O3 H3 . 0.86(3) ?
    O1 N2 . 1.232(2) ?
    O2 N2 . 1.2346(19) ?
    N1 C1 . 1.338(2) ?
    N1 C5 . 1.341(2) ?
    N2 C6 . 1.444(2) ?
    C3 C3 3_765 1.484(3) ?
    C3 C2 . 1.396(2) ?
    C3 C4 . 1.400(2) ?
    C6 C11 . 1.391(2) ?
    C6 C7 . 1.391(2) ?
    C11 H11 . 0.9500 ?
    C11 C10 . 1.382(2) ?
    C7 H7 . 0.9500 ?
    C7 C8 . 1.378(2) ?
    C1 H1 . 0.9500 ?
    C1 C2 . 1.381(2) ?
    C9 C8 . 1.405(2) ?
    C9 C10 . 1.403(2) ?
    C8 H8 . 0.9500 ?
    C2 H2 . 0.9500 ?
    C10 H10 . 0.9500 ?
    C5 H5 . 0.9500 ?
    C5 C4 . 1.392(2) ?
    C4 H4 . 0.9500 ?
loop_
    _geom_angle_atom_site_label_1
    _geom_angle_atom_site_label_2
    _geom_angle_atom_site_label_3
    _geom_angle_site_symmetry_1
    _geom_angle_site_symmetry_3
    _geom_angle
    _geom_angle_publ_flag
    C9 O3 H3 . . 110.4(19) ?
    C1 N1 C5 . . 117.07(15) ?
    O1 N2 O2 . . 122.44(16) ?
    O1 N2 C6 . . 118.51(14) ?
    O2 N2 C6 . . 119.06(15) ?
    C2 C3 C3 . 3_765 121.30(18) ?
    C2 C3 C4 . . 116.84(15) ?
    C4 C3 C3 . 3_765 121.86(18) ?
    C11 C6 N2 . . 119.80(15) ?
    C11 C6 C7 . . 121.33(15) ?
    C7 C6 N2 . . 118.86(15) ?
    C6 C11 H11 . . 120.4 ?
    C10 C11 C6 . . 119.16(15) ?
    C10 C11 H11 . . 120.4 ?
    C6 C7 H7 . . 120.3 ?
    C8 C7 C6 . . 119.41(15) ?
    C8 C7 H7 . . 120.3 ?
    N1 C1 H1 . . 117.9 ?
    N1 C1 C2 . . 124.22(16) ?
    C2 C1 H1 . . 117.9 ?
    O3 C9 C8 . . 122.52(15) ?
    O3 C9 C10 . . 118.15(15) ?
    C10 C9 C8 . . 119.32(15) ?
    C7 C8 C9 . . 120.32(15) ?
    C7 C8 H8 . . 119.8 ?
    C9 C8 H8 . . 119.8 ?
    C3 C2 H2 . . 120.4 ?
    C1 C2 C3 . . 119.19(16) ?
    C1 C2 H2 . . 120.4 ?
    C11 C10 C9 . . 120.44(15) ?
    C11 C10 H10 . . 119.8 ?
    C9 C10 H10 . . 119.8 ?
    N1 C5 H5 . . 118.7 ?
    N1 C5 C4 . . 122.70(16) ?
    C4 C5 H5 . . 118.7 ?
    C3 C4 H4 . . 120.0 ?
    C5 C4 C3 . . 119.98(16) ?
    C5 C4 H4 . . 120.0 ?
loop_
    _geom_torsion_atom_site_label_1
    _geom_torsion_atom_site_label_2
    _geom_torsion_atom_site_label_3
    _geom_torsion_atom_site_label_4
    _geom_torsion_site_symmetry_1
    _geom_torsion_site_symmetry_2
    _geom_torsion_site_symmetry_3
    _geom_torsion_site_symmetry_4
    _geom_torsion
    _geom_torsion_publ_flag
    O3 C9 C8 C7 . . . . -179.23(16) ?
    O3 C9 C10 C11 . . . . 179.35(16) ?
    O1 N2 C6 C11 . . . . 171.57(16) ?
    O1 N2 C6 C7 . . . . -7.4(2) ?
    O2 N2 C6 C11 . . . . -8.2(2) ?
    O2 N2 C6 C7 . . . . 172.86(16) ?
    N1 C1 C2 C3 . . . . -0.1(3) ?
    N1 C5 C4 C3 . . . . 0.2(3) ?
    N2 C6 C11 C10 . . . . -178.82(16) ?
    N2 C6 C7 C8 . . . . 178.95(15) ?
    C3 C3 C2 C1 3_765 . . . 179.06(19) ?
    C3 C3 C4 C5 3_765 . . . -179.13(19) ?
    C6 C11 C10 C9 . . . . 0.2(3) ?
    C6 C7 C8 C9 . . . . -0.4(3) ?
    C11 C6 C7 C8 . . . . 0.0(3) ?
    C7 C6 C11 C10 . . . . 0.1(3) ?
    C1 N1 C5 C4 . . . . -1.0(3) ?
    C8 C9 C10 C11 . . . . -0.6(3) ?
    C2 C3 C4 C5 . . . . 0.6(3) ?
    C10 C9 C8 C7 . . . . 0.7(3) ?
    C5 N1 C1 C2 . . . . 0.9(3) ?
    C4 C3 C2 C1 . . . . -0.7(2) ?
loop_
    _geom_hbond_atom_site_label_D
    _geom_hbond_atom_site_label_H
    _geom_hbond_atom_site_label_A
    _geom_hbond_site_symmetry_A
    _geom_hbond_distance_DH
    _geom_hbond_distance_HA
    _geom_hbond_distance_DA
    _geom_hbond_angle_DHA
    O3 H3 N1 2_645 0.86(3) 1.84(3) 2.6921(19) 174(3)
_shelx_space_group_comment
;
The symmetry employed for this shelxl refinement is uniquely defined
by the following loop, which should always be used as a source of
symmetry information in preference to the above space-group names.
They are only intended as comments.
;
_shelx_estimated_absorpt_T_min     ?
_shelx_estimated_absorpt_T_max     ?
_shelx_hkl_file
;
  -2   0   0 5064.49  259.87
   2   0   0 4885.81  259.57
  -3   0   0   -0.30    1.00
  -3   0   0    1.10    1.10
   3   0   0   -0.40    1.20
   3   0   0    0.90    2.30
   3   0   0    0.30    1.00
  -3   0   0   -1.60    1.60
   4   0   0 1077.19   65.89
  -4   0   0 1201.48   62.59
   4   0   0 1107.29   63.59
  -4   0   0 1140.29   62.29
   4   0   0 1263.97   62.49
   5   0   0    6.90    2.70
  -5   0   0    2.90    1.40
  -5   0   0    7.40    2.20
   5   0   0    3.00    3.40
   5   0   0    4.30    1.90
  -6   0   0   70.09    6.80
   6   0   0   78.99    6.70
  -6   0   0   50.89    5.90
   6   0   0   66.49    7.40
   6   0   0   43.00    9.30
  -7   0   0   17.90    4.10
   7   0   0   13.80    6.00
   7   0   0   19.20    5.00
  -7   0   0   19.30    4.00
  -7   0   0   15.00    3.70
   8   0   0   86.89    8.60
   8   0   0   89.09   14.70
   8   0   0   82.49    9.90
  -8   0   0   96.29    9.20
  -8   0   0   90.69    9.50
   9   0   0   -0.20    1.00
  -9   0   0    0.10    2.00
  -9   0   0    2.80    3.20
   9   0   0   -1.80    2.20
   9   0   0    0.60    2.30
 -10   0   0  120.29   12.20
  10   0   0  119.19   13.30
 -10   0   0  129.99   12.50
 -10   0   0  132.59   13.30
  10   0   0  153.98   12.80
  10   0   0  129.29   17.00
  11   0   0   -0.50    3.00
  11   0   0    4.80    5.20
 -11   0   0    0.60    4.00
 -11   0   0    9.60    4.30
 -11   0   0   -2.70    2.70
  11   0   0   -4.70    2.70
 -12   0   0   10.00    6.00
 -12   0   0    5.90    4.10
  12   0   0    3.30    4.00
  12   0   0    7.80    7.40
 -12   0   0    0.10    3.50
  13   0   0    1.80    7.00
 -13   0   0    0.80    6.30
 -13   0   0    0.60    5.20
 -13   0   0    8.30    6.20
 -14   0   0   29.00    8.70
  14   0   0   42.80   12.70
 -14   0   0   45.90   12.50
  15   0   0   -1.00    8.70
 -15   0   0    3.50    5.90
 -15   0   0    4.70    8.80
 -15   0   0   -2.50    4.70
 -16   0   0  110.29   17.20
 -16   0   0  128.59   20.80
 -17   0   0   -8.30    7.20
 -17   0   0   -2.80    9.60
   0  -1   0   -1.10    1.70
   0  -1   0   -2.20    1.40
   0  -1   0   -2.10    1.50
   0  -1   0   -1.70    2.50
   0  -1   0    0.10    1.00
   0   1   0    0.40    0.60
   0   1   0   -2.20    1.10
  -1  -1   0   51.59    6.30
   1  -1   0   48.90    5.40
   1  -1   0   52.09    4.60
  -1  -1   0   52.19    4.20
   1  -1   0   55.29    5.90
  -1  -1   0   56.19    4.10
   1  -1   0   52.39    6.60
  -1  -1   0   59.09    3.90
   1  -1   0   48.30    9.60
  -1   1   0   61.19    5.60
  -1   1   0   57.29    4.80
  -1   1   0   53.69    5.60
   1   1   0   55.19    5.00
   3  -1   0   71.99    7.10
  -3  -1   0   65.49    5.90
   3  -1   0   79.79   15.40
   3  -1   0   56.29    5.50
   3  -1   0   52.99    7.50
   3   1   0   64.19    5.70
  -3   1   0   71.19    7.00
  -3   1   0   65.99    6.00
  -3   1   0   66.89    7.20
   4  -1   0   10.50    2.80
   4  -1   0    5.50    2.60
  -4  -1   0   10.90    3.00
   4  -1   0   12.40    6.20
  -4  -1   0    9.30    2.10
  -4   1   0    9.60    3.80
   4   1   0    6.70    2.00
  -4   1   0    8.60    3.60
  -4   1   0   10.10    2.80
  -5  -1   0  432.26   24.30
   5  -1   0  421.06   25.30
   5  -1   0  366.76   28.50
   5  -1   0  348.77   31.80
  -5  -1   0  426.16   25.50
  -5   1   0  436.86   26.70
   5   1   0  388.36   24.70
  -5   1   0  455.35   27.50
  -5   1   0  411.46   25.50
   6  -1   0  779.82   51.29
  -6  -1   0  847.62   46.20
   6  -1   0  736.73   55.59
   6  -1   0  871.21   47.50
  -6  -1   0  807.82   48.20
  -6   1   0  822.82   49.30
   6   1   0  839.52   46.80
  -6   1   0  847.82   56.59
   7  -1   0  402.26   30.00
  -7  -1   0  388.16   25.70
   7  -1   0  364.76   33.30
   7  -1   0  391.16   25.40
  -7  -1   0  391.16   24.70
  -7   1   0  408.46   26.90
  -7   1   0  386.36   25.80
  -7   1   0  427.86   28.00
   7   1   0  365.06   24.70
   8  -1   0    4.50    3.00
   8  -1   0    7.80    5.90
  -8  -1   0    6.20    3.20
   8  -1   0    5.10    4.30
  -8   1   0   11.60    5.10
  -8   1   0   -0.50    1.80
  -8   1   0    5.00    4.20
   8   1   0    4.20    1.30
   9  -1   0  101.19   20.50
   9  -1   0  109.69   10.80
  -9  -1   0  104.39   10.20
   9  -1   0   91.49   15.80
   9   1   0   97.29    7.80
  -9   1   0  101.49   11.70
   9   1   0   99.39    8.80
  -9   1   0   94.09   14.10
  -9   1   0   98.29   10.60
 -10  -1   0   43.50    7.20
 -10  -1   0   33.80    7.10
  10  -1   0   27.60   13.20
  10  -1   0   24.60    8.80
 -10   1   0   52.09   10.40
 -10   1   0   26.50    7.40
 -10   1   0   33.10    7.50
  10   1   0   38.60    5.10
  10   1   0   43.20    4.50
  11  -1   0  192.28   24.40
 -11  -1   0  222.48   18.20
  11  -1   0  287.67   54.29
 -11  -1   0  241.38   21.50
 -11  -1   0  206.98   17.00
 -11   1   0  202.88   18.80
 -11   1   0  227.48   21.00
  11   1   0  223.58   14.10
  11   1   0  212.88   15.00
 -11   1   0  209.58   20.40
 -12  -1   0   25.30    6.60
 -12  -1   0   23.80    7.40
  12  -1   0   14.00   10.70
 -12  -1   0   29.00    6.60
 -12  -1   0   26.20    6.60
 -12   1   0   29.80    8.30
 -12   1   0   46.40   10.20
 -12   1   0   31.10    9.90
  12   1   0   24.90    5.00
 -13  -1   0   51.39    9.40
 -13  -1   0   38.50   10.80
 -13  -1   0   54.69   10.10
  13  -1   0   37.90   12.80
 -13  -1   0   63.29   12.10
 -13   1   0   39.70    9.20
 -13   1   0   38.10   10.00
 -14  -1   0   56.39   10.60
 -14  -1   0   34.90    9.00
 -14  -1   0   57.69   14.40
  14  -1   0   46.50   16.20
 -14  -1   0   48.60   10.00
 -14   1   0   37.10   11.30
 -14   1   0   38.50    9.70
 -15  -1   0   -0.60    7.00
  15  -1   0   14.80   11.00
 -15  -1   0   -6.00    6.80
  15  -1   0   -2.00    1.70
 -15  -1   0    0.60    5.40
 -15   1   0    5.40    6.00
 -15   1   0   20.60    7.80
 -16  -1   0   -3.20    7.40
 -16  -1   0    1.30    7.30
  16  -1   0   -4.40   12.60
 -16  -1   0   11.10    6.90
 -16   1   0  -13.30    6.30
 -16   1   0    0.60    6.00
 -16   1   0  -18.20    7.70
   0  -2   0  384.76   21.90
   0  -2   0  395.26   23.20
   0  -2   0  302.47   27.50
   0  -2   0  346.67   23.10
   0  -2   0  342.67   25.20
   0   2   0  368.36   21.50
   0   2   0  375.16   21.70
  -1  -2   0   57.49    6.30
   1  -2   0   40.10   10.60
  -1  -2   0   49.99    5.10
   1  -2   0   56.79    5.70
   1  -2   0   57.79    8.30
  -1  -2   0   46.60    9.80
  -1  -2   0   57.49    7.70
   1  -2   0   66.79    6.90
  -1  -2   0   54.99    6.20
  -1   2   0   44.80    6.50
   1   2   0   53.69    4.20
   1   2   0   57.89    4.20
  -1   2   0   57.29    4.50
   1   2   0   67.19    6.70
  -1   2   0   55.99    7.50
  -1   2   0   53.59    5.70
   2  -2   0  204.78   19.10
  -2  -2   0  219.58   13.10
   2  -2   0  212.08   17.00
  -2  -2   0  227.18   18.80
  -2  -2   0  232.18   14.50
  -2  -2   0  233.98   17.50
   2  -2   0  214.68   14.90
   2  -2   0  179.88   23.10
   2  -2   0  256.87   16.80
  -2  -2   0  223.18   14.50
  -2   2   0  236.08   14.00
  -2   2   0  219.68   16.40
   2   2   0  222.48   15.60
  -2   2   0  225.58   16.20
  -2   2   0  211.08   15.10
  -3  -2   0    1.20    3.40
  -3  -2   0    3.00    2.70
  -3  -2   0    1.00    1.80
  -3  -2   0    4.50    2.10
   3  -2   0    5.50    4.50
   3  -2   0    9.00    2.70
   3  -2   0   11.20    4.50
  -3  -2   0    5.10    2.00
   3  -2   0    0.70    3.50
  -3   2   0    9.50    4.50
   3   2   0    3.70    2.20
  -3   2   0    6.10    2.70
  -3   2   0    1.00    3.20
   4  -2   0 3285.17  165.28
  -4  -2   0 3066.99  163.58
  -4  -2   0 3066.49  160.88
   4  -2   0 2744.13  176.78
  -4  -2   0 3146.19  163.48
   4  -2   0 2912.31  171.28
  -4  -2   0 3089.59  162.28
  -4  -2   0 3120.59  160.98
   4  -2   0 3081.09  167.88
  -4   2   0 3264.17  165.48
  -4   2   0 3360.76  167.98
   4   2   0 3071.79  164.98
  -4   2   0 3144.79  167.28
   5  -2   0   48.90    7.00
   5  -2   0   19.10    9.70
  -5  -2   0   52.79    7.40
   5  -2   0   26.40    7.90
  -5  -2   0   33.20    6.70
  -5   2   0   55.79    9.60
  -5   2   0   50.79    7.70
  -5   2   0   41.80    8.20
   5   2   0   38.10    6.30
   6  -2   0    8.10    8.30
  -6  -2   0    2.20    2.60
   6  -2   0   -1.00    2.60
  -6  -2   0    2.60    1.30
   6  -2   0    3.60    2.40
  -6   2   0    7.50    3.50
   6   2   0    3.90    2.30
  -6   2   0    2.90    4.00
  -6   2   0    1.30    4.30
   7  -2   0  157.78   13.10
   7  -2   0  156.88   28.10
  -7  -2   0  133.49   13.00
   7  -2   0  138.39   17.10
  -7  -2   0  140.19   11.40
  -7   2   0  166.68   16.30
  -7   2   0  132.29   13.00
   7   2   0  136.99   12.40
  -7   2   0  164.08   15.90
   8  -2   0  662.03   40.70
  -8  -2   0  648.34   38.90
  -8  -2   0  712.33   42.10
   8  -2   0  593.14   53.29
   8  -2   0  590.84   46.90
  -8   2   0  679.33   41.90
  -8   2   0  702.93   44.90
  -8   2   0  665.63   44.20
   8   2   0  618.44   40.00
   9  -2   0  112.59   12.90
   9  -2   0  114.29   16.60
  -9  -2   0  141.39   11.60
  -9  -2   0  132.49   13.60
   9  -2   0  116.39   25.50
  -9   2   0  118.49   12.70
  -9   2   0  101.19   16.30
   9   2   0   84.89   13.50
  10  -2   0   81.79   11.90
 -10  -2   0   93.89   13.70
 -10  -2   0   80.89    9.40
  10  -2   0   67.69   18.60
  10   2   0   80.19   11.90
 -10   2   0  116.99   16.60
 -10   2   0  100.59   14.00
 -11  -2   0    4.30    5.00
  11  -2   0    3.00    9.70
 -11  -2   0   -0.50    2.80
 -11  -2   0   -2.20    2.70
 -11   2   0    0.90    5.00
 -11   2   0   -5.60    4.70
 -12  -2   0   86.19   15.40
 -12  -2   0   62.39   10.50
 -12  -2   0   33.90    6.60
  12  -2   0   44.10   18.60
 -12  -2   0   50.39    7.30
 -12   2   0   46.90   12.00
 -12   2   0   52.09   10.80
 -13  -2   0   58.49    9.20
 -13  -2   0   79.69   17.00
  13  -2   0   90.09   25.20
 -13  -2   0   61.49    8.50
 -13   2   0   73.59   13.80
 -13   2   0   54.89   13.30
 -14  -2   0   14.20    8.40
 -14  -2   0    6.60    7.70
 -14  -2   0   14.50    7.60
  14  -2   0   24.50   14.70
 -14   2   0   10.60    9.30
 -14   2   0    9.30    7.20
 -15  -2   0   -2.90    5.50
  15  -2   0    6.40   15.10
 -15  -2   0   -5.00    5.60
 -15  -2   0    2.40    6.70
 -15   2   0   10.20    7.60
 -15   2   0    8.70    7.90
 -15   2   0   -4.80    7.20
   0  -3   0   -0.90    2.40
   0  -3   0   -0.50    3.40
   0  -3   0   -1.00    1.70
   0  -3   0    0.00    4.70
   0  -3   0   -4.90    4.10
   0   3   0    2.20    1.70
   0   3   0   -0.50    1.70
   0   3   0    4.10    2.40
   1  -3   0   33.80    6.00
  -1  -3   0   29.90    6.70
  -1  -3   0   50.59   10.90
  -1  -3   0   35.90   10.90
   1  -3   0   30.80    7.50
  -1  -3   0   33.30    5.60
   1  -3   0   39.30   12.80
   1  -3   0   42.00   10.50
  -1   3   0   37.90    6.10
   1   3   0   27.70    6.10
  -1   3   0   40.60    7.10
   1   3   0   36.80    2.80
   2  -3   0   11.00    3.60
  -2  -3   0    8.90    2.90
  -2  -3   0   19.80    8.90
   2  -3   0   15.70    7.20
  -2  -3   0   14.20    5.60
  -2  -3   0    9.20    3.20
   2  -3   0   10.60    5.80
   2  -3   0   10.80    6.30
  -2   3   0    7.80    3.80
   2   3   0   18.30    5.00
  -2   3   0   11.70    2.30
  -2   3   0    8.00    3.90
  -2   3   0   12.10    4.90
   3  -3   0   34.80   14.50
   3  -3   0   53.39    7.80
   3  -3   0   44.90   10.00
  -3  -3   0   50.39    7.10
  -3  -3   0   36.70    6.60
  -3  -3   0   52.79    9.60
   3  -3   0   70.89   15.00
  -3  -3   0   37.20    9.30
  -3  -3   0   42.00    6.10
  -3   3   0   60.19   10.50
  -3   3   0   42.20    7.20
  -3   3   0   57.59    5.70
   3   3   0   38.50    7.30
  -3   3   0   33.30    7.00
   4  -3   0   13.70    6.50
  -4  -3   0   14.20    4.30
   4  -3   0    8.50    6.40
   4  -3   0    4.70    6.90
  -4  -3   0   10.90    3.80
  -4  -3   0    5.10    3.90
  -4  -3   0    9.40    3.20
  -4  -3   0   13.70    3.90
  -4  -3   0   12.50    2.80
   4  -3   0    7.90    3.70
  -4   3   0   22.00    4.90
  -4   3   0   13.40    4.50
  -4   3   0    9.90    4.60
  -4   3   0    5.50    4.90
   4   3   0   13.80    4.20
  -5  -3   0  174.78   12.50
   5  -3   0  169.58   32.40
  -5  -3   0  176.68   13.90
   5  -3   0  163.58   21.20
  -5  -3   0  173.58   12.40
  -5  -3   0  164.08   12.20
   5  -3   0  166.48   14.70
  -5  -3   0  180.18   13.00
   5   3   0  154.08   14.30
  -5   3   0  196.48   14.70
  -5   3   0  177.18   17.00
  -5   3   0  182.68   15.60
   6  -3   0  657.43   60.79
  -6  -3   0  754.62   43.30
  -6  -3   0  700.33   41.80
  -6  -3   0  810.02   44.10
   6  -3   0  708.83   54.69
  -6  -3   0  758.02   42.20
   6  -3   0  771.82   46.20
   6   3   0  770.92   46.30
  -6   3   0  800.42   47.30
  -6   3   0  788.82   49.30
  -7  -3   0  593.84   33.00
  -7  -3   0  593.34   33.10
   7  -3   0  622.04   49.90
   7  -3   0  500.75   52.19
  -7   3   0  608.34   39.30
   7   3   0  566.64   45.20
  -7   3   0  651.53   42.10
   8  -3   0    8.40    7.40
  -8  -3   0   22.30    4.80
   8  -3   0   16.70   10.50
   8  -3   0   38.50    7.80
  -8  -3   0   32.30    6.80
  -8   3   0   28.50    9.30
   8   3   0   22.90    6.30
  -8   3   0   32.40    8.90
  -9  -3   0   34.50    6.70
   9  -3   0   32.30   13.50
  -9  -3   0   39.60    8.40
  -9   3   0   43.70   10.00
   9   3   0   56.99   11.10
  -9   3   0   63.49   13.20
 -10  -3   0  179.68   17.10
 -10  -3   0  145.09   14.20
  10   3   0  169.18   16.40
 -10   3   0  170.68   18.60
 -11  -3   0    9.90    6.50
 -11  -3   0    7.20    4.60
  11  -3   0   -7.20   11.00
 -11   3   0    3.20    7.40
  11   3   0    5.30    4.80
 -11   3   0    7.40    5.60
 -12  -3   0    0.00    4.40
 -12  -3   0    8.20    6.40
 -12   3   0   13.50    9.40
 -12   3   0    8.50    7.50
 -13  -3   0   -1.20    5.50
  13  -3   0    2.50   13.70
 -13  -3   0   -2.40    6.40
 -13   3   0    9.10    8.30
 -13   3   0   11.50    7.90
 -13   3   0   -5.30    8.60
  14  -3   0   -5.80   14.20
 -14  -3   0    0.80    6.40
 -14  -3   0   -8.20    8.50
 -14   3   0   -0.20    7.30
 -14   3   0   -8.30    8.80
 -14   3   0   -1.20    6.90
   0  -4   0  291.87   21.00
   0  -4   0  287.47   25.40
   0  -4   0  309.17   32.40
   0  -4   0  305.57   28.20
   0   4   0  324.27   24.40
   0   4   0  302.17   17.20
   0   4   0  282.27   17.10
   1  -4   0   20.70   11.00
  -1  -4   0    0.50    5.30
   1  -4   0    1.70    3.70
  -1  -4   0   11.20    6.90
   1  -4   0    5.30    6.40
  -1  -4   0   11.10    8.80
  -1  -4   0    7.30    3.50
   1  -4   0   23.50    8.70
  -1   4   0    4.70    3.90
   1   4   0   10.40    4.40
   2  -4   0   28.50   19.20
   2  -4   0   28.60    6.30
   2  -4   0   25.00    9.80
  -2  -4   0   21.90    7.40
  -2  -4   0   14.50    5.10
  -2  -4   0   23.70   10.20
  -2  -4   0    7.40    7.10
  -2   4   0   26.20    6.90
   2   4   0   34.80    7.70
  -2   4   0   23.70    5.80
   3  -4   0   -0.40    3.80
  -3  -4   0   -1.60    5.20
  -3  -4   0   11.50    6.50
  -3  -4   0    4.70    6.60
  -3  -4   0   10.40    4.00
   3  -4   0   20.70   12.50
   3  -4   0   10.10    7.30
  -3   4   0    3.40    6.00
  -3   4   0    5.10    4.40
   4  -4   0   34.60   13.90
  -4  -4   0   21.20    6.90
  -4  -4   0   22.10    5.30
  -4  -4   0   16.50    8.20
   4  -4   0   19.50    9.30
  -4  -4   0   28.40    7.70
   4  -4   0   10.60    5.20
  -4   4   0   23.60    6.80
   4   4   0   41.10    8.60
  -4   4   0   38.40    9.40
   5  -4   0  168.38   15.50
  -5  -4   0  171.98   16.30
  -5  -4   0  173.68   14.10
   5  -4   0  187.98   25.30
  -5  -4   0  156.28   16.30
  -5  -4   0  169.38   14.60
  -5   4   0  178.48   13.60
  -5   4   0  213.88   17.30
  -5   4   0  169.98   12.80
   5   4   0  200.58   17.20
   6  -4   0   35.90    7.70
  -6  -4   0   53.39    8.10
   6  -4   0   12.30   11.30
  -6  -4   0   37.30    6.00
  -6  -4   0   42.90    9.00
   6  -4   0   41.70   19.70
  -6   4   0   45.30    7.20
  -6   4   0   39.20    9.40
   6   4   0   49.40    9.50
  -7  -4   0   25.30    7.00
  -7  -4   0   28.40    5.10
   7  -4   0   27.90   16.50
  -7  -4   0   26.10    5.40
  -7  -4   0   27.40    6.30
  -7   4   0    8.10    5.80
  -7   4   0   33.30    9.60
  -7   4   0   22.90    7.10
  -7   4   0   26.10    6.20
   7   4   0   26.50    7.50
  -8  -4   0   30.00    5.90
   8  -4   0   46.10   21.00
  -8  -4   0   36.10    6.40
   8   4   0   45.70    9.00
  -8   4   0   43.50   10.70
  -8   4   0   26.40    8.10
  -8   4   0   33.50    7.90
  -8   4   0   37.20    9.50
   9  -4   0   -0.40   13.60
  -9  -4   0   20.60    5.50
  -9  -4   0   17.30    5.30
  -9   4   0    8.60    5.80
  -9   4   0    3.30    7.20
  -9   4   0   14.60    6.50
  -9   4   0   21.90   14.10
   9   4   0    8.60    5.80
  10  -4   0   -5.50   13.00
 -10  -4   0    5.70    5.20
 -10   4   0   13.90    6.50
  10   4   0   14.90    6.80
 -10   4   0    4.80    6.60
 -10   4   0    0.50    8.10
 -11  -4   0   -2.20    5.60
  11  -4   0   18.50   16.50
 -11  -4   0    7.80    5.70
 -11   4   0    6.00    6.80
 -11   4   0   -7.60    5.20
  11   4   0    4.50    4.80
   0  -5   0   -6.70   10.60
   0  -5   0   -2.60    8.60
   0  -5   0   -6.10    5.30
   0   5   0    7.10    5.60
  -1  -5   0   -4.50    9.30
   1  -5   0    5.70    5.90
   1  -5   0   12.40   11.70
  -1  -5   0    5.80    9.40
  -1  -5   0    0.80    5.00
   1  -5   0    3.60   10.00
  -1   5   0   -1.00    4.80
   1   5   0   -5.20    4.40
  -2  -5   0   98.39   19.00
   2  -5   0   75.89   19.70
   2  -5   0   89.29   22.00
   2  -5   0   61.39   10.70
  -2  -5   0   83.19   10.60
  -2  -5   0   42.90   14.20
  -2   5   0  116.39   16.70
   2   5   0   64.39   11.60
   3  -5   0   44.70   19.10
   3  -5   0   68.99   11.10
  -3  -5   0   58.69   15.40
   3  -5   0   57.39   17.50
  -3  -5   0   84.29   15.90
  -3  -5   0   66.19    9.60
   3   5   0   74.59   13.10
  -3   5   0   95.69   15.10
  -3   5   0   67.19   10.20
  -3   5   0   38.30   10.80
  -4  -5   0    5.30    6.40
   4  -5   0   -3.00   11.10
  -4  -5   0   17.00    8.50
  -4  -5   0   10.50    7.90
  -4   5   0   -7.50    6.50
  -4   5   0    9.70   14.00
   4   5   0    8.50    5.60
  -4   5   0    2.20    5.40
  -5  -5   0   -3.10    5.30
  -5  -5   0   -4.00    6.10
  -5  -5   0   -4.80    3.50
   5   5   0    2.10    5.90
  -5   5   0   -1.40    6.50
   6  -5   0    1.10   13.20
  -6  -5   0    1.80    4.30
  -6   5   0   10.70    8.10
   6   5   0   11.00    7.40
 -17   0   1   34.30   10.30
 -17   0   1   55.99   14.00
 -17   0   1   30.40   12.80
 -16   0   1   -5.60    5.20
  16   0  -1  -11.10   10.50
 -16   0   1   -1.30    6.30
 -16   0   1    9.20    7.90
  15   0  -1  102.09   19.70
 -15   0   1   89.09   16.20
 -15   0   1  120.49   17.00
 -14   0   1    4.80    5.90
  14   0  -1    0.20    7.30
 -13   0   1  116.29   17.30
  13   0  -1   83.69   17.70
 -13   0   1  136.69   14.80
 -12   0   1    1.90    3.50
 -12   0   1    4.70    4.40
  12   0  -1   -0.50    3.60
  12   0  -1   -2.00    5.60
 -12   0   1    5.30    4.70
 -11   0   1  898.21   53.49
 -11   0   1  945.41   53.89
  11   0  -1  842.32   52.99
  11   0  -1  827.32   53.99
 -11   0   1  908.01   54.09
  11   0  -1  846.22   59.69
 -10   0   1   -4.90    2.60
  10   0  -1    1.20    3.00
 -10   0   1   -4.20    2.90
  10   0  -1   -1.00    2.70
  10   0  -1   -0.70    3.90
 -10   0   1    2.80    2.90
   9   0  -1  126.09   11.00
  -9   0   1  141.69   12.30
  -9   0   1  110.59   11.20
   9   0  -1   99.89   18.50
  -9   0   1  119.59   11.00
   9   0  -1  105.59   11.90
   8   0  -1   -0.10    0.40
   8   0  -1   -2.20    2.30
   8   0  -1    1.30    2.20
  -8   0   1    0.70    2.20
  -8   0   1   -2.70    1.50
   8   0  -1    0.50    3.40
  -7   0   1  333.17   22.80
  -7   0   1  371.16   21.20
   7   0  -1  282.57   21.70
   7   0  -1  286.97   25.10
   7   0  -1  323.37   20.60
  -6   0   1   -0.70    1.40
  -6   0   1    0.30    1.20
   6   0  -1   -0.80    1.40
   6   0  -1   -1.30    2.50
   6   0  -1    0.00    1.50
  -5   0   1  876.11   46.50
  -5   0   1  883.91   46.40
   5   0  -1  868.71   46.20
  -5   0   1  795.62   48.10
   5   0  -1  744.43   47.20
   4   0  -1   -1.20    2.40
  -4   0   1    0.00    0.90
  -4   0   1    1.10    1.60
   4   0  -1    0.60    1.30
   4   0  -1    0.80    0.40
  -4   0   1    0.00    0.70
   4   0  -1    1.70    1.40
   2   0  -1    0.00    0.40
  -2   0   1    0.80    0.50
  -2   0   1    0.40    0.80
  -2   0   1   -0.50    0.70
   2   0  -1   -1.00    0.60
  -2   0   1   -0.50    0.50
  -2   0   1    0.00    1.00
   2   0  -1    0.40    0.60
   2   0  -1    0.80    1.10
  -1   0  -1  142.59    8.30
   1   0   1  141.89    8.60
   1   0   1  149.69    8.30
   1   0   1  141.79    9.40
   2   0   1   -1.10    0.70
   2   0   1    0.20    1.80
  -2   0  -1   -0.80    0.80
  -2   0  -1    0.00    1.80
  -2   0  -1   -0.10    1.00
  -3   0  -1    0.80    2.60
  -3   0  -1    1.30    1.30
   3   0   1    2.50    2.40
  -3   0  -1   -0.50    1.10
   3   0   1   -0.20    1.00
  -4   0  -1    1.00    1.40
  -4   0  -1   -1.30    1.50
   4   0   1   -0.10    1.10
   4   0   1   -0.90    1.90
  -4   0  -1    0.40    2.30
   4   0   1    0.10    1.40
   5   0   1  359.86   26.70
  -5   0  -1  395.76   23.00
  -5   0  -1  405.36   23.00
   5   0   1  346.17   24.00
   5   0   1  390.06   22.80
  -5   0  -1  375.26   23.00
  -5   0  -1  347.87   27.40
  -6   0  -1   -0.60    1.30
  -6   0  -1    1.20    1.40
   6   0   1   -0.40    1.60
  -6   0  -1   -0.30    3.50
  -6   0  -1    0.90    1.80
   6   0   1    0.10    1.90
   6   0   1    2.70    3.60
  -7   0  -1   15.00    3.90
   7   0   1   15.90    4.00
   7   0   1   16.60    6.40
  -7   0  -1   20.40    5.10
  -7   0  -1   23.30    4.70
   8   0   1    0.30    0.50
  -8   0  -1    1.90    2.10
   8   0   1    4.30    2.40
  -8   0  -1    1.30    2.10
   8   0   1   -1.50    3.60
   8   0   1   -0.60    1.90
   9   0   1  281.97   24.80
   9   0   1  256.47   18.70
   9   0   1  229.58   19.80
  -9   0  -1  248.88   18.90
 -10   0  -1   13.50    4.70
  10   0   1   -3.70    2.90
  10   0   1   -3.80    4.00
  10   0   1    0.30    2.70
 -10   0  -1    0.80    2.80
  11   0   1   59.69    9.10
 -11   0  -1   64.19   10.70
 -11   0  -1   73.49   11.50
  11   0   1   68.19   15.00
 -11   0  -1   70.19   11.20
  12   0   1    0.00    5.40
 -12   0  -1   11.30    5.90
 -12   0  -1    5.80    4.40
 -12   0  -1    2.50    3.50
  13   0   1  111.79   19.40
 -13   0  -1  114.99   17.10
 -13   0  -1  114.49   15.80
 -13   0  -1  151.38   21.70
 -13   0  -1  103.09   15.00
 -14   0  -1    2.80    6.30
  14   0   1   -1.90    6.50
 -14   0  -1    4.50    5.40
 -14   0  -1   -6.10    5.10
 -15   0  -1   90.69   14.40
 -15   0  -1   73.29   14.90
 -16   0  -1    0.80    6.00
  16   0   1    1.50   11.10
 -16   0  -1  -14.90    6.50
 -16  -1   1   11.20    8.10
 -16  -1   1   -3.60    5.70
  16  -1  -1    4.30   12.70
 -16  -1   1   -4.80    6.80
 -16   1   1   -0.40    7.40
 -16   1   1    4.20    6.40
 -16   1   1  -13.40    8.50
 -15  -1   1   17.40   10.00
 -15  -1   1   12.60    8.60
 -15  -1   1   25.90    9.40
  15  -1  -1   14.60   11.80
 -15  -1   1   16.70    7.70
 -15   1   1   34.70    9.20
 -15   1   1   28.60    9.40
 -14  -1   1   46.50   13.20
 -14  -1   1   54.39   10.40
  14  -1  -1   41.40   15.60
 -14  -1   1   42.10   10.50
 -14  -1   1   47.50    9.60
 -14   1   1   65.59   12.10
 -14   1   1   49.20   13.00
 -13  -1   1  101.79   15.30
  13  -1  -1   99.89   22.80
 -13  -1   1   92.59   15.60
 -13  -1   1  101.69   13.30
 -13  -1   1  122.19   13.20
  13   1  -1  110.69    8.20
  13   1  -1   94.49    8.90
 -13   1   1  111.79   16.30
 -13   1   1  111.49   16.50
 -12  -1   1   51.89    9.80
 -12  -1   1   49.40    8.90
  12  -1  -1   38.10   12.90
 -12  -1   1   57.99   10.00
 -12   1   1   38.20    9.10
 -12   1   1   37.40   10.10
  12   1  -1   57.49    5.50
 -12   1   1   42.10   11.50
  12   1  -1   53.69    6.70
 -11  -1   1  119.49   12.70
  11  -1  -1  111.49   15.40
 -11   1   1  114.69   16.30
 -11   1   1  105.19   24.30
 -11   1   1  140.99   14.00
  11   1  -1  132.19    9.30
  11   1  -1  122.59   10.80
  10  -1  -1  219.78   17.50
  10  -1  -1  183.28   20.70
  10  -1  -1  214.18   49.50
 -10  -1   1  232.68   17.60
 -10   1   1  205.68   18.10
  10   1  -1  245.68   14.90
 -10   1   1  203.88   19.60
  10   1  -1  214.48   15.30
 -10   1   1  199.38   19.20
   9  -1  -1  185.18   14.80
   9  -1  -1  153.18   21.70
   9  -1  -1  148.69   17.60
  -9  -1   1  176.98   14.30
  -9   1   1  214.38   17.30
   9   1  -1  175.28   12.50
  -9   1   1  176.98   16.80
  -9   1   1  173.98   15.40
  -8  -1   1   39.00    6.30
   8  -1  -1   78.49   18.40
   8  -1  -1   59.89   11.80
   8  -1  -1   39.60    6.80
  -8   1   1   53.19    9.70
  -8   1   1   40.00    7.40
   8   1  -1   36.00    6.40
  -8   1   1   50.89    9.30
   8   1  -1   49.99    4.00
   7  -1  -1  108.49    9.60
  -7  -1   1  101.29   10.00
   7  -1  -1  105.79   19.60
   7  -1  -1  104.99   12.60
   7   1  -1  113.39    9.70
  -7   1   1   99.79   11.10
  -7   1   1  102.39   10.90
  -7   1   1   89.89    9.50
   6  -1  -1  162.78   20.30
  -6  -1   1  212.78   16.20
   6  -1  -1  193.88   18.20
  -6  -1   1  213.78   14.00
   6   1  -1  195.08   14.30
  -6   1   1  208.98   16.60
  -6   1   1  213.98   15.20
   5  -1  -1  782.12   43.40
  -5  -1   1  783.22   43.90
   5  -1  -1  739.63   47.60
  -5  -1   1  745.23   42.30
  -5   1   1  812.22   45.20
   5   1  -1  703.63   42.90
  -5   1   1  773.52   43.70
  -5   1   1  781.12   45.40
   4  -1  -1  129.49   12.90
  -4  -1   1  144.49   10.70
   4  -1  -1  102.89   14.40
   4  -1  -1  140.59   10.20
  -4   1   1  152.48   11.70
  -4   1   1  167.38   12.40
   4   1  -1  144.19   10.30
  -4   1   1  129.89   10.20
   3  -1  -1  248.18   16.50
   3  -1  -1  255.27   19.10
  -3  -1   1  261.77   13.90
   3  -1  -1  267.97   15.70
  -3  -1   1  257.67   16.20
   3  -1  -1  232.78   21.50
  -3   1   1  271.47   17.20
  -3   1   1  231.18   17.10
  -3   1   1  231.98   15.60
   3   1  -1  251.47   15.90
   2  -1  -1 4926.81  293.67
   2  -1  -1 5669.33  287.47
   2  -1  -1 5155.08  290.77
   2  -1  -1 5748.62  288.77
  -2  -1   1 5611.54  288.17
   2  -1  -1 5816.72  289.27
  -2  -1   1 5738.03  288.17
  -2   1   1 5543.15  289.07
  -2   1   1 5235.68  287.37
   2   1  -1 5713.03  288.17
  -2   1   1 5796.62  288.97
   1  -1  -1  636.54   34.90
   1  -1  -1  649.04   34.60
  -1  -1   1  615.54   32.90
  -1  -1   1  646.04   33.20
   1  -1  -1  610.04   33.20
  -1  -1   1  585.94   36.00
   1  -1  -1  617.34   36.30
  -1  -1   1  605.44   32.20
  -1   1   1  643.14   34.40
   1   1  -1  666.23   34.40
   1   1  -1  549.74   35.70
   1   1  -1  595.44   32.20
  -1   1   1  593.54   34.40
   1   1  -1  608.74   32.40
  -1   1   1  629.14   33.30
  -1   1   1  578.64   33.20
   0  -1   1 1139.09   68.79
   0  -1   1 1249.28   64.79
   0  -1  -1 1232.48   63.99
   0  -1  -1 1243.98   64.89
   0  -1  -1 1275.67   64.09
   0  -1   1 1245.58   65.09
   0  -1  -1 1233.38   65.09
   0  -1  -1 1190.48   66.39
   0  -1   1 1328.47   65.09
   0   1  -1 1230.68   64.89
   0   1  -1 1148.89   68.69
   0   1   1 1220.28   64.39
   0   1  -1 1164.58   64.49
   0   1   1 1139.19   64.49
   0   1   1 1232.98   63.99
   1  -1   1  207.28   18.30
   1  -1   1  224.48   13.80
  -1  -1  -1  212.68   12.50
  -1  -1  -1  242.38   12.90
   1  -1   1  212.68   14.50
  -1  -1  -1  232.18   14.10
  -1  -1  -1  228.88   13.00
  -1  -1  -1  225.88   14.00
  -1   1  -1  218.48   13.70
   1   1   1  216.08   12.90
  -1   1  -1  205.88   18.00
   1   1   1  240.68   13.60
  -1   1  -1  226.18   14.40
  -1   1  -1  211.58   14.10
   2  -1   1 9857.01  484.05
   2  -1   1 8804.62  489.35
  -2   1  -1 9287.27  482.55
  -2   1  -1 8295.37  488.85
  -2   1  -1 9999.00  483.45
  -2   1  -1 9663.53  483.65
  -3  -1  -1   49.70    5.00
  -3  -1  -1   48.00    4.00
   3  -1   1   59.29    7.70
   3  -1   1   42.20    4.80
  -3  -1  -1   47.30    4.80
   3  -1   1   42.80   11.10
  -3   1  -1   61.69   13.00
  -3   1  -1   47.10    5.20
  -3   1  -1   45.80    6.70
   3   1   1   45.60    4.70
  -3   1  -1   55.29    6.00
   4  -1   1  201.38   14.80
  -4  -1  -1  218.28   13.70
  -4  -1  -1  206.18   13.90
   4  -1   1  195.68   20.10
   4  -1   1  209.68   13.70
  -4  -1  -1  191.48   12.30
   4  -1   1  184.68   16.40
   4   1   1  188.98   13.10
  -4   1  -1  172.98   13.40
  -4   1  -1  188.38   14.80
  -4   1  -1  166.98   19.10
  -4   1  -1  207.28   14.60
   5  -1   1   55.39   10.20
   5  -1   1   40.40    5.80
  -5  -1  -1   40.20    4.60
  -5  -1  -1   44.40    6.50
  -5  -1  -1   40.80    4.80
   5  -1   1   31.30    9.10
  -5  -1  -1   56.19    8.10
   5   1   1   42.70    5.10
  -5   1  -1   54.89   13.10
  -5   1  -1   38.80    6.40
  -5   1  -1   60.49    9.10
  -5   1  -1   62.99    8.60
  -6  -1  -1   27.30    4.70
   6  -1   1   16.60    6.20
  -6  -1  -1   33.80    6.20
   6  -1   1   15.80    4.80
   6  -1   1   34.10    5.70
  -6  -1  -1   22.70    4.90
   6   1   1   20.00    4.20
  -6   1  -1   27.10    5.40
  -6   1  -1   24.90    5.60
  -7  -1  -1    6.30    2.50
   7  -1   1    7.40    3.30
  -7  -1  -1    3.60    2.30
   7  -1   1    4.10    4.70
  -7  -1  -1    6.30    3.00
   7  -1   1    0.10    2.90
  -7   1  -1    8.30    5.20
  -7   1  -1    3.90    3.40
  -7   1  -1    8.40    3.80
   8  -1   1  211.98   16.50
   8  -1   1  179.38   19.30
   8  -1   1  187.08   22.90
  -8  -1  -1  241.08   18.80
  -8  -1  -1  222.18   16.00
  -8   1  -1  214.08   17.50
  -8   1  -1  222.78   17.20
   8   1   1  205.48   13.00
  -8   1  -1  209.48   18.20
   8   1   1  218.58   13.00
   9  -1   1    8.70    3.70
  -9  -1  -1    6.20    3.20
   9  -1   1    6.10    6.60
  -9  -1  -1    7.90    3.70
  -9  -1  -1    6.70    3.10
   9  -1   1    4.70    5.20
  -9   1  -1    4.40    3.90
   9   1   1    6.90    2.30
   9   1   1    8.10    2.30
  -9   1  -1    1.60    3.70
  -9   1  -1    5.00    3.50
  10  -1   1   48.30   15.10
 -10  -1  -1   35.80    7.60
 -10  -1  -1   44.90    7.10
 -10  -1  -1   60.49   11.30
  10   1   1   38.70    4.90
 -10   1  -1   52.69   10.80
 -10   1  -1   58.79   10.50
  10   1   1   40.30    4.60
 -10   1  -1   41.00    9.50
 -11  -1  -1  102.69   11.10
 -11  -1  -1   92.59   14.50
  11  -1   1   61.29   18.30
 -11  -1  -1   87.29   10.00
  11   1   1   97.39    8.40
 -11   1  -1  111.69   15.60
  11   1   1   97.49    8.10
 -11   1  -1  123.39   16.40
 -11   1  -1  134.99   18.20
 -12  -1  -1    4.70    4.90
  12  -1   1   -4.20    8.20
 -12  -1  -1    0.80    3.70
  12  -1   1    1.10    1.70
 -12  -1  -1    6.40    3.90
 -12   1  -1    7.00    8.30
  12   1   1    4.40    2.40
  12   1   1    3.70    2.80
 -12   1  -1    0.80    4.70
  13  -1   1    1.00    1.10
 -13  -1  -1   -2.10    5.40
  13  -1   1    1.40    8.00
 -13  -1  -1    8.10    6.10
 -13  -1  -1    3.70    5.10
 -13  -1  -1    4.50    5.50
 -13   1  -1   -3.60    4.00
 -13   1  -1    2.20    6.00
 -14  -1  -1   49.30   10.60
 -14  -1  -1   54.99   11.10
 -14  -1  -1   58.39   13.40
 -14  -1  -1   36.00    9.40
 -14   1  -1   57.29   11.40
 -14   1  -1   54.29   13.00
 -14   1  -1   56.69   12.90
 -15  -1  -1   80.29   13.10
 -15  -1  -1   73.19   13.40
 -15  -1  -1   74.69   16.10
  15  -1   1   37.00   14.10
 -15  -1  -1   59.39   12.50
 -15   1  -1   84.89   15.80
 -15   1  -1   73.49   15.30
 -15   1  -1   77.89   14.70
 -16  -1  -1   43.80   14.20
 -16  -1  -1   38.90   11.30
  16  -1   1   25.00   15.30
 -16  -1  -1   59.09   12.50
 -16   1  -1   48.90   12.40
 -16   1  -1   29.50   16.10
 -15  -2   1   -3.10    8.20
  15  -2  -1   10.30   14.20
 -15  -2   1   11.20    6.70
 -15  -2   1   12.00   10.10
 -15  -2   1    3.60    6.50
 -15   2   1   11.10    8.90
 -15   2   1   13.10    7.80
 -14  -2   1   37.90    9.30
 -14  -2   1   51.69   11.20
 -14  -2   1   24.10    9.10
  14  -2  -1   31.80   15.20
 -14   2   1   38.80   10.00
 -14   2   1   56.19   15.00
 -13  -2   1   55.39   13.20
 -13  -2   1   46.10    7.30
 -13  -2   1   25.60    7.00
  13  -2  -1   36.60   17.60
 -13   2   1   27.40    9.70
 -13   2   1   36.30    9.40
  12  -2  -1   25.00   13.70
 -12  -2   1   15.20    5.00
 -12  -2   1   17.90    5.60
 -12  -2   1   13.00    6.10
 -12   2   1   15.30    9.20
 -12   2   1   40.90   10.50
  11  -2  -1   -7.50    7.10
 -11  -2   1   -6.70    2.30
 -11  -2   1   -0.40    5.60
 -11  -2   1    2.70    3.40
 -11   2   1    0.20    5.10
 -11   2   1   -1.10    3.50
  10  -2  -1    1.80    8.40
  10  -2  -1   -4.10    6.00
 -10  -2   1    1.40    2.50
 -10  -2   1   -1.00    3.00
  10  -2  -1    3.70    4.60
  10   2  -1    2.10    2.60
 -10   2   1   -0.10    4.60
 -10   2   1    7.00    4.50
   9  -2  -1   12.80    6.20
  -9  -2   1   17.90    6.00
   9  -2  -1   19.40   10.50
  -9  -2   1   10.80    3.90
  -9   2   1   18.60    8.00
  -9   2   1   20.40    6.20
   9   2  -1   15.00    4.70
   8  -2  -1  304.57   35.50
  -8  -2   1  396.86   26.50
   8  -2  -1  333.27   30.80
   8  -2  -1  370.06   25.30
  -8  -2   1  373.06   23.70
   8   2  -1  357.86   24.90
  -8   2   1  382.86   28.90
  -8   2   1  363.96   25.80
  -8   2   1  341.57   27.70
   7  -2  -1   23.80    7.50
   7  -2  -1   14.00    8.10
   7  -2  -1   17.00    4.50
  -7  -2   1   25.00    4.80
  -7   2   1   32.80    9.10
  -7   2   1   17.90    6.40
  -7   2   1   17.20    5.20
   7   2  -1   20.90    5.10
  -6  -2   1    7.80    3.10
   6  -2  -1    7.50    2.90
   6  -2  -1    7.80    6.10
   6  -2  -1   -1.90    2.80
  -6  -2   1    3.90    2.10
  -6   2   1    1.90    2.50
  -6   2   1    3.40    4.60
  -6   2   1    5.00    4.40
   6   2  -1    5.00    2.70
  -5  -2   1  103.99    8.80
   5  -2  -1  103.09    9.30
   5  -2  -1  133.39   27.30
   5  -2  -1  111.69   18.00
  -5  -2   1   83.59    9.40
  -5   2   1  112.79    9.90
   5   2  -1   82.29    8.90
  -5   2   1  112.69   11.50
  -5   2   1   99.59   11.50
  -4  -2   1  575.34   31.60
   4  -2  -1  514.45   38.30
  -4  -2   1  556.94   33.80
  -4  -2   1  544.05   29.80
   4  -2  -1  503.85   43.00
  -4  -2   1  566.04   29.40
  -4  -2   1  536.65   32.00
  -4  -2   1  526.65   31.20
   4  -2  -1  572.04   32.80
  -4   2   1  545.95   33.00
  -4   2   1  542.75   35.10
  -4   2   1  545.85   35.00
   4   2  -1  556.74   33.40
  -3  -2   1  490.05   27.20
  -3  -2   1  485.35   26.80
  -3  -2   1  457.45   28.70
   3  -2  -1  502.45   31.70
   3  -2  -1  406.56   37.30
   3  -2  -1  485.15   28.60
  -3  -2   1  495.15   26.90
  -3  -2   1  475.05   30.60
   3  -2  -1  466.15   34.10
  -3   2   1  488.85   30.70
  -3   2   1  491.75   30.80
   3   2  -1  469.55   29.40
  -3   2   1  481.25   28.80
   2  -2  -1   19.80    7.80
  -2  -2   1   36.00    6.60
  -2  -2   1   46.20    8.70
   2  -2  -1   39.40    7.60
   2  -2  -1   43.00    5.70
   2  -2  -1   49.10    7.30
  -2  -2   1   36.80    5.30
  -2  -2   1   41.30    4.70
   2  -2  -1   48.20   10.20
  -2   2   1   36.90    5.20
  -2   2   1   37.90    6.50
   2   2  -1   40.40    6.60
  -2   2   1   30.90    6.40
  -2   2   1   41.20    4.50
  -1  -2   1  438.66   26.50
   1  -2  -1  471.55   28.30
  -1  -2   1  440.26   29.50
   1  -2  -1  415.56   30.60
  -1  -2   1  440.06   32.50
  -1  -2   1  439.16   27.10
  -1  -2   1  503.05   27.40
   1  -2  -1  439.56   26.20
   1  -2  -1  460.95   28.90
   1  -2  -1  405.96   34.00
   1   2  -1  470.55   25.00
  -1   2   1  417.66   27.00
  -1   2   1  426.06   26.20
   1   2  -1  484.15   25.30
   1   2  -1  471.95   28.10
  -1   2   1  473.65   25.30
  -1   2   1  458.45   27.40
   0  -2   1   36.90    6.20
   0  -2  -1   45.30    7.20
   0  -2  -1   46.40    8.90
   0  -2   1   36.60    5.10
   0  -2  -1   57.19    7.50
   0  -2  -1   41.60    4.50
   0  -2   1   52.29    6.90
   0  -2   1   42.30    8.00
   0  -2  -1   60.89   12.50
   0  -2   1   32.70    9.10
   0   2   1   38.20    4.90
   0   2  -1   39.20    5.60
   0   2   1   37.30    4.30
   0   2  -1   40.60    4.60
   0   2   1   43.10    3.70
   1  -2   1 1023.00   55.99
   1  -2   1  962.50   64.99
  -1  -2  -1 1073.59   56.09
  -1  -2  -1  964.20   57.99
   1  -2   1 1038.00   57.99
  -1  -2  -1 1033.00   56.29
  -1  -2  -1  934.51   61.19
   1  -2   1  869.01   59.59
  -1  -2  -1 1054.89   54.79
  -1  -2  -1 1039.80   53.89
  -1   2  -1 1074.09   53.49
   1   2   1 1021.70   53.79
   1   2   1 1020.50   53.19
   1   2   1 1010.40   56.29
  -1   2  -1 1028.20   56.79
  -1   2  -1  987.90   56.19
  -1   2  -1 1001.00   55.89
   1   2   1 1039.10   53.19
  -2  -2  -1  215.08   12.80
  -2  -2  -1  203.38   13.30
  -2  -2  -1  190.48   17.10
   2  -2   1  197.58   16.00
   2  -2   1  207.48   14.40
  -2  -2  -1  191.78   13.40
   2  -2   1  182.88   17.80
  -2   2  -1  215.58   14.70
   2   2   1  195.48   14.20
  -2   2  -1  192.78   14.90
  -2   2  -1  228.88   15.90
  -3  -2  -1  767.02   44.90
   3  -2   1  730.13   49.90
  -3  -2  -1  793.32   42.20
  -3  -2  -1  783.52   43.80
   3  -2   1  731.13   55.19
   3  -2   1  793.62   44.80
  -3  -2  -1  804.82   43.30
  -3  -2  -1  731.03   46.00
  -3  -2  -1  771.82   42.40
   3  -2   1  819.62   47.60
  -3   2  -1  865.11   49.30
   3   2   1  748.53   44.40
  -3   2  -1  799.22   45.10
  -3   2  -1  789.82   48.00
   4  -2   1  781.42   61.49
   4  -2   1  908.11   54.09
  -4  -2  -1  950.00   55.39
   4  -2   1  939.41   51.49
  -4  -2  -1  887.91   47.00
  -4  -2  -1  876.61   48.00
  -4  -2  -1  932.61   50.09
  -4  -2  -1  862.81   47.10
  -4  -2  -1  840.12   49.80
   4   2   1  865.01   50.59
  -4   2  -1  933.11   53.29
  -4   2  -1  987.20   54.09
  -5  -2  -1  193.48   13.20
  -5  -2  -1  213.48   15.00
  -5  -2  -1  189.08   15.40
   5  -2   1  190.48   23.90
   5  -2   1  202.78   15.40
   5  -2   1  194.78   17.30
  -5   2  -1  215.18   17.60
  -5   2  -1  209.98   15.80
   5   2   1  198.48   14.80
  -5   2  -1  209.48   17.10
   6  -2   1   99.09   21.10
   6  -2   1   90.09   16.00
  -6  -2  -1   95.69    8.10
  -6  -2  -1  101.59   10.00
   6  -2   1   91.49    9.60
  -6   2  -1  111.09   14.60
  -6   2  -1  107.09   10.70
   6   2   1  110.59   10.00
  -6   2  -1  101.29   11.80
   7  -2   1   86.29    9.70
   7  -2   1   84.29   20.90
  -7  -2  -1  117.09   11.00
   7  -2   1   94.19   17.80
   7   2   1   92.19    9.60
  -7   2  -1   98.39   14.40
  -7   2  -1   95.19   10.60
  -7   2  -1   85.69   13.40
   8  -2   1   53.29   15.60
   8  -2   1   75.29   10.70
  -8  -2  -1   78.59   11.60
  -8  -2  -1   65.79    7.40
  -8   2  -1   63.09   10.40
   8   2   1   62.49    9.60
  -8   2  -1   45.00   10.80
  -8   2  -1   69.19   11.80
   9  -2   1  694.23   60.79
  -9  -2  -1  825.92   50.09
   9  -2   1  780.22   48.20
  -9  -2  -1  785.82   46.40
   9  -2   1  672.13   53.99
  -9   2  -1  810.92   49.60
  -9   2  -1  797.22   51.59
   9   2   1  867.31   53.39
 -10  -2  -1   99.39   11.00
 -10  -2  -1  119.09   14.20
 -10  -2  -1  114.59    8.50
  10  -2   1   91.49   20.70
 -10   2  -1  114.29   16.80
 -10   2  -1  107.69   15.10
 -11  -2  -1   46.50   10.90
 -11  -2  -1   47.20    8.30
 -11  -2  -1   32.80    5.40
  11  -2   1   30.50   14.90
 -11   2  -1   40.00   13.00
 -12  -2  -1   12.40    7.20
  12  -2   1   -2.40    7.80
 -12  -2  -1    5.40    3.70
 -12  -2  -1    3.80    4.70
 -12   2  -1    9.10    7.00
 -13  -2  -1   26.50    6.90
 -13  -2  -1   50.19   11.60
  13  -2   1   45.90   18.80
 -13  -2  -1   42.50    8.50
 -13   2  -1   43.20   12.60
 -13   2  -1   22.20    9.70
 -14  -2  -1   11.50    6.00
 -14  -2  -1   -0.70    6.20
  14  -2   1    7.80   12.70
 -14  -2  -1    8.40    7.60
 -14   2  -1   20.20    7.90
 -14   2  -1   13.20    7.70
 -14   2  -1   21.00   10.10
 -15  -2  -1   -3.20    6.30
 -15  -2  -1    4.40    6.80
  15  -2   1   10.60   15.20
 -15  -2  -1    5.20    8.40
 -15   2  -1    5.50    7.50
 -15   2  -1   -2.10    8.30
 -14  -3   1  -11.10    5.80
 -14  -3   1   -1.70    4.50
 -14  -3   1    6.90    7.80
  14  -3  -1   -5.90   13.30
 -14   3   1    4.70    9.30
  13  -3  -1   20.20   19.00
 -13  -3   1    7.50    7.30
 -13  -3   1   -1.50    5.30
 -13  -3   1   -1.00    3.20
 -13   3   1   -4.30    6.20
 -13   3   1   -2.70    9.20
 -12  -3   1   21.20    6.60
 -12  -3   1    0.80    3.90
  12  -3  -1    4.60   16.80
 -12   3   1   26.40   10.80
 -12   3   1   11.10    8.30
  12   3  -1   12.80    6.30
 -11  -3   1   -1.90    4.10
 -11  -3   1    1.50    4.10
  11  -3  -1   -1.40    9.40
 -11   3   1   -3.90    6.60
 -11   3   1   -5.60    9.80
  11   3  -1    5.60    4.60
 -10  -3   1   -2.90    3.20
  10  -3  -1   -0.80   14.20
 -10  -3   1    6.50    4.00
 -10   3   1   -0.30    4.90
  10   3  -1    7.80    4.30
   9  -3  -1   14.50   10.20
  -9  -3   1    5.80    4.00
  -9  -3   1    5.30    3.40
  -9   3   1    7.50    4.80
  -9   3   1    3.70    7.00
   9   3  -1    6.70    4.00
  -8  -3   1   18.90    4.70
  -8  -3   1   13.40    4.70
  -8  -3   1   15.30    2.50
   8  -3  -1   19.00   14.10
   8  -3  -1    5.40    8.10
   8  -3  -1   19.50    7.10
   8   3  -1    9.40    5.00
  -8   3   1    2.90    5.50
  -8   3   1   13.10    5.50
  -7  -3   1   17.50    3.30
   7  -3  -1    5.10    8.90
  -7  -3   1   18.70    3.90
   7  -3  -1   27.90    6.10
  -7  -3   1   13.20    3.10
  -7  -3   1   13.40    3.70
  -7   3   1   23.90    7.40
  -7   3   1   27.50    7.20
  -7   3   1   23.90    7.70
  -6  -3   1   94.19    8.50
  -6  -3   1   75.29    7.30
  -6  -3   1   94.69    7.70
   6  -3  -1   77.09   10.30
   6  -3  -1   60.29   17.60
   6  -3  -1   62.59   15.30
  -6   3   1  100.89   17.40
   6   3  -1   97.09   10.60
  -6   3   1   89.89   12.20
  -6   3   1  100.09   14.20
  -5  -3   1  195.88   14.40
  -5  -3   1  217.08   14.30
  -5  -3   1  198.08   14.70
   5  -3  -1  190.48   27.80
  -5  -3   1  206.28   15.80
   5  -3  -1  197.88   23.10
   5  -3  -1  185.78   15.80
  -5   3   1  210.38   16.90
   5   3  -1  221.38   17.50
  -5   3   1  214.58   16.40
  -5   3   1  243.78   19.70
  -5   3   1  235.78   19.90
  -4  -3   1   17.20    4.10
  -4  -3   1   18.60    5.40
  -4  -3   1   17.50    3.00
  -4  -3   1   13.60    5.50
  -4  -3   1   13.20    4.20
   4  -3  -1   13.40    9.20
  -4  -3   1   22.40    4.20
   4  -3  -1   15.00    6.70
   4  -3  -1   25.60    5.10
   4   3  -1   23.10    6.00
  -4   3   1   24.50    5.90
  -4   3   1   15.60    6.00
  -4   3   1    7.50    5.50
  -4   3   1   15.00    4.20
   3  -3  -1  230.48   19.40
  -3  -3   1  222.68   16.00
   3  -3  -1  184.18   20.90
   3  -3  -1  224.68   15.90
  -3  -3   1  207.48   15.10
  -3  -3   1  226.28   15.60
  -3  -3   1  214.08   20.20
  -3  -3   1  186.28   17.20
   3  -3  -1  189.58   24.80
  -3   3   1  210.68   17.80
  -3   3   1  223.28   16.20
  -3   3   1  225.68   14.50
  -3   3   1  203.88   17.20
   3   3  -1  200.38   16.80
  -2  -3   1    4.00    2.30
   2  -3  -1    4.00    2.60
  -2  -3   1   -0.70    2.30
   2  -3  -1   -2.30    3.10
   2  -3  -1   -0.70    3.10
   2  -3  -1   -1.90    3.70
   2  -3  -1    2.00    2.30
  -2  -3   1    2.00    4.70
  -2  -3   1   -1.00    2.80
   2   3  -1    0.30    1.90
  -2   3   1    1.20    1.60
  -2   3   1    2.70    1.90
  -2   3   1    2.10    3.20
  -2   3   1    5.50    3.20
  -1  -3   1   37.80    7.20
   1  -3  -1   31.60    9.70
  -1  -3   1   24.40    9.00
   1  -3  -1   34.70    5.50
   1  -3  -1   34.20    7.90
  -1  -3   1   28.10    5.10
   1  -3  -1   15.30    8.60
  -1  -3   1   35.50    9.30
   1  -3  -1   35.30    7.20
  -1   3   1   36.80    6.30
   1   3  -1   35.70    3.20
   1   3  -1   29.20    3.10
   1   3  -1   33.60    7.30
  -1   3   1   32.10    5.70
   0  -3   1    8.60    3.60
   0  -3   1   12.50    7.20
   0  -3  -1   16.00    5.70
   0  -3  -1   20.40    6.70
   0  -3  -1   16.00    4.70
   0  -3  -1   20.60    8.30
   0  -3  -1   11.20    3.10
   0  -3   1    8.00    4.60
   0  -3   1    8.30    6.20
   0   3  -1   16.70    3.40
   0   3   1   11.10    3.50
   0   3   1   14.60    4.50
   0   3   1   14.20    3.10
   0   3  -1   16.50    4.00
  -1  -3  -1  140.79   10.60
   1  -3   1  139.69   11.60
  -1  -3  -1  149.99   14.20
  -1  -3  -1  115.69   12.20
   1  -3   1  141.39   24.00
  -1  -3  -1  121.99   16.60
  -1  -3  -1  144.29   14.80
   1  -3   1  131.29   15.80
   1  -3   1  144.49   14.20
  -1   3  -1  141.09   11.40
  -1   3  -1  134.79   18.70
   1   3   1  142.69   12.40
   2  -3   1  380.96   24.20
   2  -3   1  364.16   27.20
  -2  -3  -1  378.96   24.20
   2  -3   1  341.47   29.60
  -2  -3  -1  390.06   31.30
  -2  -3  -1  308.67   29.10
   2  -3   1  359.76   35.30
  -2  -3  -1  365.66   26.50
  -2  -3  -1  366.66   22.40
  -2   3  -1  369.26   25.20
  -2   3  -1  373.16   24.60
   2   3   1  368.36   24.50
  -3  -3  -1  200.38   12.40
  -3  -3  -1  162.68   18.10
   3  -3   1  169.68   20.00
  -3  -3  -1  186.88   14.50
  -3  -3  -1  207.28   15.30
   3  -3   1  181.98   25.60
   3  -3   1  196.88   15.30
   3  -3   1  199.98   18.20
  -3  -3  -1  169.58   13.20
  -3   3  -1  213.68   17.70
  -3   3  -1  195.08   13.10
   3   3   1  212.28   15.90
  -3   3  -1  211.48   16.00
  -3   3  -1  220.88   16.80
  -4  -3  -1  259.07   18.50
  -4  -3  -1  252.27   21.10
  -4  -3  -1  280.27   18.60
  -4  -3  -1  274.97   17.10
  -4  -3  -1  247.48   17.80
   4  -3   1  273.07   19.80
   4  -3   1  261.57   22.80
  -4  -3  -1  247.08   17.40
   4  -3   1  228.18   30.40
   4  -3   1  282.37   26.80
  -4   3  -1  311.87   22.10
   4   3   1  260.27   19.60
  -4   3  -1  257.37   21.80
  -4   3  -1  284.27   18.40
  -4   3  -1  296.87   20.50
  -5  -3  -1   65.29    7.30
  -5  -3  -1   55.89    6.20
   5  -3   1   63.99   17.40
   5  -3   1   64.79   12.90
  -5  -3  -1   52.09    7.40
   5  -3   1   37.00   12.00
  -5  -3  -1   64.59    6.70
  -5  -3  -1   60.99    5.90
   5  -3   1   65.89    9.40
   5   3   1   65.79    9.60
  -5   3  -1   68.29   11.70
  -5   3  -1   67.39   10.30
  -5   3  -1   95.89   14.50
  -6  -3  -1    5.20    3.30
   6  -3   1    2.90    7.20
   6  -3   1   17.20    5.70
  -6  -3  -1    7.30    3.20
  -6  -3  -1   10.20    3.10
   6  -3   1   10.10    7.80
  -6  -3  -1   13.30    4.00
  -6   3  -1   13.80    6.80
  -6   3  -1   -4.50    9.80
   6   3   1   13.40    4.70
  -6   3  -1   14.10    5.10
  -7  -3  -1  236.68   15.30
   7  -3   1  189.38   34.10
  -7  -3  -1  228.68   16.70
  -7  -3  -1  249.08   15.00
   7  -3   1  270.97   28.20
   7  -3   1  243.18   19.80
  -7  -3  -1  266.07   18.80
   7   3   1  252.47   21.60
  -7   3  -1  248.08   22.30
  -7   3  -1  253.67   20.80
  -8  -3  -1  175.18   13.90
  -8  -3  -1  174.98   15.40
   8  -3   1  160.98   35.30
   8  -3   1  142.69   15.90
  -8  -3  -1  178.98   11.00
   8  -3   1  204.98   35.90
  -8   3  -1  167.08   18.50
  -8   3  -1  191.78   18.00
   8   3   1  182.78   16.10
  -9  -3  -1   15.30    5.50
  -9  -3  -1   11.10    4.40
   9  -3   1   10.70   10.10
  -9   3  -1   20.60    7.70
  -9   3  -1   19.20    8.20
   9   3   1   14.80    5.20
  10  -3   1   42.80   19.90
 -10  -3  -1   27.00    6.20
 -10  -3  -1   31.30    7.60
  10   3   1   49.40    9.90
 -10   3  -1   30.00   12.10
 -10   3  -1   38.50   10.40
 -11  -3  -1   76.49   13.40
 -11  -3  -1   78.69   11.20
  11  -3   1   94.29   30.90
 -11   3  -1   73.09   15.50
 -11   3  -1   55.99   13.50
 -11   3  -1   80.19   14.70
  12  -3   1   15.60   19.40
 -12  -3  -1   17.30    6.00
 -12   3  -1   18.30   10.70
 -12   3  -1   10.90    8.50
 -12   3  -1   14.00    8.10
 -13  -3  -1    1.10    5.50
  13  -3   1   -4.50   14.80
 -13   3  -1    7.20    8.10
 -13   3  -1    1.20    7.10
 -14  -3  -1   -3.50    7.70
 -14   3  -1   -2.40    9.20
 -14   3  -1    0.80    7.80
 -11  -4   1    7.70    6.20
  11  -4  -1   -7.60   13.60
 -11  -4   1    2.30    5.80
 -11   4   1    6.00    7.60
  11   4  -1    5.00    5.60
 -11   4   1   -0.90    5.60
 -10  -4   1    3.20    4.40
  10  -4  -1  -12.80   12.30
 -10  -4   1    0.50    4.60
  10   4  -1   -3.20    4.60
 -10   4   1    1.70    5.60
 -10   4   1   -3.30    6.60
 -10   4   1   11.80    8.50
  -9  -4   1    6.50    5.30
  -9  -4   1   14.50    5.10
   9  -4  -1   18.90   12.80
  -9  -4   1   15.90    5.10
  -9   4   1   16.10    8.50
   9   4  -1   15.70    7.90
  -9   4   1    2.20   10.10
  -9   4   1   18.30    9.00
  -8  -4   1    6.40    4.10
   8  -4  -1   17.60   12.90
  -8  -4   1    3.60    3.90
  -8   4   1   11.20    6.50
  -8   4   1    4.50    6.10
   8   4  -1    7.50    4.60
  -8   4   1   -2.20    6.60
  -7  -4   1    5.70    4.90
  -7  -4   1   19.50    4.30
   7  -4  -1    3.40   13.90
  -7  -4   1    4.10    6.10
   7   4  -1   17.20    6.30
  -7   4   1    5.90    5.70
  -7   4   1   11.00    6.80
  -7   4   1    9.80    6.00
  -6  -4   1    1.60    2.50
   6  -4  -1    5.10    5.10
  -6  -4   1   -0.90    4.30
  -6  -4   1   -1.80    2.70
   6  -4  -1    5.80   13.50
   6  -4  -1    4.80   10.30
  -6  -4   1    1.30    5.90
  -6   4   1    0.00    4.50
  -6   4   1    3.80    9.10
   6   4  -1    1.00    4.00
  -6   4   1    5.30    4.60
  -5  -4   1   12.80    6.10
   5  -4  -1    6.00    8.80
   5  -4  -1    9.70    7.70
  -5  -4   1   19.80    7.00
  -5  -4   1   18.70    4.60
  -5  -4   1   12.70    5.30
  -5   4   1   14.90    4.60
  -5   4   1   16.80    5.50
  -5   4   1    4.90    8.50
   5   4  -1   14.00    4.90
  -4  -4   1    4.00    5.40
  -4  -4   1    2.60    4.80
   4  -4  -1   -6.70    3.50
   4  -4  -1    7.40   10.40
  -4  -4   1   -0.10    4.40
  -4  -4   1   -2.00    3.60
   4  -4  -1   -4.20    6.30
  -4   4   1    1.40    2.30
   4   4  -1    1.70    3.20
  -4   4   1    2.00    2.00
  -4   4   1   -2.40    4.00
  -4   4   1   -4.10    6.00
  -3  -4   1    3.80    5.90
  -3  -4   1    5.20    5.20
  -3  -4   1    0.20    4.20
   3  -4  -1   -5.60    5.80
   3  -4  -1    0.70    9.10
   3  -4  -1   -0.40    3.40
  -3  -4   1    5.20    4.10
   3   4  -1   -2.90    3.10
  -3   4   1    4.80    5.40
  -3   4   1   -4.90    3.90
  -2  -4   1    6.70    4.50
  -2  -4   1    5.70    5.60
  -2  -4   1    8.40    8.20
  -2  -4   1    8.50    6.00
   2  -4  -1    7.50   10.10
   2  -4  -1   -5.10    7.10
  -2   4   1    1.90    3.40
  -2   4   1    6.70    4.20
  -2   4   1    6.60    5.10
   1  -4  -1   82.19    9.20
  -1  -4   1   83.99   10.40
  -1  -4   1   55.29   12.70
  -1  -4   1   80.29   15.00
  -1  -4   1   65.59   17.10
   1  -4  -1   56.69   15.90
   1  -4  -1   60.59   17.90
   1   4  -1   86.09   13.30
  -1   4   1   92.69   11.70
  -1   4   1   81.99   12.30
   0  -4  -1   96.29   19.80
   0  -4   1  116.09   17.10
   0  -4  -1   85.59   14.90
   0  -4  -1  101.39   10.00
   0  -4  -1  121.79   20.60
   0  -4   1  105.59   10.90
   0  -4   1  125.59   21.20
   0  -4   1   74.39   18.30
   0   4  -1  102.69    8.00
   0   4   1  122.19   12.40
   0   4  -1  125.29   13.00
   0   4   1  105.29    6.70
   0   4  -1  102.49    7.70
  -1  -4  -1   32.00   11.10
   1  -4   1   27.00    5.60
  -1  -4  -1   45.00   11.30
   1  -4   1   44.20   14.00
   1  -4   1   18.90   11.70
  -1  -4  -1   23.60    5.00
  -1  -4  -1   26.60    8.40
   1  -4   1   23.70    8.90
  -1   4  -1   19.80    6.60
  -1   4  -1   28.00    6.80
  -1   4  -1   22.00    6.40
   1   4   1   26.70    7.00
  -2  -4  -1  109.29   14.90
  -2  -4  -1  126.29   13.10
  -2  -4  -1  108.69   14.80
  -2  -4  -1  119.09   21.20
   2  -4   1  112.49   11.80
  -2   4  -1  124.19   13.20
   2   4   1  143.89   20.20
  -2   4  -1  116.99   11.40
   3  -4   1    7.00    7.20
   3  -4   1   14.60    4.90
  -3  -4  -1   11.40    6.00
  -3  -4  -1    6.10    5.00
  -3  -4  -1   14.20    5.50
   3  -4   1   31.60   12.10
  -3  -4  -1   25.90    9.60
  -3   4  -1   17.50    6.60
  -3   4  -1   11.40    4.90
  -4  -4  -1  214.08   17.90
  -4  -4  -1  238.88   19.20
   4  -4   1  236.58   28.40
  -4  -4  -1  227.78   19.70
   4  -4   1  219.58   39.60
  -4  -4  -1  231.98   22.60
  -4   4  -1  244.28   19.90
   4   4   1  223.38   23.20
   5  -4   1  612.54   63.19
  -5  -4  -1  676.93   38.90
  -5  -4  -1  612.54   41.50
  -5  -4  -1  630.74   41.10
   5  -4   1  592.94   50.79
  -5  -4  -1  615.04   39.10
  -5  -4  -1  642.14   38.30
   5  -4   1  601.04   41.00
   5   4   1  732.93   45.40
  -5   4  -1  663.63   42.30
  -5   4  -1  761.82   49.99
  -5   4  -1  649.04   37.10
  -5   4  -1  639.64   37.30
   6  -4   1  111.89   28.10
  -6  -4  -1  166.28   11.80
  -6  -4  -1  145.09   14.60
  -6  -4  -1  131.79   12.40
  -6   4  -1  140.59   12.30
   6   4   1  152.48   15.20
  -6   4  -1  132.89   19.70
  -6   4  -1  152.58   15.90
  -7  -4  -1   91.49    9.30
  -7  -4  -1  101.19    9.20
  -7  -4  -1   80.69   10.70
  -7   4  -1  122.39   13.10
   7   4   1  127.29   16.90
  -7   4  -1  102.19   17.50
  -7   4  -1   95.19   16.90
  -7   4  -1   88.19   11.90
   8  -4   1   51.19   17.70
  -8  -4  -1   82.39    9.10
  -8  -4  -1   78.39   10.70
  -8  -4  -1   66.99    9.60
  -8   4  -1   92.49   16.10
  -8   4  -1   86.19   14.10
  -8   4  -1   81.49   11.90
   8   4   1   94.09   13.60
  -8   4  -1   74.69   11.80
  -9  -4  -1    0.40    4.30
   9  -4   1   -0.80   11.30
  -9  -4  -1    2.50    3.80
   9   4   1   -3.00    4.00
  -9   4  -1   -0.50    5.80
  -9   4  -1  -16.30   12.60
  -9   4  -1    0.50    7.20
  -9   4  -1    9.70    5.40
 -10  -4  -1   -2.10    4.80
  10  -4   1    2.70   12.90
 -10  -4  -1    3.40    4.80
 -10   4  -1    7.90    8.80
 -10   4  -1   -2.20    7.00
 -10   4  -1    3.00    5.90
  10   4   1    2.90    7.10
  11  -4   1  -34.50   21.10
 -11  -4  -1   -2.70    6.30
 -11  -4  -1   -0.80    6.20
 -11   4  -1  -13.10    6.90
 -11   4  -1    2.00    6.90
 -11   4  -1   11.00   10.90
  -6  -5   1    3.20    4.80
   6  -5  -1    4.10   12.50
   6   5  -1   15.80    7.90
  -6   5   1   12.40    8.80
  -5  -5   1    2.10    5.50
   5  -5  -1   -4.10   20.00
  -5  -5   1   -1.10    6.30
   5   5  -1    0.80    4.80
  -5   5   1   -7.90    6.30
  -4  -5   1    1.30    5.70
  -4  -5   1    1.20    6.90
  -4  -5   1    2.10   12.50
   4  -5  -1    6.20   12.90
  -4   5   1   -2.40    5.30
  -4   5   1  -21.80   16.30
   4   5  -1   -1.00    5.30
  -4   5   1   -5.80    5.90
   3  -5  -1   -8.80   11.70
  -3  -5   1   -3.90    5.50
  -3  -5   1    3.70    9.30
   3  -5  -1    1.10   14.10
   3  -5  -1   -4.40    6.40
  -3  -5   1   11.70    9.30
   3   5  -1    5.50    5.10
  -3   5   1   -5.20    8.80
  -3   5   1    3.40    5.00
  -3   5   1    4.80    5.30
  -2  -5   1   58.59   16.80
  -2  -5   1   64.19   16.60
   2  -5  -1   78.19   20.50
  -2  -5   1   51.49    9.70
   2  -5  -1   58.79   16.90
   2  -5  -1   81.89   11.20
   2   5  -1   85.69   14.40
  -2   5   1   61.89   11.00
   1  -5  -1   24.90   13.90
  -1  -5   1    7.90   10.30
   1  -5  -1   22.20   13.20
   1  -5  -1    4.90    5.70
  -1  -5   1   11.60   13.10
  -1  -5   1   11.60    6.50
  -1   5   1   17.10    6.30
   1   5  -1   23.70    8.20
   0  -5   1  120.99   24.90
   0  -5   1   96.19   23.40
   0  -5  -1   79.79   18.60
   0  -5  -1   67.39    9.70
   0   5  -1   74.69   13.40
   0   5   1   85.39   12.90
   1  -5   1    3.20    6.70
  -1  -5  -1   15.90   10.10
   1  -5   1   14.70   12.40
  -1  -5  -1   10.90   11.40
  -1  -5  -1    9.50    6.00
   1  -5   1  -12.40   10.00
  -1   5  -1    2.70    5.60
   1   5   1    4.30    5.10
   2  -5   1   11.90   11.60
  -2  -5  -1    6.50    5.60
   2  -5   1   -4.60   12.40
   2  -5   1    8.00    7.00
  -2  -5  -1    8.20    9.30
  -2  -5  -1   17.30   12.00
   2   5   1   12.80    6.10
  -2   5  -1   14.10    6.90
  -2   5  -1   18.30    5.30
  -3  -5  -1   -8.40    4.40
  -3  -5  -1   -0.90    7.80
  -3  -5  -1   17.70    8.70
   3  -5   1  -34.30   14.20
   3  -5   1    2.90   12.40
  -3   5  -1   -8.10    9.90
  -3   5  -1   -8.70    5.10
   3   5   1   15.80    7.20
  -3   5  -1    4.70    6.00
  -4  -5  -1   55.59   11.10
   4  -5   1   31.60   17.10
  -4  -5  -1   35.50   11.30
  -4  -5  -1   63.59    9.90
  -4   5  -1   49.10    9.90
   4   5   1   46.70   10.10
   5  -5   1   -8.80   27.90
  -5  -5  -1    6.70    7.10
  -5  -5  -1    9.40    4.90
  -5  -5  -1    4.90    5.50
  -5   5  -1    0.00    7.70
   5   5   1   12.10    7.10
  -6  -5  -1    5.00    5.60
   6  -5   1    4.20   13.70
   6   5   1   15.30    7.80
  -6   5  -1    3.80    7.80
 -17   0   2   -6.90   10.00
 -17   0   2  -15.60    8.40
 -17   0   2    9.90    7.80
 -16   0   2   -5.20    8.00
 -16   0   2   18.00    8.50
  16   0  -2   -7.10    9.70
 -15   0   2   -3.30    5.40
  15   0  -2    3.90    8.70
 -15   0   2    0.10    6.30
 -14   0   2  107.09   22.50
 -14   0   2  103.29   15.40
  14   0  -2   78.99   16.70
 -14   0   2  109.49   17.70
  13   0  -2    0.50    6.80
 -13   0   2    5.20    4.80
 -12   0   2  988.50   57.99
 -12   0   2  898.61   57.69
  12   0  -2  878.21   63.69
 -12   0   2 1010.20   58.69
  11   0  -2   -4.20    4.70
 -11   0   2   -1.70    4.70
 -11   0   2    4.00    3.90
  11   0  -2    4.40    3.70
 -11   0   2    3.30    2.70
 -10   0   2   16.90    5.10
  10   0  -2   20.40    5.30
 -10   0   2   23.90    5.90
  10   0  -2   11.80    7.30
 -10   0   2   16.80    5.10
  10   0  -2   18.70    6.10
   9   0  -2    1.50    4.10
  -9   0   2    1.40    2.50
  -9   0   2    3.60    2.80
   9   0  -2    0.40    2.20
   9   0  -2   -0.90    2.70
   8   0  -2   -0.60    3.30
  -8   0   2    6.20    2.70
  -8   0   2    0.50    2.10
   8   0  -2    0.90    2.00
   8   0  -2    6.90    3.50
  -8   0   2    8.50    3.60
  -7   0   2   -2.30    1.30
   7   0  -2   -1.30    1.60
   7   0  -2   -0.30    1.50
  -7   0   2    1.50    2.40
   7   0  -2    2.40    3.20
  -7   0   2    2.10    1.80
   6   0  -2    2.10    2.10
  -6   0   2    3.10    2.10
  -6   0   2    2.10    1.90
  -6   0   2    0.90    1.20
  -6   0   2   -0.10    2.10
   6   0  -2    1.60    1.60
   6   0  -2   -2.10    2.60
  -5   0   2   -0.60    1.00
  -5   0   2   -2.20    1.10
  -5   0   2    0.50    1.80
   5   0  -2    0.70    0.40
   5   0  -2    1.30    1.20
  -5   0   2    1.10    1.30
   5   0  -2    1.40    2.50
   5   0  -2   -0.50    1.40
  -4   0   2  232.58   14.80
  -4   0   2  247.68   14.90
   4   0  -2  226.88   15.70
  -4   0   2  252.77   15.00
   4   0  -2  252.37   14.90
  -4   0   2  225.78   16.10
  -3   0   2   -0.10    0.60
   3   0  -2    0.20    1.10
   3   0  -2   -1.40    1.00
  -3   0   2    1.20    1.40
  -3   0   2   -0.70    0.70
   3   0  -2    0.10    0.80
   3   0  -2    0.50    0.60
  -3   0   2    0.70    1.10
  -3   0   2    0.10    1.40
   3   0  -2    1.30    1.20
  -2   0   2 1685.93   93.09
  -2   0   2 1797.32   92.39
   2   0  -2 1745.63   92.39
  -2   0   2 1824.92   92.59
   2   0  -2 1781.52   92.29
  -2   0   2 1750.92   92.29
   2   0  -2 1794.22   93.09
  -1   0   2    0.60    0.50
  -1   0   2    0.90    0.50
   1   0  -2    0.20    0.40
  -1   0   2   -0.10    0.40
   1   0  -2    0.80    0.60
   1   0  -2    0.40    0.50
   1   0  -2    0.30    0.30
  -1   0   2    0.10    0.60
   0   0  -2    0.10    0.50
  -1   0  -2    0.10    0.90
   1   0   2   -0.10    0.90
  -1   0  -2    0.20    0.80
   1   0   2    0.10    0.70
   1   0   2   -0.60    1.00
   1   0   2    0.50    0.70
  -1   0  -2   -0.10    0.70
  -2   0  -2 2630.94  135.59
   2   0   2 2639.04  135.59
  -2   0  -2 2483.85  137.99
   2   0   2 2599.14  135.49
  -2   0  -2 2669.83  135.69
   2   0   2 2478.25  137.69
  -2   0  -2 2696.83  136.39
  -3   0  -2    0.80    1.20
   3   0   2    0.90    1.50
  -3   0  -2   -0.10    1.30
  -3   0  -2   -0.60    2.30
   3   0   2    0.30    1.10
   3   0   2   -1.10    1.80
   4   0   2 2994.50  152.88
   4   0   2 2815.12  156.78
  -4   0  -2 2761.52  157.58
  -4   0  -2 3011.70  153.28
  -4   0  -2 2963.60  153.08
  -5   0  -2   -1.00    1.80
  -5   0  -2    2.20    1.70
  -5   0  -2    1.80    3.30
   5   0   2    1.20    3.00
   5   0   2    0.70    1.40
  -6   0  -2 4790.82  238.08
  -6   0  -2 4161.78  243.18
   6   0   2 4629.54  236.28
  -6   0  -2 4617.04  236.78
   6   0   2 4138.99  238.18
   6   0   2 4479.85  242.08
  -6   0  -2 4714.03  237.08
   7   0   2    0.30    2.60
  -7   0  -2    1.30    1.30
  -7   0  -2    1.60    1.90
   7   0   2   -0.40    1.20
  -7   0  -2   -1.10    4.20
   7   0   2    1.80    2.50
  -7   0  -2    3.90    2.60
  -8   0  -2    7.40    5.80
  -8   0  -2    3.60    2.40
   8   0   2    0.90    3.10
   8   0   2    4.90    3.30
   8   0   2    1.00    2.40
   8   0   2    1.60    0.60
  -8   0  -2    0.90    2.40
   9   0   2   -1.00    2.80
  -9   0  -2    4.30    3.60
   9   0   2    2.00    2.10
   9   0   2    0.70    3.90
   9   0   2    0.60    1.20
  -9   0  -2    1.50    3.20
 -10   0  -2  518.65   33.10
  10   0   2  418.26   33.10
  10   0   2  492.15   31.90
  10   0   2  514.85   39.20
 -10   0  -2  519.35   33.60
  11   0   2    0.60    4.80
 -11   0  -2    2.50    4.20
  11   0   2    0.10    3.10
  11   0   2   -1.60    3.80
 -11   0  -2    0.00    3.10
 -11   0  -2    2.90    3.80
 -12   0  -2    2.00    4.00
 -12   0  -2    3.20    4.60
  12   0   2    0.90    5.10
  12   0   2   -4.10    5.30
 -12   0  -2    1.10    3.90
 -12   0  -2    4.80    4.80
 -13   0  -2    7.00    6.70
 -13   0  -2    4.70    4.60
  13   0   2    1.50    6.10
 -13   0  -2    0.80    5.20
 -13   0  -2   -4.00    4.50
 -14   0  -2    7.10    5.70
 -14   0  -2   -7.70    4.40
  14   0   2    7.80    7.80
 -14   0  -2    7.40    5.90
  15   0   2   -2.80    9.00
 -15   0  -2   -3.10    5.10
 -15   0  -2   -5.90    5.00
 -15   0  -2   -3.20    7.90
  16   0   2   -4.30   11.30
 -16   0  -2    8.10   10.90
 -16   0  -2   12.90    8.50
 -16   0  -2   -2.50    8.80
 -17  -1   2   61.99   15.80
 -17   1   2   84.09   17.70
  16  -1  -2   11.70   13.30
 -16  -1   2   53.09   13.20
 -16  -1   2   40.00   11.40
 -16  -1   2   43.70    9.60
 -16   1   2   28.20    9.50
 -16   1   2   27.40   12.90
 -15  -1   2   -1.20    6.50
 -15  -1   2   11.00    8.50
 -15  -1   2   -4.80    5.60
  15  -1  -2   -3.00    9.40
 -15  -1   2   15.80    7.20
 -15   1   2    5.60    5.80
 -15   1   2    4.90    6.90
 -14  -1   2   37.50    9.10
 -14  -1   2   23.30    7.00
 -14  -1   2   22.00    8.90
  14  -1  -2   25.60   15.10
 -14   1   2   24.30    9.20
 -14   1   2    7.90    5.90
 -13  -1   2   -6.00    3.60
 -13  -1   2   -3.40    5.30
 -13  -1   2   -1.90    4.00
  13  -1  -2   -1.20    7.80
  13  -1  -2    1.20    1.40
  13   1  -2    2.70    2.10
 -13   1   2   -1.10    5.40
 -13   1   2    5.30    4.80
  13   1  -2    1.40    3.30
 -12  -1   2   16.40    5.20
  12  -1  -2   26.80   12.50
 -12  -1   2   14.80    6.20
  12   1  -2   14.10    4.20
 -12   1   2    9.50    6.60
  12   1  -2   19.70    3.90
 -12   1   2   -0.70    7.60
 -12   1   2   18.40    6.20
  11  -1  -2  302.27   28.30
 -11  -1   2  342.77   24.50
 -11   1   2  306.07   26.50
  11   1  -2  378.96   20.60
  11   1  -2  318.77   22.60
 -11   1   2  327.17   25.50
 -10  -1   2  344.47   22.30
  10  -1  -2  327.17   23.70
  10  -1  -2  305.67   33.90
 -10  -1   2  319.77   23.50
  10  -1  -2  304.77   27.80
 -10   1   2  353.36   25.20
 -10   1   2  381.76   27.50
  10   1  -2  369.66   20.30
  10   1  -2  307.87   22.20
 -10   1   2  340.87   26.30
  -9  -1   2  529.95   33.00
   9  -1  -2  506.65   43.60
   9  -1  -2  487.15   37.60
   9  -1  -2  516.45   33.10
  -9  -1   2  576.64   31.30
  -9   1   2  577.04   36.70
  -9   1   2  503.45   33.90
   9   1  -2  513.05   33.10
   9   1  -2  517.55   31.80
  -9   1   2  539.85   36.00
   8  -1  -2   51.99   14.60
  -8  -1   2   39.30    6.60
   8  -1  -2   36.00    6.60
  -8  -1   2   39.60    5.10
   8  -1  -2   25.90    7.30
  -8   1   2   33.50    6.00
   8   1  -2   37.30    3.40
  -8   1   2   34.30    6.80
  -8   1   2   36.30    7.80
   8   1  -2   35.70    6.20
   8   1  -2   39.60    7.10
  -8   1   2   25.90    6.40
   7  -1  -2   29.20    8.70
  -7  -1   2   14.40    4.00
   7  -1  -2   18.30    8.40
   7  -1  -2   16.70    4.40
  -7   1   2   22.20    5.90
  -7   1   2   16.80    4.10
   7   1  -2   14.00    4.00
  -7   1   2   24.00    6.30
   7   1  -2   19.70    4.00
  -6  -1   2    8.80    2.70
   6  -1  -2    9.40    5.20
  -6  -1   2    3.10    2.30
   6  -1  -2    3.50    5.00
  -6  -1   2    5.80    2.20
   6  -1  -2    9.50    3.20
  -6   1   2    3.20    3.50
  -6   1   2    5.00    2.50
   6   1  -2    3.90    1.80
  -5  -1   2  156.08   10.10
   5  -1  -2  154.48   11.40
  -5  -1   2  164.28   12.20
  -5  -1   2  162.48   11.10
   5  -1  -2  138.49   17.30
   5  -1  -2  176.08   15.40
  -5   1   2  163.08   13.20
  -5   1   2  147.59   14.80
  -5   1   2  169.08   13.60
  -5   1   2  154.58   11.80
   5   1  -2  148.79   11.60
   4  -1  -2  121.19   10.10
   4  -1  -2  126.79    9.40
  -4  -1   2  129.39    7.80
  -4  -1   2  132.19   10.10
   4  -1  -2  107.79   14.40
  -4   1   2  131.89   10.90
  -4   1   2  122.69   12.50
  -4   1   2  134.59   11.20
  -4   1   2  124.39    9.60
   4   1  -2  121.89    9.60
   3  -1  -2  407.66   25.30
   3  -1  -2  441.46   24.20
  -3  -1   2  417.06   24.90
  -3  -1   2  451.55   23.20
   3   1  -2  389.56   23.50
  -3   1   2  393.76   25.40
  -3   1   2  375.86   27.30
  -3   1   2  435.76   26.10
  -3   1   2  436.86   24.30
   2  -1  -2 1476.35   76.69
   2  -1  -2 1447.56   74.89
  -2  -1   2 1467.65   73.79
  -2  -1   2 1435.56   76.19
   2  -1  -2 1368.06   78.49
  -2   1   2 1464.65   76.89
  -2   1   2 1511.75   76.69
   2   1  -2 1333.77   76.39
  -2   1   2 1396.66   74.89
  -2   1   2 1267.27   78.19
  -1  -1   2 9006.90  431.16
   1   1  -2 8492.45  426.96
  -1   1   2 7482.65  429.96
   1   1  -2 7892.71  430.66
  -1   1   2 8477.15  428.66
   0  -1  -2 5148.58  273.47
   0  -1   2 5449.45  277.07
   0  -1   2 5496.65  272.37
   0  -1  -2 5460.65  272.47
   0   1  -2 4956.50  276.57
   0   1   2 4992.90  271.77
   0   1   2 4739.13  273.27
   0   1  -2 5256.97  271.87
   0   1   2 5475.65  271.47
   0   1  -2 5467.55  272.17
  -1  -1  -2    4.20    1.70
  -1  -1  -2    6.90    1.80
   1  -1   2   11.90    3.10
   1  -1   2    5.10    3.80
  -1  -1  -2    8.40    2.70
  -1  -1  -2    8.00    2.10
   1  -1   2    6.50    2.30
  -1  -1  -2    8.70    1.60
   1   1   2    4.00    1.50
  -1   1  -2    7.90    4.80
   1   1   2    5.20    1.80
  -1   1  -2    6.60    1.50
  -1   1  -2    4.90    2.20
  -1   1  -2   10.60    2.70
   2  -1   2   61.99   11.10
  -2  -1  -2   78.79    5.00
  -2  -1  -2   68.69    4.60
  -2  -1  -2   79.39    6.40
  -2  -1  -2   69.09    4.40
  -2  -1  -2   82.69    5.50
   2  -1   2   81.09    6.70
  -2  -1  -2   75.49    6.10
   2  -1   2   86.79    7.90
   2   1   2   71.69    5.80
  -2   1  -2   81.79    6.90
   2   1   2   80.69    6.40
  -2   1  -2   76.29    7.30
  -2   1  -2   92.59   15.00
  -3  -1  -2   40.90    5.40
   3  -1   2   34.40    6.00
   3  -1   2   40.60    5.50
   3  -1   2   31.50    9.00
  -3  -1  -2   32.30    3.20
  -3  -1  -2   28.70    4.50
  -3  -1  -2   32.20    2.90
   3   1   2   31.00    3.70
  -3   1  -2   47.90   11.60
  -3   1  -2   29.20    5.40
  -3   1  -2   31.20    4.90
  -4  -1  -2  983.10   55.69
   4  -1   2 1099.79   57.49
  -4  -1  -2 1071.29   57.69
   4  -1   2  950.40   64.99
  -4  -1  -2 1057.99   56.89
   4  -1   2 1032.30   58.59
  -4  -1  -2 1071.49   55.69
   4   1   2 1015.00   56.39
  -4   1  -2 1034.60   57.39
  -4   1  -2 1063.09   58.69
  -4   1  -2  952.10   65.49
   5  -1   2   48.70    6.90
   5  -1   2   39.30   11.20
  -5  -1  -2   39.00    6.50
  -5  -1  -2   57.49    7.80
   5  -1   2   47.40   10.10
  -5  -1  -2   53.29    7.70
  -5  -1  -2   45.30    5.80
   5  -1   2   44.30    7.50
  -5   1  -2   49.99    8.10
   5   1   2   45.40    5.30
  -5   1  -2   48.70    7.20
  -5   1  -2   62.09   14.60
   6  -1   2  183.08   18.10
   6  -1   2  227.18   15.80
  -6  -1  -2  211.78   16.40
  -6  -1  -2  214.58   14.50
  -6  -1  -2  197.58   15.60
   6  -1   2  195.08   22.10
  -6  -1  -2  213.08   15.20
  -6   1  -2  214.38   16.00
  -6   1  -2  185.28   22.60
  -6   1  -2  238.38   19.20
  -7  -1  -2   54.49    9.50
  -7  -1  -2   47.70    8.90
  -7  -1  -2   43.50    5.00
  -7  -1  -2   50.09    9.80
   7  -1   2   42.80   12.30
  -7  -1  -2   33.20    6.00
   7  -1   2   41.70    7.30
   7  -1   2   35.90    8.80
   7   1   2   38.30    4.00
   7   1   2   43.90    3.80
  -7   1  -2   50.59    9.30
  -7   1  -2   32.10    6.70
   8  -1   2   89.19   15.80
  -8  -1  -2   57.69    8.30
  -8  -1  -2   67.89    6.80
   8  -1   2   78.69   17.20
   8  -1   2   63.49    9.70
  -8  -1  -2  102.09   14.00
  -8   1  -2   63.79   10.70
   8   1   2   65.89    5.80
   8   1   2   63.39    5.50
  -8   1  -2   83.69   11.80
  -8   1  -2   51.99    9.00
  -9  -1  -2   -1.00    3.20
   9  -1   2   -7.40    3.90
  -9  -1  -2   -0.60    2.40
   9  -1   2    2.40    3.00
   9  -1   2   -3.20    3.30
  -9  -1  -2    4.40    2.20
   9   1   2    3.50    2.90
  -9   1  -2    7.60    3.60
   9   1   2    1.40    1.80
  -9   1  -2    4.90    4.70
  -9   1  -2    2.10    2.20
 -10  -1  -2   63.19    8.80
  10  -1   2   57.99   13.00
  10  -1   2   72.49   19.70
 -10  -1  -2   57.89   11.50
 -10  -1  -2   51.99    8.70
  10   1   2   56.79    5.90
 -10   1  -2   76.79   11.90
  10   1   2   54.69    5.80
 -10   1  -2   48.80   10.60
 -10   1  -2   73.09   12.10
 -11  -1  -2    5.00    4.90
  11  -1   2    8.40    7.20
 -11  -1  -2    8.70    3.70
 -11  -1  -2   -0.30    3.70
  11   1   2    3.30    2.60
 -11   1  -2   10.80    6.50
 -11   1  -2    5.50    5.30
 -11   1  -2    2.10    3.40
  11   1   2    6.50    3.10
 -12  -1  -2  165.88   16.50
 -12  -1  -2  161.78   19.00
 -12  -1  -2  177.58   15.90
  12  -1   2  174.78   28.80
  12   1   2  171.78   12.30
 -12   1  -2  194.08   20.50
 -12   1  -2  163.78   17.90
  12   1   2  170.18   12.20
 -13  -1  -2   79.89   11.90
 -13  -1  -2   97.49   17.70
  13  -1   2   70.69   18.00
 -13   1  -2   86.29   18.10
 -14  -1  -2    2.20    5.90
  14  -1   2    5.00    8.90
 -14  -1  -2    8.40    6.30
 -14   1  -2    7.30    6.20
 -14   1  -2    8.30    5.90
 -14   1  -2   12.40    9.40
 -15  -1  -2    8.30    8.00
 -15  -1  -2    1.70    6.70
  15  -1   2   -3.60   10.30
  15  -1   2   -6.80    5.60
 -15  -1  -2    2.40    6.30
 -15   1  -2    8.10    6.50
 -15   1  -2   14.40    7.70
 -15   1  -2   -5.70    7.70
 -16  -1  -2    7.40    7.80
 -16  -1  -2   11.20   10.60
 -16  -1  -2   25.60   10.60
  16  -1   2   -6.70   15.10
 -16   1  -2    3.10    9.20
 -16   1  -2    5.20    8.70
 -16   1  -2   10.00   15.00
 -16  -2   2   -6.70    7.50
  16  -2  -2   40.20   29.40
 -16  -2   2   -3.00    7.70
 -16  -2   2   -3.90    5.40
 -16   2   2    6.20    7.30
 -16   2   2    9.70   15.50
 -15  -2   2    0.30    8.00
 -15  -2   2    4.70    5.90
 -15  -2   2   15.70    6.30
  15  -2  -2   14.00   13.80
 -15  -2   2  -22.30    7.30
 -15   2   2   11.40    8.40
 -15   2   2   -3.40    6.80
  14  -2  -2   11.30   13.00
 -14  -2   2    2.50    7.20
 -14  -2   2   -8.20    6.40
 -14   2   2   -1.00    6.80
 -14   2   2    2.50    6.60
 -13  -2   2    4.70    5.40
 -13  -2   2   -3.10    5.30
  13  -2  -2   -1.40   11.20
 -13  -2   2    0.20    4.50
 -13   2   2   10.10    6.70
 -13   2   2    3.50    5.90
 -12  -2   2   81.09    9.30
  12  -2  -2   85.39   24.70
 -12  -2   2   87.19   12.50
 -12  -2   2  124.89   18.30
 -12   2   2   92.79   15.00
 -12   2   2   70.89   14.60
 -11  -2   2   -2.10    3.20
 -11  -2   2    3.10    3.00
  11  -2  -2   -0.80    9.80
 -11  -2   2    6.30    5.60
 -11   2   2    0.70    5.50
 -11   2   2    4.80    4.70
  11   2  -2   -0.10    4.00
  10  -2  -2   14.40    5.50
  10  -2  -2   14.30    8.60
 -10  -2   2   22.10    5.70
  10  -2  -2    5.40    7.40
 -10  -2   2   15.90    5.60
 -10  -2   2   21.60    3.70
 -10   2   2   17.20    7.40
  10   2  -2   29.90    7.60
 -10   2   2   10.90    5.50
  -9  -2   2  315.57   17.80
  -9  -2   2  302.77   21.50
   9  -2  -2  225.48   31.80
  -9  -2   2  360.76   25.10
   9  -2  -2  301.07   29.60
   9  -2  -2  318.77   22.80
  -9   2   2  346.77   24.40
   9   2  -2  286.87   23.60
  -9   2   2  287.07   25.70
  -8  -2   2  390.66   25.30
  -8  -2   2  421.56   28.00
   8  -2  -2  399.26   26.60
   8  -2  -2  368.76   32.80
   8  -2  -2  345.77   37.90
   8   2  -2  397.56   26.90
  -8   2   2  384.46   29.90
  -8   2   2  409.76   30.60
  -8   2   2  398.16   27.60
   7  -2  -2  286.57   33.10
   7  -2  -2  380.56   23.80
  -7  -2   2  334.97   21.90
  -7  -2   2  364.36   24.00
   7  -2  -2  310.77   28.60
  -7   2   2  352.66   24.10
  -7   2   2  383.06   27.60
   7   2  -2  326.87   23.40
  -7   2   2  314.27   25.80
   6  -2  -2   57.09   15.80
  -6  -2   2   71.79    7.60
   6  -2  -2   72.59    7.50
  -6   2   2   67.99    9.30
   6   2  -2   58.09    8.80
  -6   2   2   62.09   11.00
  -6   2   2   60.39   10.90
   5  -2  -2   45.40   14.30
  -5  -2   2   43.10    7.20
  -5  -2   2   52.99    3.90
   5  -2  -2   53.89    8.10
  -5  -2   2   56.99    6.10
  -5  -2   2   53.89    3.60
  -5   2   2   68.69   10.70
  -5   2   2   45.90    8.50
   4  -2  -2 1693.53   99.39
   4  -2  -2 1763.92   94.49
   4  -2  -2 1736.13   92.29
  -4  -2   2 1766.72   91.09
   4  -2  -2 1502.25  103.89
  -4  -2   2 1746.43   89.99
  -4  -2   2 1710.43   89.49
  -4  -2   2 1676.03   92.09
  -4   2   2 1748.53   95.29
   4   2  -2 1682.33   93.49
  -4   2   2 1701.03   92.69
  -4   2   2 1740.93   95.59
   3  -2  -2  422.76   38.00
  -3  -2   2  507.85   27.80
  -3  -2   2  495.95   31.50
   3  -2  -2  469.45   28.50
  -3  -2   2  483.05   27.00
  -3  -2   2  494.55   27.40
   3  -2  -2  474.05   34.40
  -3   2   2  464.65   28.90
   3   2  -2  487.65   30.30
  -3   2   2  497.35   31.00
  -3   2   2  514.75   29.10
  -3   2   2  504.25   31.40
  -2  -2   2 1545.85   82.29
   2  -2  -2 1467.65   88.19
   2  -2  -2 1576.74   84.89
  -2  -2   2 1555.24   88.09
   2  -2  -2 1525.65   82.29
   2  -2  -2 1540.65   85.59
   2   2  -2 1492.75   84.29
  -2   2   2 1541.95   84.19
  -2   2   2 1604.24   82.39
  -2   2   2 1521.05   84.49
  -2   2   2 1536.95   82.59
  -1  -2   2   98.69    8.20
  -1  -2   2  113.99   22.40
   1  -2  -2   92.29   13.30
   1  -2  -2   85.59    7.10
   1  -2  -2  109.59   11.50
   1  -2  -2  101.19    9.30
   1  -2  -2   92.29    9.40
  -1  -2   2   94.19    8.20
   1   2  -2   92.89    6.60
  -1   2   2   89.69    7.00
   1   2  -2   84.09    6.90
  -1   2   2  104.29    7.50
  -1   2   2   88.39    8.30
  -1   2   2   95.89    8.30
   0  -2   2  426.46   32.90
   0  -2  -2  427.46   26.10
   0  -2  -2  429.76   24.10
   0  -2  -2  429.66   24.10
   0  -2  -2  407.66   31.70
   0  -2   2  445.56   25.80
   0  -2  -2  391.86   28.10
   0  -2  -2  439.26   26.70
   0  -2   2  432.56   26.60
   0   2   2  419.06   24.70
   0   2   2  434.76   24.10
   0   2  -2  438.46   25.60
   0   2   2  426.36   25.40
   0   2   2  422.76   24.40
   0   2  -2  360.56   31.20
   0   2  -2  430.86   25.00
   1  -2   2 1019.50   53.99
  -1  -2  -2  957.50   51.59
   1  -2   2  924.11   62.69
  -1  -2  -2  931.51   55.29
  -1  -2  -2 1024.50   51.99
   1  -2   2  922.91   54.99
  -1  -2  -2  898.41   58.59
  -1  -2  -2  943.51   53.59
  -1  -2  -2  997.50   53.29
  -1   2  -2 1012.80   54.59
   1   2   2  972.30   51.79
  -1   2  -2  874.61   66.29
   1   2   2  956.80   50.39
  -1   2  -2  977.40   53.69
   1   2   2  942.91   50.39
   1   2   2  930.41   53.19
  -1   2  -2  973.80   53.69
  -1   2  -2  988.90   50.69
  -2  -2  -2  846.52   44.90
  -2  -2  -2  817.62   44.30
  -2  -2  -2  819.72   43.50
  -2  -2  -2  722.53   48.60
   2  -2   2  833.32   46.00
  -2  -2  -2  849.12   44.40
   2  -2   2  667.03   59.19
   2   2   2  782.62   45.20
  -2   2  -2  816.82   46.60
  -2   2  -2  876.81   47.50
  -2   2  -2  712.63   54.69
  -2   2  -2  812.12   46.00
   3  -2   2    3.20    5.00
   3  -2   2   14.80    5.00
  -3  -2  -2   13.80    2.70
  -3  -2  -2    7.30    2.80
   3  -2   2   11.50    3.50
  -3  -2  -2    8.00    4.10
  -3  -2  -2   13.60    3.10
   3  -2   2   11.60    5.80
  -3  -2  -2    9.70    2.70
  -3  -2  -2   11.80    2.80
   3   2   2   11.10    3.10
  -3   2  -2    5.80    3.90
  -3   2  -2    7.50    3.10
  -3   2  -2   16.00    8.80
  -4  -2  -2  162.48    9.30
  -4  -2  -2  142.59    8.40
  -4  -2  -2  137.39   10.90
  -4  -2  -2  152.48    9.70
   4  -2   2  141.39   14.00
  -4  -2  -2  123.19   11.00
  -4  -2  -2  137.19    8.90
   4  -2   2  140.59   19.50
   4  -2   2  158.28   12.30
   4  -2   2  105.09   14.70
  -4  -2  -2  132.99   11.60
  -4   2  -2  121.29   12.60
  -4   2  -2  150.28   12.50
  -4   2  -2  156.18   14.10
   4   2   2  139.09   11.20
  -5  -2  -2   27.80    5.50
  -5  -2  -2   26.80    6.20
   5  -2   2   47.70    9.50
   5  -2   2   22.00    8.20
   5  -2   2   20.10    4.90
  -5  -2  -2   25.70    4.10
   5  -2   2   41.00   15.70
  -5   2  -2   29.30    7.00
   5   2   2   33.60    6.20
  -5   2  -2   35.50    6.90
  -5   2  -2   22.00    6.70
  -6  -2  -2  199.18   15.60
   6  -2   2  193.48   17.60
   6  -2   2  170.88   23.20
   6  -2   2  175.38   20.00
   6  -2   2  224.08   16.10
  -6  -2  -2  176.58   13.10
  -6   2  -2  224.48   18.30
   6   2   2  179.58   14.50
  -6   2  -2  189.98   17.10
  -6   2  -2  189.98   15.70
   7  -2   2   12.80    4.10
  -7  -2  -2   12.10    3.20
   7  -2   2    4.30    5.20
   7  -2   2   15.60   10.50
  -7  -2  -2   15.10    4.90
  -7   2  -2    4.70    3.40
   7   2   2    7.80    3.40
  -7   2  -2    9.70    5.10
  -7   2  -2   13.40    4.90
   8  -2   2   60.89    9.60
  -8  -2  -2   39.20    7.70
   8  -2   2   39.40   20.10
   8  -2   2   41.60    9.50
  -8  -2  -2   46.60    7.00
  -8   2  -2   42.80    8.40
  -8   2  -2   54.89   11.70
  -8   2  -2   65.29   18.50
   8   2   2   34.90    6.50
   9  -2   2    2.30    3.20
  -9  -2  -2    9.40    3.90
  -9  -2  -2    3.10    2.10
  -9  -2  -2    1.30    3.00
   9  -2   2    4.10    6.70
   9  -2   2    0.70    5.10
  -9   2  -2    5.20    4.90
  -9   2  -2   18.50    6.90
 -10  -2  -2   35.50    5.00
 -10  -2  -2   35.40    9.10
  10  -2   2   27.10   12.90
 -10  -2  -2   19.20    5.20
 -10   2  -2   27.60    9.30
 -10   2  -2   28.80    7.70
 -11  -2  -2   30.30    5.50
 -11  -2  -2   38.60   10.00
 -11  -2  -2   26.70    6.10
  11  -2   2   12.80   12.00
 -11   2  -2   25.30    8.40
 -11   2  -2   17.30    9.30
  12  -2   2    5.00    8.30
 -12  -2  -2    1.00    3.80
 -12   2  -2    5.50    7.50
 -12   2  -2    9.60    7.80
  13  -2   2   16.10   12.50
 -13  -2  -2    1.60    4.40
 -13  -2  -2    1.90    8.60
 -13   2  -2   -0.60    5.70
 -13   2  -2    4.50    7.00
 -13   2  -2    8.10    6.20
 -14  -2  -2  110.69   13.20
 -14  -2  -2  124.39   12.80
  14  -2   2   70.49   21.60
 -14  -2  -2  120.79   19.50
 -14   2  -2  102.89   18.40
 -14   2  -2  125.79   19.50
 -14   2  -2   79.39   14.70
  15  -2   2   27.40   16.70
 -15  -2  -2   34.20    9.70
 -15  -2  -2   37.80   11.80
 -15  -2  -2   56.69   10.90
 -15   2  -2   25.40   10.10
 -15   2  -2   32.40   11.30
 -15   2  -2   44.70   12.90
  14  -3  -2   12.00   18.80
 -14  -3   2   14.70    7.20
 -14  -3   2    1.90    4.90
 -14  -3   2   12.90    9.60
 -14   3   2    7.60    9.60
 -14   3   2    9.90    9.60
  13  -3  -2    7.50   13.40
 -13  -3   2   33.10    8.30
 -13  -3   2   20.20    4.80
 -13  -3   2   24.80    4.50
 -13  -3   2   23.90    9.40
 -13   3   2   15.20    9.50
 -13   3   2   25.10    9.30
 -12  -3   2    4.80    5.50
  12  -3  -2    7.20   18.10
 -12  -3   2    8.10    5.50
 -12   3   2    6.30    8.10
  12   3  -2   -1.10    4.40
 -12   3   2    7.80    8.00
 -11  -3   2    7.80    5.40
 -11  -3   2    7.00    4.60
  11  -3  -2  -11.20    9.60
 -11   3   2   15.00    6.40
  11   3  -2    5.50    4.60
 -11   3   2    7.20    7.90
 -10  -3   2   14.20    4.60
  10  -3  -2    6.20   16.00
 -10  -3   2   31.10    8.00
  10   3  -2   21.50    7.30
 -10   3   2   23.30   10.50
   9  -3  -2   30.60   15.50
  -9  -3   2   35.60    3.50
   9  -3  -2   49.80   12.20
  -9  -3   2   31.50    6.10
  -9  -3   2   39.00    7.90
  -9   3   2   34.40   11.20
   9   3  -2   39.40    9.10
  -9   3   2   40.50    9.20
   8  -3  -2   60.59   16.30
  -8  -3   2   26.70    5.60
  -8  -3   2   41.50    7.60
   8  -3  -2   48.90    9.20
   8  -3  -2   20.70   13.60
  -8  -3   2   37.50    3.90
  -8   3   2   55.49   12.40
  -8   3   2   40.20    8.50
   8   3  -2   35.10    8.40
   7  -3  -2  265.17   20.10
  -7  -3   2  244.38   18.10
   7  -3  -2  221.38   47.50
  -7  -3   2  255.17   15.80
   7  -3  -2  233.18   32.40
  -7   3   2  285.97   24.80
  -7   3   2  263.57   20.70
  -7   3   2  273.87   23.80
   7   3  -2  266.47   21.60
  -6  -3   2  534.25   32.50
   6  -3  -2  562.24   45.10
  -6  -3   2  578.04   33.70
   6  -3  -2  502.85   50.19
   6  -3  -2  606.14   36.30
  -6   3   2  528.45   38.90
  -6   3   2  598.74   40.60
  -6   3   2  644.44   37.50
  -6   3   2  600.54   37.10
   6   3  -2  564.64   37.20
   5  -3  -2   47.80   17.20
   5  -3  -2   24.40    8.70
  -5  -3   2   36.70    7.10
  -5  -3   2   32.80    5.40
  -5  -3   2   37.20    4.30
  -5  -3   2   36.90    6.40
   5  -3  -2   33.60    6.40
   5   3  -2   28.90    6.40
  -5   3   2   30.40    6.50
  -5   3   2   47.60    7.80
  -5   3   2   32.80    7.90
  -5   3   2   19.00    7.50
  -4  -3   2  234.38   19.50
  -4  -3   2  260.77   21.50
  -4  -3   2  256.77   18.00
  -4  -3   2  268.97   18.60
   4  -3  -2  223.58   29.10
   4  -3  -2  261.87   18.60
   4  -3  -2  240.88   24.90
   4   3  -2  286.87   20.70
  -4   3   2  269.17   19.10
  -4   3   2  280.47   21.70
  -4   3   2  282.77   18.50
  -4   3   2  280.47   21.40
   3  -3  -2   15.70    7.30
   3  -3  -2   40.80    7.90
   3  -3  -2   36.10    9.70
  -3  -3   2   28.10    8.60
   3  -3  -2   41.60    6.80
  -3  -3   2   31.00    8.10
  -3  -3   2   31.20    5.70
  -3   3   2   19.70    5.70
  -3   3   2   32.90    7.40
  -3   3   2   42.40    6.00
   3   3  -2   43.90    8.60
  -2  -3   2  220.48   22.60
   2  -3  -2  229.58   16.10
   2  -3  -2  251.37   19.10
   2  -3  -2  239.08   22.50
   2  -3  -2  195.38   24.70
  -2  -3   2  211.28   19.50
  -2  -3   2  239.78   17.90
  -2   3   2  253.17   16.60
   2   3  -2  251.77   18.80
  -2   3   2  222.38   17.20
  -2   3   2  242.08   15.00
  -1  -3   2  192.88   16.80
   1  -3  -2  217.78   18.40
  -1  -3   2  208.38   19.80
   1  -3  -2  216.98   17.50
   1  -3  -2  181.58   23.30
  -1  -3   2  226.88   23.40
   1  -3  -2  196.48   19.70
   1  -3  -2  211.78   14.70
  -1  -3   2  228.78   17.50
  -1   3   2  236.68   15.80
   1   3  -2  206.78   13.20
  -1   3   2  217.78   13.20
   1   3  -2  250.27   18.20
   1   3  -2  227.88   13.10
  -1   3   2  203.68   15.10
  -1   3   2  225.18   16.30
   0  -3   2   75.59   11.70
   0  -3  -2   87.89   12.00
   0  -3  -2   70.19   10.00
   0  -3  -2   70.89   16.20
   0  -3   2   65.19    8.80
   0  -3   2   78.49   17.40
   0  -3  -2   77.49    6.80
   0  -3  -2   76.09   13.30
   0  -3   2   94.49   12.60
   0   3  -2   67.99    6.70
   0   3   2   67.19    7.80
   0   3  -2   73.59    7.60
   0   3   2   72.59    5.40
   0   3   2   76.69    6.50
   1  -3   2   17.30    6.40
  -1  -3  -2   16.50    3.60
   1  -3   2   15.30    4.20
   1  -3   2   19.00    9.40
  -1  -3  -2   10.50    6.50
   1  -3   2   17.60    6.90
  -1  -3  -2   13.50    4.90
  -1  -3  -2   13.80    5.50
  -1  -3  -2    6.70    4.50
   1   3   2   20.10    5.20
   2  -3   2   38.10   10.10
  -2  -3  -2   54.49    4.90
   2  -3   2   49.20   13.40
  -2  -3  -2   47.30    5.10
  -2  -3  -2   41.70   11.20
  -2  -3  -2   50.59    7.50
   2  -3   2   45.70    9.30
   2  -3   2   51.49    8.30
  -2  -3  -2   55.89    9.50
   2   3   2   66.59    7.40
  -2   3  -2   43.90    8.30
  -2   3  -2   37.10    7.20
  -3  -3  -2  590.84   44.90
  -3  -3  -2  636.34   37.50
  -3  -3  -2  596.34   36.70
   3  -3   2  561.64   50.59
   3  -3   2  684.53   38.80
   3  -3   2  621.54   41.60
  -3  -3  -2  571.74   42.00
   3  -3   2  557.64   44.40
  -3  -3  -2  598.24   35.00
  -3  -3  -2  645.24   35.20
   3   3   2  632.14   37.80
  -3   3  -2  647.64   35.10
  -3   3  -2  615.04   34.70
  -3   3  -2  619.34   40.20
  -3   3  -2  649.34   39.00
  -3   3  -2  611.24   38.40
   4  -3   2    9.70    6.10
   4  -3   2    7.90    3.60
   4  -3   2   12.10    8.10
  -4  -3  -2    0.50    2.40
  -4  -3  -2    9.10    3.60
   4  -3   2    1.30    5.40
  -4  -3  -2    1.10    1.80
  -4  -3  -2    3.50    2.90
  -4  -3  -2   11.00    2.80
  -4  -3  -2    0.20    3.30
   4   3   2    4.40    2.70
  -4   3  -2    2.80    4.60
  -4   3  -2    5.50    2.50
  -4   3  -2    0.90    3.30
  -4   3  -2    8.10    4.10
   5  -3   2  159.98   14.20
   5  -3   2  136.79   19.00
  -5  -3  -2  147.29   11.10
  -5  -3  -2  126.79   12.20
   5  -3   2  154.58   26.80
  -5  -3  -2  155.08   10.30
  -5  -3  -2  157.28   10.70
   5  -3   2  118.69   26.50
  -5  -3  -2  142.49   11.70
  -5  -3  -2  153.98   11.90
  -5   3  -2  167.48   17.70
  -5   3  -2  127.19   13.40
   5   3   2  127.69   12.60
  -5   3  -2  166.68   15.90
  -5   3  -2  157.08   12.50
   6  -3   2  275.77   34.60
   6  -3   2  240.78   27.40
   6  -3   2  266.17   21.40
  -6  -3  -2  304.77   18.50
  -6  -3  -2  289.87   18.20
  -6  -3  -2  262.97   17.60
  -6  -3  -2  264.57   19.70
  -6   3  -2  319.87   23.00
  -6   3  -2  299.77   20.70
  -6   3  -2  262.17   22.90
  -6   3  -2  308.47   26.00
   6   3   2  301.07   21.30
   7  -3   2   22.10    6.40
  -7  -3  -2   16.20    4.80
   7  -3   2   21.10   12.50
  -7  -3  -2   17.40    3.40
   7  -3   2   16.40    7.40
  -7  -3  -2   17.40    4.70
   7   3   2   23.30    6.50
  -7   3  -2   26.60    6.10
  -7   3  -2   23.70    8.20
  -7   3  -2   24.90    7.50
  -8  -3  -2   40.90    7.90
  -8  -3  -2   41.80    4.00
   8  -3   2   32.00   18.10
  -8  -3  -2   42.80    6.60
  -8   3  -2   41.10    9.70
  -8   3  -2   25.40   10.00
  -8   3  -2   39.80    8.30
   8   3   2   44.20    8.30
  -9  -3  -2   35.10    8.00
   9  -3   2   20.70   11.80
  -9  -3  -2   47.40    7.30
  -9   3  -2   21.30   13.60
  -9   3  -2   26.90    8.30
  -9   3  -2   22.90    9.50
   9   3   2   40.30    9.30
 -10  -3  -2   46.40   10.10
 -10  -3  -2   28.70    6.00
  10  -3   2   48.20   21.80
 -10   3  -2   49.70   11.50
  10   3   2   58.39   10.50
 -10   3  -2   20.20    8.60
 -10   3  -2   33.40   10.60
  11  -3   2   19.40   14.40
 -11  -3  -2   15.60    6.20
 -11  -3  -2    2.70    4.10
 -11   3  -2    3.90    6.60
 -11   3  -2   19.50    8.40
  12  -3   2   -0.40   13.10
 -12  -3  -2   13.60    7.10
 -12  -3  -2   10.70    5.60
 -12   3  -2    8.40    9.20
 -12   3  -2   11.50    7.10
  13  -3   2   -4.70   17.30
 -13  -3  -2   11.60    3.40
 -13  -3  -2    2.50    5.40
 -13  -3  -2   10.20    7.40
 -13   3  -2    4.30    6.90
 -13   3  -2   -9.20    9.30
 -13   3  -2    7.30    8.80
 -11  -4   2   32.70   11.60
  11  -4  -2   17.60   15.90
 -11  -4   2   28.00    7.40
 -11   4   2   49.20   12.30
 -11   4   2   55.39   15.60
  11   4  -2   40.40   10.70
 -10  -4   2    8.00    5.10
 -10  -4   2    9.20    5.30
 -10  -4   2   10.40    5.50
  10  -4  -2    5.20   11.20
 -10   4   2   14.60    7.30
  10   4  -2   20.80    7.50
 -10   4   2   17.20    8.40
  -9  -4   2   17.00    5.40
  -9  -4   2   24.60    6.90
   9  -4  -2   23.40   18.30
   9   4  -2   31.20    8.70
  -9   4   2    9.70    7.20
  -9   4   2   17.90    9.40
  -9   4   2   20.50    9.60
  -8  -4   2    0.50    3.10
  -8  -4   2    3.80    5.30
  -8  -4   2    7.30    3.80
   8  -4  -2    4.70   12.50
  -8   4   2    1.60    6.30
   8   4  -2   11.70    5.80
  -8   4   2   -4.70    6.40
  -7  -4   2   41.00    9.20
   7  -4  -2   17.60   13.30
  -7  -4   2   38.60    7.70
   7   4  -2   53.69   10.40
  -7   4   2   30.20    8.50
  -7   4   2   33.80    9.80
  -7   4   2   43.30    9.30
  -6  -4   2   73.09    8.00
   6  -4  -2   87.29   11.50
  -6  -4   2   75.59    8.40
   6  -4  -2   53.49   18.40
  -6  -4   2   69.49   11.10
  -6  -4   2   76.29   10.50
  -6   4   2   94.79   11.40
   6   4  -2   91.49   14.10
  -6   4   2   77.99   13.20
  -6   4   2   74.79   11.80
   5  -4  -2    7.80    3.90
  -5  -4   2    6.90    5.70
  -5  -4   2   11.60    4.50
  -5  -4   2   13.70    5.80
   5  -4  -2    5.60    8.00
  -5  -4   2   11.70    5.20
  -5   4   2    9.40    4.30
  -5   4   2    7.20    3.70
   5   4  -2    6.60    5.20
   4  -4  -2   16.70   10.50
  -4  -4   2   -0.60    5.70
  -4  -4   2    4.30    5.40
   4  -4  -2    8.00    4.00
  -4  -4   2   16.90    4.80
   4  -4  -2   -4.40    6.30
  -4   4   2   14.20    6.80
  -4   4   2    8.30    3.10
   4   4  -2    9.10    4.60
  -4   4   2    5.70    4.80
   3  -4  -2   14.40    4.90
  -3  -4   2   25.40    9.50
  -3  -4   2   11.10    4.50
   3  -4  -2    6.20    9.30
  -3  -4   2    6.40    6.50
   3  -4  -2    8.50    9.20
  -3  -4   2   20.30    6.70
  -3   4   2    9.60    6.10
   3   4  -2   20.10    7.20
  -3   4   2   25.60    6.80
   2  -4  -2   -6.40    2.60
   2  -4  -2   -4.50    6.80
  -2  -4   2   -4.30    3.10
  -2  -4   2   -1.20    5.00
  -2  -4   2    1.30    6.00
   2  -4  -2   -1.00    7.70
  -2  -4   2   -2.70    5.30
  -2   4   2   -4.20    3.80
  -2   4   2    0.70    3.30
   2   4  -2   -1.90    2.90
  -2   4   2    2.30    3.30
  -1  -4   2   23.20    5.80
   1  -4  -2   30.00   13.10
  -1  -4   2   17.20    9.10
  -1  -4   2   15.00    8.70
   1  -4  -2   12.20    4.10
  -1   4   2   23.30    4.80
  -1   4   2   10.40    3.70
  -1   4   2   16.60    4.80
   0  -4   2   21.50    5.10
   0  -4   2   26.60   10.10
   0  -4  -2   20.90    7.00
   0  -4   2   14.90    7.70
   0  -4  -2   17.50    7.20
   0  -4   2   21.70   10.50
   0  -4  -2    9.90    9.30
   0   4   2   14.20    4.60
   0   4  -2   19.30    3.60
   0   4  -2   14.70    8.40
   0   4  -2   11.50    3.40
  -1  -4  -2   45.30    9.30
   1  -4   2   44.90    8.10
  -1  -4  -2   47.80    6.90
   1  -4   2   78.19   13.40
  -1  -4  -2   30.60   12.40
   1  -4   2   37.90   13.40
   1  -4   2   59.29   14.70
  -1  -4  -2   52.99   11.30
   1   4   2   58.09    9.40
  -1   4  -2   67.69    8.20
  -2  -4  -2    7.30    6.70
  -2  -4  -2    2.20    2.80
  -2  -4  -2    3.20    4.20
   2  -4   2   14.40   17.20
   2  -4   2    9.60    9.90
   2  -4   2    4.50    3.90
  -2  -4  -2    4.40    5.00
  -2   4  -2   11.50    5.90
   2   4   2    6.40    3.40
  -2   4  -2    3.90    3.40
  -3  -4  -2    3.70    4.80
   3  -4   2   12.20    5.20
  -3  -4  -2    9.20    4.00
  -3  -4  -2    4.30    3.00
   3  -4   2   10.40    8.30
   3  -4   2   -2.90    6.50
  -3  -4  -2    2.20    7.30
  -3   4  -2    6.00    4.40
  -3   4  -2    6.10    6.00
   3   4   2    6.60    3.90
   4  -4   2    9.10    5.20
   4  -4   2   27.90   11.00
  -4  -4  -2    4.50    3.50
  -4  -4  -2    6.60    6.50
  -4  -4  -2    9.60    3.60
  -4  -4  -2    1.50    3.70
   4  -4   2    3.80    8.70
  -4   4  -2   -1.60    7.90
  -4   4  -2   -0.30    4.70
   5  -4   2  341.17   33.90
  -5  -4  -2  292.67   24.40
  -5  -4  -2  350.56   20.40
  -5  -4  -2  293.17   20.60
  -5  -4  -2  318.87   22.90
   5  -4   2  304.57   24.60
  -5  -4  -2  333.17   21.70
   5  -4   2  339.67   63.29
  -5   4  -2  321.87   20.60
   5   4   2  349.17   24.70
  -5   4  -2  349.96   25.90
  -5   4  -2  375.46   29.50
  -5   4  -2  308.97   20.20
  -6  -4  -2   -5.20    4.40
   6  -4   2    6.20    8.40
  -6  -4  -2   10.40    3.50
  -6  -4  -2    2.70    3.20
  -6   4  -2    4.30    5.70
  -6   4  -2   10.50    6.20
   6   4   2   -3.60    3.90
  -6   4  -2   -0.20    3.70
  -6   4  -2    6.70    6.30
  -7  -4  -2  180.88   15.00
   7  -4   2  176.98   38.00
  -7  -4  -2  188.18   15.10
  -7  -4  -2  198.48   15.40
  -7  -4  -2  196.38   14.30
   7   4   2  211.08   18.40
  -7   4  -2  211.48   16.50
  -7   4  -2  176.58   16.90
  -7   4  -2  221.88   20.20
   8  -4   2   13.20   15.00
  -8  -4  -2    2.30    3.90
  -8  -4  -2   -6.40    4.00
  -8  -4  -2    1.60    3.50
  -8  -4  -2    9.70    3.90
  -8   4  -2   -1.70    7.30
  -8   4  -2   -2.40    3.80
  -8   4  -2    2.40    6.90
   8   4   2    2.60    4.20
  -8   4  -2  -17.80    6.40
  -9  -4  -2    3.30    3.80
  -9  -4  -2   -1.20    3.70
   9  -4   2   -6.00   11.50
  -9   4  -2    3.40    5.40
  -9   4  -2   12.70    8.30
  -9   4  -2   -5.40    6.00
   9   4   2   -2.70    4.30
  -9   4  -2   -5.70    9.60
  10  -4   2    6.70   13.00
 -10  -4  -2   -3.20    4.30
 -10  -4  -2    7.60    5.50
 -10   4  -2   -6.10    7.80
  10   4   2   -3.80    4.90
 -10   4  -2    4.40    6.60
 -10   4  -2   -4.40    6.00
 -11  -4  -2   -0.70    5.70
 -11  -4  -2   -3.20    5.80
 -11   4  -2    1.20    9.00
 -11   4  -2    4.60    8.00
 -11   4  -2  -10.90    6.60
  -6  -5   2    7.70    5.00
   6  -5  -2    0.80   15.50
  -6   5   2    8.50    8.40
   6   5  -2    0.40    5.80
  -5  -5   2   -0.50    6.60
   5  -5  -2    3.60   14.30
  -5   5   2    3.30    5.50
  -5   5   2    5.80    7.50
   5   5  -2   -3.20    5.30
   4  -5  -2    0.30    6.70
  -4  -5   2   13.30    7.60
   4  -5  -2   17.30   17.30
  -4  -5   2    0.30    6.80
  -4   5   2   -8.30    5.80
  -4   5   2    2.60    5.90
   4   5  -2   12.20    6.80
  -3  -5   2    5.10    6.30
   3  -5  -2    3.30   14.60
   3  -5  -2   -5.50   10.40
  -3  -5   2   -6.40    9.20
  -3  -5   2  -10.90    8.20
   3  -5  -2   -1.70    9.00
   3   5  -2   12.40    7.40
  -3   5   2   -0.70    5.20
  -3   5   2  -10.60    8.40
  -3   5   2   -2.20    4.00
  -2  -5   2    1.50    9.30
   2  -5  -2   -1.50   13.30
   2  -5  -2  -10.40   13.00
   2  -5  -2    6.10    5.50
  -2  -5   2    3.70    9.70
  -2   5   2   -5.70    4.60
  -2   5   2   16.60    7.00
   2   5  -2    7.30    5.80
   1  -5  -2   -3.00    9.10
  -1  -5   2    2.00    6.20
   1  -5  -2    4.60    5.30
   1  -5  -2   15.80   12.50
  -1  -5   2   -1.50    9.50
   1   5  -2   -3.60    5.50
  -1   5   2   17.10    5.80
   0  -5  -2   11.80    5.60
   0  -5  -2   12.50   11.80
   0  -5   2   -5.60    6.60
   0  -5   2   -8.60    7.70
   0  -5  -2   10.20   12.60
   0  -5   2   -0.80   12.20
   0   5  -2    0.70    5.10
   0   5   2    9.30    5.50
  -1  -5  -2   13.10    9.80
   1  -5   2    0.80   10.00
   1  -5   2   -6.70   12.10
  -1  -5  -2   27.50   11.90
  -1  -5  -2   14.10    5.30
   1  -5   2   18.20    8.10
  -1   5  -2   14.70    6.80
   1   5   2    9.90    6.20
   2  -5   2  -13.10   15.20
  -2  -5  -2    1.40   10.50
   2  -5   2    4.30   12.20
  -2  -5  -2   -7.80    7.60
  -2   5  -2    0.80    5.30
   2   5   2    1.60    4.00
  -2   5  -2   -1.30    4.30
   3  -5   2  -29.80   13.40
   3  -5   2    4.00   11.60
  -3  -5  -2   -2.70    8.00
  -3  -5  -2    7.90    7.30
  -3  -5  -2    0.20    4.20
  -3   5  -2   15.10    7.30
  -3   5  -2   -0.50   11.10
   3   5   2    1.60    4.20
  -3   5  -2    2.80    5.90
  -4  -5  -2    4.10    3.10
   4  -5   2   -1.00   12.60
  -4  -5  -2   -6.50    5.50
  -4  -5  -2    1.50    6.40
  -4  -5  -2    5.00    8.10
  -4   5  -2    5.50   10.30
   4   5   2   13.80    5.00
   5  -5   2    1.80   14.30
  -5  -5  -2    0.30    6.60
  -5  -5  -2   16.00    5.50
  -5  -5  -2    2.30    3.10
   5   5   2    0.10    5.70
  -6  -5  -2   25.20    5.50
   6  -5   2    6.80   13.90
   6   5   2   31.20    9.20
  -6   5  -2   11.30    8.60
 -17   0   3   74.49   22.50
 -17   0   3   59.09   14.70
 -16   0   3    3.70    5.50
  16   0  -3    5.20   11.00
 -16   0   3   -3.70    7.50
  15   0  -3  193.38   24.00
 -15   0   3  196.78   20.60
 -15   0   3  183.58   19.70
 -14   0   3    2.20    5.90
 -14   0   3   -5.60    3.20
 -14   0   3  -18.90    7.10
  14   0  -3    0.70    7.90
  13   0  -3  339.57   32.90
 -13   0   3  389.46   29.00
  12   0  -3   -6.60    4.70
 -12   0   3    1.60    3.70
  12   0  -3    0.60    4.20
 -12   0   3    1.90    5.70
 -12   0   3    4.60    4.70
 -11   0   3   20.60    6.00
  11   0  -3   30.80    9.90
  11   0  -3   20.30    5.80
 -11   0   3   31.20    8.60
 -10   0   3   -0.70    3.90
  10   0  -3    5.60    5.00
 -10   0   3    2.20    1.90
  10   0  -3    2.60    3.20
  -9   0   3   98.39   10.40
   9   0  -3  102.79   11.10
  -9   0   3  123.79   11.00
   9   0  -3   82.79   15.60
   8   0  -3    2.00    3.60
  -8   0   3    0.10    1.70
  -8   0   3    0.70    1.60
  -8   0   3    1.90    3.00
   8   0  -3    0.20    1.90
  -8   0   3   -3.00    2.10
   7   0  -3   -0.20    2.70
  -7   0   3   -1.70    2.20
  -7   0   3    2.40    2.40
  -7   0   3    0.20    2.20
   7   0  -3   -0.30    1.80
  -6   0   3   -1.10    1.20
  -6   0   3   -0.80    1.50
   6   0  -3    1.70    1.90
  -6   0   3    0.10    1.10
  -6   0   3    1.30    2.10
  -5   0   3  631.34   39.60
   5   0  -3  663.73   39.10
  -5   0   3  691.13   38.30
   5   0  -3  642.94   37.50
  -5   0   3  716.83   38.10
  -5   0   3  686.33   38.00
  -4   0   3   -0.20    1.20
  -4   0   3    1.00    1.60
   4   0  -3    0.80    1.20
   4   0  -3    0.60    0.80
  -4   0   3    0.70    0.90
  -4   0   3    2.90    1.20
   4   0  -3   -0.90    0.70
  -4   0   3    0.80    1.70
   4   0  -3    1.10    1.30
  -3   0   3  944.61   55.29
   3   0  -3 1032.60   54.19
  -3   0   3 1061.29   54.29
  -3   0   3 1000.60   54.19
   3   0  -3  971.00   54.19
   3   0  -3 1042.30   55.39
  -3   0   3 1056.99   54.69
   2   0  -3    0.60    1.10
  -2   0   3   -0.20    0.80
   2   0  -3   -0.30    1.20
  -2   0   3    0.10    0.70
   2   0  -3   -0.20    0.60
  -2   0   3    1.10    1.20
   1   0  -3   19.00    2.20
   1   0  -3   20.70    2.80
   1   0  -3   25.70    2.70
  -1   0   3   21.90    2.60
  -1   0   3   20.00    2.20
   1   0  -3   18.40    2.00
  -1   0   3   22.40    2.60
   0   0   3    0.00    0.50
   0   0   3    0.60    0.80
   0   0   3    0.40    0.70
   0   0   3    1.20    0.80
   0   0  -3    0.70    0.80
   0   0  -3    0.00    0.70
   0   0  -3   -0.40    0.70
  -2   0  -3    0.00    1.20
   2   0   3    0.60    1.10
   2   0   3   -1.20    1.20
  -2   0  -3   -1.20    1.10
  -2   0  -3   -0.70    1.00
   2   0   3   -0.90    1.40
   2   0   3    1.40    1.30
  -2   0  -3   -1.50    1.40
  -3   0  -3  430.36   24.00
  -3   0  -3  431.86   23.80
   3   0   3  401.46   23.50
  -3   0  -3  422.06   24.80
   3   0   3  383.56   26.30
  -3   0  -3  380.66   26.80
   3   0   3  411.46   23.60
   4   0   3    1.30    1.50
  -4   0  -3   -0.20    1.60
   4   0   3   -0.50    1.20
   4   0   3    0.60    2.40
  -4   0  -3    0.30    2.10
  -4   0  -3   -0.70    1.10
  -4   0  -3   -0.30    1.20
  -5   0  -3 1177.68   64.89
  -5   0  -3 1212.98   63.19
  -5   0  -3 1207.18   63.49
  -5   0  -3 1050.19   68.29
   5   0   3 1149.19   62.69
   5   0   3 1061.39   66.99
  -6   0  -3    0.90    3.80
  -6   0  -3   -0.60    1.60
  -6   0  -3    2.80    2.70
   6   0   3    0.40    1.40
   6   0   3   -2.00    2.50
   7   0   3  485.15   34.00
  -7   0  -3  462.85   28.20
  -7   0  -3  417.26   34.50
   7   0   3  389.96   29.60
  -7   0  -3  426.16   28.50
  -7   0  -3  479.95   31.00
  -7   0  -3  454.15   28.50
   7   0   3  476.45   28.10
  -8   0  -3    1.60    1.90
   8   0   3   -0.80    3.60
  -8   0  -3   -1.70    4.50
  -8   0  -3    0.50    2.40
  -8   0  -3    1.90    2.00
   8   0   3   -1.70    1.50
   8   0   3   -0.90    2.50
  -9   0  -3    9.70    4.20
   9   0   3    0.90    1.20
  -9   0  -3    3.50    2.50
   9   0   3   -0.10    2.80
  -9   0  -3    6.60    6.00
   9   0   3    6.00    5.00
   9   0   3    2.90    2.50
 -10   0  -3    5.00    4.20
  10   0   3    0.80    5.00
  10   0   3   -3.00    2.50
  10   0   3    1.00    3.30
  10   0   3   -4.90    2.10
 -10   0  -3    4.50    3.70
 -10   0  -3   -0.60    3.70
  11   0   3  105.69   19.50
 -11   0  -3  110.19   17.10
 -11   0  -3  114.59   12.30
 -11   0  -3  100.09   13.80
  11   0   3   86.29   12.20
  11   0   3   77.39   15.10
  12   0   3    0.00    5.60
 -12   0  -3   -0.70    3.70
 -12   0  -3   -3.20    5.50
 -12   0  -3   -4.10    4.30
 -13   0  -3  123.79   16.50
 -13   0  -3  149.88   22.10
 -13   0  -3  120.09   17.10
 -13   0  -3  119.49   16.70
  13   0   3  132.79   18.60
 -14   0  -3    5.00    5.20
 -14   0  -3  -11.70    5.50
 -14   0  -3    0.10    5.50
  14   0   3   -6.10    6.20
 -15   0  -3    8.30    7.50
 -15   0  -3   19.10    9.10
  15   0   3  -10.70    8.00
 -15   0  -3    2.10    7.40
 -16   0  -3   -0.10    8.80
 -16   0  -3   -7.30    5.80
  16   0   3    1.00   12.60
 -16   0  -3   -7.00    7.70
 -17  -1   3   -3.10   12.90
  17  -1  -3   -8.70   16.80
 -17  -1   3    5.80    9.50
 -17   1   3    9.70    8.60
 -17   1   3    4.30   10.30
  16  -1  -3  -10.20   11.60
 -16  -1   3    6.70    8.20
 -16  -1   3   -4.10    5.90
 -16  -1   3   -6.50    5.70
 -16   1   3    6.00    6.80
 -16   1   3    3.60    8.20
 -15  -1   3   89.49   13.20
  15  -1  -3   27.80   14.50
 -15  -1   3   50.89   10.30
 -15  -1   3   54.89   11.40
 -15   1   3   39.20   12.00
 -15   1   3   55.59   12.00
 -14  -1   3    6.40    7.30
 -14  -1   3   10.40    6.40
  14  -1  -3    7.10   10.80
 -14  -1   3    8.50    5.50
 -14   1   3    4.50    4.90
 -14   1   3   10.10    7.40
  14   1  -3    7.50    4.10
  13  -1  -3   10.50    8.40
 -13  -1   3    8.20    4.90
 -13  -1   3    9.60    6.00
 -13   1   3    7.70    6.90
  13   1  -3   10.10    4.50
  13   1  -3    7.60    2.70
 -13   1   3   13.20    4.90
 -12  -1   3    4.00    3.60
  12  -1  -3    1.70    8.60
 -12  -1   3    2.80    4.60
 -12   1   3    2.00    6.10
 -12   1   3    8.30    5.40
  12   1  -3    3.40    3.40
  12   1  -3    1.30    2.00
 -12   1   3    0.50    4.80
  11  -1  -3  460.65   37.80
 -11  -1   3  524.25   33.90
  11  -1  -3  413.36   47.80
 -11  -1   3  517.75   34.50
  11   1  -3  575.54   29.90
 -11   1   3  530.45   37.20
  11   1  -3  496.05   32.80
 -11   1   3  488.45   34.60
  10  -1  -3  502.95   38.90
  10  -1  -3  474.35   43.90
 -10  -1   3  545.75   34.40
  10  -1  -3  482.25   33.90
 -10  -1   3  568.94   33.20
 -10   1   3  537.65   35.50
 -10   1   3  596.34   38.40
  10   1  -3  522.65   33.90
 -10   1   3  530.15   37.10
  10   1  -3  588.44   30.90
  -9  -1   3   75.99    7.60
   9  -1  -3   60.39   12.00
   9  -1  -3   79.99    8.40
  -9  -1   3   65.39    9.20
   9  -1  -3   46.50   13.70
   9   1  -3   80.19    6.20
  -9   1   3   88.69   13.40
  -9   1   3   84.19   12.60
  -9   1   3   78.09   10.60
   9   1  -3   59.69    8.30
   8  -1  -3   17.70    4.40
  -8  -1   3   13.70    3.30
  -8  -1   3   16.70    4.40
   8  -1  -3    8.70    4.40
  -8  -1   3    6.30    2.90
   8  -1  -3    4.00    4.80
  -8   1   3   17.30    4.50
  -8   1   3    9.60    4.40
   8   1  -3   13.00    4.10
   8   1  -3   14.10    2.60
  -8   1   3    8.90    4.90
   8   1  -3   10.90    4.10
  -8   1   3    7.30    3.40
  -7  -1   3   73.19    6.00
  -7  -1   3   61.89    7.60
  -7  -1   3   65.59    6.90
   7  -1  -3   74.29   16.90
   7  -1  -3   58.19   11.30
  -7  -1   3   62.39    6.70
   7  -1  -3   68.19    7.10
   7   1  -3   65.59    5.10
   7   1  -3   60.79    7.00
  -7   1   3   64.39    7.40
  -7   1   3   75.09   10.90
  -7   1   3   69.79   11.00
  -7   1   3   55.59   11.30
  -7   1   3   77.69    7.90
   6  -1  -3  306.47   18.70
  -6  -1   3  273.17   20.40
  -6  -1   3  272.07   17.50
  -6  -1   3  310.47   16.60
   6  -1  -3  267.47   26.00
  -6  -1   3  288.07   18.10
   6   1  -3  241.28   17.50
   6   1  -3  262.37   18.50
   6   1  -3  274.27   16.00
  -6   1   3  303.37   21.00
  -6   1   3  290.37   18.90
  -6   1   3  277.47   25.20
   5  -1  -3   22.50    3.80
  -5  -1   3   24.30    4.80
  -5  -1   3   14.00    2.30
   5  -1  -3   18.40    4.20
   5  -1  -3   16.50    4.40
  -5  -1   3   20.30    2.80
   5   1  -3   20.00    4.10
  -5   1   3   19.30    3.90
  -5   1   3   15.80    5.30
   5   1  -3   20.00    2.50
  -5   1   3   16.60    4.40
  -4  -1   3  215.98   14.60
  -4  -1   3  223.08   12.00
  -4  -1   3  233.38   12.70
   4  -1  -3  190.08   14.50
   4  -1  -3  197.48   16.80
   4  -1  -3  227.48   13.80
   4   1  -3  204.38   14.20
  -4   1   3  198.38   13.60
  -4   1   3  208.68   15.40
   4   1  -3  188.28   12.70
  -4   1   3  189.38   16.90
  -3  -1   3  695.13   34.80
  -3  -1   3  591.64   35.70
   3  -1  -3  626.24   36.40
  -3  -1   3  643.34   33.40
   3  -1  -3  671.53   34.80
   3  -1  -3  616.14   38.50
  -3   1   3  653.63   36.60
  -3   1   3  575.94   38.30
   3   1  -3  558.24   35.10
   3   1  -3  632.14   35.80
  -3   1   3  619.24   34.80
   2  -1  -3 6599.54  343.87
   2  -1  -3 6494.65  345.87
  -2  -1   3 7129.39  344.27
   2   1  -3 6679.63  340.87
  -2   1   3 6194.88  345.77
   2   1  -3 6389.26  344.57
  -2   1   3 6875.21  343.87
   2   1  -3 6522.05  343.67
   1  -1  -3 1210.08   61.79
   1  -1  -3 1165.88   63.79
  -1  -1   3 1165.38   60.99
  -1  -1   3 1199.58   60.09
   1  -1  -3 1132.99   61.99
   1  -1  -3 1199.28   60.19
  -1  -1   3 1201.88   64.79
  -1   1   3 1158.68   61.59
  -1   1   3 1120.39   62.19
   1   1  -3 1106.99   60.49
  -1   1   3 1137.29   61.69
   1   1  -3 1047.70   64.39
  -1   1   3 1081.59   60.19
   0  -1   3 1213.48   62.29
   0  -1  -3 1158.18   62.99
   0  -1   3 1211.68   62.19
   0  -1  -3 1186.68   61.79
   0  -1   3 1164.48   66.59
   0  -1  -3 1146.79   61.59
   0  -1   3 1191.78   60.59
   0   1  -3 1122.29   61.59
   0   1  -3 1047.60   66.09
   0   1   3 1099.99   61.59
   0   1   3 1189.78   61.09
   0   1   3 1078.99   62.99
   0   1   3 1186.88   61.79
   0   1   3 1183.28   60.69
   0   1  -3 1129.19   60.59
  -1  -1  -3   34.50    3.10
  -1  -1  -3   32.10    4.30
   1  -1   3   35.60    4.70
   1  -1   3   30.60    6.90
  -1  -1  -3   30.50    1.90
  -1  -1  -3   30.30    3.40
   1  -1   3   34.90    5.10
  -1  -1  -3   25.30    2.80
   1   1   3   28.40    2.80
   1   1   3   26.50    2.60
   1   1   3   22.90    3.60
   1   1   3   29.70    2.30
  -1   1  -3   25.60    4.10
  -1   1  -3   19.60    5.60
   1   1   3   24.90    3.70
  -1   1  -3   26.20    3.00
  -1   1  -3   25.00    4.20
  -2  -1  -3   52.19    4.20
  -2  -1  -3   50.49    4.50
   2  -1   3   52.89    7.10
  -2  -1  -3   49.20    4.90
  -2  -1  -3   49.30    3.60
   2  -1   3   50.99    5.20
  -2  -1  -3   47.80    3.50
   2  -1   3   37.70    8.20
   2   1   3   47.30    4.20
  -2   1  -3   45.50    4.70
   2   1   3   43.80    4.90
  -2   1  -3   50.39    5.20
  -2   1  -3   36.30    9.00
  -2   1  -3   42.00    6.10
  -3  -1  -3  336.37   19.20
  -3  -1  -3  334.87   19.90
   3  -1   3  310.87   26.90
  -3  -1  -3  334.67   18.90
   3  -1   3  346.27   22.00
  -3  -1  -3  356.86   21.00
  -3  -1  -3  328.67   18.00
   3  -1   3  336.07   20.80
  -3   1  -3  311.27   21.20
   3   1   3  334.67   19.70
   3   1   3  334.97   18.70
  -3   1  -3  311.57   20.50
  -3   1  -3  318.27   27.00
   3   1   3  334.37   20.80
  -3   1  -3  321.57   20.70
  -4  -1  -3 1108.29   58.99
   4  -1   3 1074.69   59.59
  -4  -1  -3 1072.99   56.49
  -4  -1  -3 1065.99   59.89
  -4  -1  -3 1059.69   57.79
  -4  -1  -3  970.40   58.29
   4  -1   3 1160.28   61.39
   4  -1   3  990.60   67.39
   4   1   3 1060.19   58.59
  -4   1  -3 1103.29   59.89
  -4   1  -3 1106.09   60.89
  -4   1  -3  948.61   67.29
   4   1   3 1192.08   56.79
   5  -1   3  434.96   36.40
  -5  -1  -3  429.86   28.80
  -5  -1  -3  486.05   26.30
  -5  -1  -3  472.15   29.70
   5  -1   3  469.35   30.20
  -5  -1  -3  489.55   27.70
  -5  -1  -3  451.65   28.40
  -5   1  -3  468.25   30.40
  -5   1  -3  479.45   29.40
   5   1   3  490.25   27.30
   5   1   3  523.45   25.90
  -5   1  -3  416.06   36.60
  -6  -1  -3  207.68   14.30
  -6  -1  -3  202.78   15.00
   6  -1   3  179.08   21.50
  -6  -1  -3  186.68   15.80
  -6  -1  -3  216.68   13.20
   6  -1   3  230.88   18.50
   6  -1   3  191.58   15.10
  -6   1  -3  199.98   16.70
  -6   1  -3  186.48   22.50
   6   1   3  234.18   12.50
   6   1   3  211.88   14.00
  -6   1  -3  216.38   15.90
   6   1   3  180.48   12.70
  -7  -1  -3   65.49    6.40
   7  -1   3   62.59   11.80
  -7  -1  -3   61.69    6.90
  -7  -1  -3   54.19   10.40
   7  -1   3   94.69   18.90
   7  -1   3   64.19    8.80
  -7  -1  -3   42.80    7.70
   7   1   3   68.59    5.20
   7   1   3   51.29    5.30
  -7   1  -3   50.79   12.60
  -7   1  -3   56.89    9.80
  -7   1  -3   71.49    9.80
   8  -1   3  709.13   50.09
  -8  -1  -3  770.02   44.30
  -8  -1  -3  804.12   47.80
  -8  -1  -3  810.42   43.20
   8  -1   3  753.22   45.20
   8  -1   3  731.23   55.49
  -8  -1  -3  689.73   47.10
   8   1   3  763.82   41.30
  -8   1  -3  656.83   56.19
  -8   1  -3  789.22   47.70
  -8   1  -3  776.52   46.30
   8   1   3  708.23   41.80
  -9  -1  -3  114.09   10.40
   9  -1   3   94.69   20.10
  -9  -1  -3   93.99   10.30
   9  -1   3  117.59   11.70
   9  -1   3  118.69   19.30
  -9  -1  -3  113.59   13.00
   9   1   3  111.19    8.60
  -9   1  -3  120.89   12.40
   9   1   3   94.59    8.70
  -9   1  -3  122.59   13.20
 -10  -1  -3   58.69   11.90
 -10  -1  -3   47.20    7.70
  10  -1   3   43.50   12.10
 -10  -1  -3   52.09    8.50
 -10   1  -3   59.49   11.00
 -10   1  -3   41.40   10.30
  10   1   3   43.00    5.70
 -10   1  -3   56.99   11.80
  10   1   3   41.50    5.20
 -10   1  -3   46.60    8.80
 -11  -1  -3   25.80    6.80
 -11  -1  -3   34.30    9.80
 -11   1  -3   26.70    7.50
 -11   1  -3   22.00    8.50
  11   1   3   35.50    5.90
  11   1   3   31.20    5.10
 -11   1  -3   23.20    8.70
 -11   1  -3   28.00    8.20
 -12  -1  -3    7.40    7.90
  12  -1   3   12.20    9.10
  12  -1   3    1.60    1.60
 -12  -1  -3   -4.20    3.50
 -12  -1  -3   -0.60    4.00
  12   1   3   -2.00    2.10
 -12   1  -3   -2.60    4.40
 -12   1  -3   -2.50    6.10
 -12   1  -3    7.90    5.60
  12   1   3   -2.30    2.40
 -13  -1  -3   24.60    8.50
  13  -1   3   35.00   12.60
 -13  -1  -3   38.80   11.80
 -13   1  -3   28.70   12.00
 -13   1  -3   19.00    9.60
  13   1   3   35.80    5.40
  13   1   3   38.10    5.40
 -13   1  -3   36.20    9.50
 -14  -1  -3   40.20    9.50
 -14  -1  -3   51.19   12.20
 -14  -1  -3   30.50    9.80
  14  -1   3   24.90   14.30
 -14   1  -3   26.80    9.30
 -14   1  -3   43.40   10.00
 -15  -1  -3   36.80   10.00
 -15  -1  -3   59.59   12.20
  15  -1   3   25.10   14.30
 -15  -1  -3   49.80   11.70
 -15   1  -3   37.40   10.80
 -15   1  -3   36.80   11.10
 -15   1  -3   38.90   12.00
 -16  -1  -3    6.20    7.90
 -16  -1  -3    4.40    9.60
  16  -1   3   14.70   15.10
 -16   1  -3    3.00    8.80
 -16   1  -3    1.20    9.40
 -16   1  -3   -1.20    6.90
  16  -2  -3  -13.50   28.70
 -16  -2   3   -2.20    6.40
 -16  -2   3    7.40    7.70
 -16  -2   3    5.50    9.60
 -16   2   3   -1.50    6.70
  15  -2  -3  113.59   29.40
 -15  -2   3  146.39   16.10
 -15  -2   3  101.49   19.00
 -15  -2   3  173.58   15.00
 -15  -2   3  128.09   17.10
 -15   2   3  146.29   21.00
 -15   2   3  102.49   18.50
 -14  -2   3    3.50    6.40
  14  -2  -3   12.90   15.00
 -14  -2   3    7.90    6.60
 -14  -2   3   -8.80    5.30
 -14  -2   3    5.70   10.40
 -14   2   3    3.40    7.40
 -14   2   3    3.50    5.80
  13  -2  -3   31.30   18.00
 -13  -2   3   40.70    8.10
 -13  -2   3   45.00    9.00
 -13   2   3   53.69   13.30
 -13   2   3   36.40   10.50
  12  -2  -3   41.00   17.70
 -12  -2   3   37.70    6.40
 -12  -2   3   35.90    7.60
 -12  -2   3   54.59   12.50
  12   2  -3   20.90    6.50
 -12   2   3   43.00   12.80
 -12   2   3   24.00    8.70
 -11  -2   3   25.50    4.80
 -11  -2   3   30.40    6.60
 -11  -2   3   33.60    8.10
 -11   2   3   16.70    7.40
 -11   2   3   24.30    7.30
  11   2  -3   39.30    8.30
 -10  -2   3    4.20    2.80
  10  -2  -3    8.30    7.30
  10  -2  -3    1.60    8.70
 -10  -2   3   -0.70    2.90
  10  -2  -3   -3.60    2.90
 -10  -2   3    2.70    2.10
  10   2  -3    3.00    3.20
 -10   2   3    6.30    5.50
  -9  -2   3  444.56   27.90
   9  -2  -3  375.86   40.90
  -9  -2   3  418.36   24.40
   9  -2  -3  445.76   29.10
   9  -2  -3  438.56   41.20
   9   2  -3  428.76   31.70
  -9   2   3  437.16   32.90
  -9   2   3  426.16   30.00
  -8  -2   3  298.47   17.00
   8  -2  -3  275.77   27.00
  -8  -2   3  297.37   20.40
   8  -2  -3  310.77   21.50
   8  -2  -3  251.47   31.50
  -8   2   3  304.57   24.80
  -8   2   3  282.97   21.90
  -8   2   3  340.47   26.10
   8   2  -3  323.07   22.30
   7  -2  -3  302.77   21.60
  -7  -2   3  327.77   17.60
   7  -2  -3  243.68   30.40
  -7   2   3  331.07   22.70
   7   2  -3  327.17   22.60
  -7   2   3  325.47   25.20
  -7   2   3  319.97   25.10
   6  -2  -3   27.20    5.30
  -6  -2   3   36.50    3.00
   6  -2  -3   32.50   12.60
   6  -2  -3   30.50    8.60
   6   2  -3   36.70    7.50
  -6   2   3   29.70    7.90
  -6   2   3   31.00    5.80
  -6   2   3   29.90    7.70
   5  -2  -3   27.40   11.60
   5  -2  -3   24.60    5.50
  -5  -2   3   27.30    2.80
  -5  -2   3   30.20    3.40
   5  -2  -3   25.20    5.40
   5  -2  -3   32.00    9.30
   5   2  -3   23.10    5.90
  -5   2   3   35.70    7.30
  -5   2   3   22.30    4.80
  -5   2   3   25.80    6.40
  -4  -2   3  677.33   36.80
  -4  -2   3  716.53   39.70
   4  -2  -3  651.53   45.20
   4  -2  -3  694.13   38.90
   4  -2  -3  641.94   40.90
   4  -2  -3  625.14   49.80
  -4   2   3  685.63   39.80
  -4   2   3  657.63   39.10
  -4   2   3  735.13   42.70
   4   2  -3  661.23   40.50
  -4   2   3  676.23   41.50
  -3  -2   3 1656.23   85.29
  -3  -2   3 1671.73   86.19
  -3  -2   3 1728.53   90.99
   3  -2  -3 1683.63   87.09
   3  -2  -3 1419.16   97.89
   3  -2  -3 1544.15   93.49
  -3   2   3 1639.04   89.49
   3   2  -3 1540.25   89.09
  -3   2   3 1605.74   87.29
  -3   2   3 1707.83   87.99
  -3   2   3 1597.04   90.09
   2  -2  -3 1461.85   75.59
   2  -2  -3 1417.66   78.49
  -2  -2   3 1526.25   82.49
  -2  -2   3 1414.96   75.99
   2  -2  -3 1425.46   81.99
  -2   2   3 1443.96   78.39
  -2   2   3 1405.46   75.79
   2   2  -3 1286.77   77.79
   2   2  -3 1220.58   80.69
  -2   2   3 1460.45   76.29
  -2   2   3 1469.15   77.79
  -1  -2   3  118.99    9.70
   1  -2  -3  116.39   12.30
   1  -2  -3  111.69   10.40
  -1  -2   3  117.79    9.80
   1  -2  -3  122.79    8.40
  -1  -2   3  124.59   14.40
  -1   2   3  127.39    8.50
   1   2  -3  122.79    8.40
  -1   2   3  121.49    8.80
   1   2  -3   97.99   12.80
  -1   2   3  128.19    9.70
   1   2  -3  127.59    9.00
  -1   2   3  109.99    9.70
   0  -2  -3   25.30    4.80
   0  -2   3   23.70    4.50
   0  -2  -3   20.20    2.70
   0  -2  -3   25.60    5.80
   0  -2   3   26.00    5.20
   0  -2  -3   26.30    4.00
   0  -2   3   24.00    7.60
   0   2   3   18.30    3.50
   0   2   3   13.50    3.50
   0   2   3   27.00    4.30
   0   2  -3   25.60    4.80
   0   2  -3   27.20    4.30
   0   2  -3   28.90    8.40
   0   2   3   22.50    3.30
   1  -2   3  185.78   15.70
  -1  -2  -3  202.98   16.10
   1  -2   3  212.38   25.80
  -1  -2  -3  239.78   14.30
  -1  -2  -3  220.08   15.20
  -1  -2  -3  213.98   12.80
   1  -2   3  213.68   15.40
  -1  -2  -3  212.38   14.60
  -1   2  -3  214.88   12.50
   1   2   3  209.68   12.10
  -1   2  -3  226.48   15.30
   1   2   3  217.78   13.90
  -1   2  -3  215.58   25.10
  -1   2  -3  208.38   15.10
   1   2   3  216.88   14.30
   1   2   3  223.28   12.10
  -1   2  -3  235.98   16.10
   2  -2   3   19.50    9.00
  -2  -2  -3   14.90    3.50
   2  -2   3   22.40    4.50
  -2  -2  -3   16.10    2.40
  -2  -2  -3   14.40    4.70
  -2  -2  -3   10.70    3.20
   2  -2   3   19.50    5.00
  -2  -2  -3   15.10    3.20
   2   2   3   17.60    3.70
   2   2   3   19.80    4.00
  -2   2  -3    8.10    7.00
  -2   2  -3   18.70    3.00
  -2   2  -3   20.70    4.60
  -2   2  -3   26.30    6.00
  -2   2  -3   18.60    4.20
   3  -2   3   54.59    9.20
  -3  -2  -3   51.69    5.70
  -3  -2  -3   40.70    4.80
   3  -2   3   64.09    6.90
  -3  -2  -3   54.69    4.70
   3  -2   3   45.30   11.40
  -3  -2  -3   51.09    4.20
  -3  -2  -3   50.49    5.90
  -3  -2  -3   48.40    5.10
  -3   2  -3   42.80    7.40
  -3   2  -3   46.30   12.90
  -3   2  -3   69.09   10.20
   3   2   3   46.30    5.60
  -3   2  -3   54.59    5.60
  -4  -2  -3   14.00    3.80
  -4  -2  -3    7.20    1.90
   4  -2   3   10.70    6.80
  -4  -2  -3    6.70    3.10
   4  -2   3   10.60    3.60
  -4  -2  -3    9.40    2.10
  -4  -2  -3   12.80    2.00
   4  -2   3    6.20    4.10
   4   2   3    8.60    3.10
  -4   2  -3    8.50    3.40
  -4   2  -3    9.20    6.10
  -4   2  -3    9.20    3.00
  -4   2  -3    8.20    3.70
  -4   2  -3   10.00    3.50
  -5  -2  -3   28.70    5.30
   5  -2   3   27.80    5.70
   5  -2   3   41.10   14.40
  -5  -2  -3   29.60    4.20
  -5  -2  -3   36.40    6.30
   5  -2   3   48.10    9.40
   5  -2   3   42.70   11.40
  -5  -2  -3   30.40    2.50
  -5   2  -3   14.70    7.90
   5   2   3   33.40    5.80
  -5   2  -3   34.00    6.80
  -5   2  -3   33.00    8.00
  -5   2  -3   23.80    6.30
  -6  -2  -3    5.40    2.60
   6  -2   3   -3.00    3.30
   6  -2   3   -1.80    2.10
  -6  -2  -3    5.10    2.10
   6  -2   3    6.10    5.70
   6  -2   3   -0.40    4.90
  -6   2  -3    5.80    4.00
  -6   2  -3   -1.20    3.30
  -6   2  -3    3.40    6.70
   6   2   3    2.60    2.00
  -6   2  -3   -2.40    4.00
  -7  -2  -3   38.90    6.00
  -7  -2  -3   43.90    8.70
   7  -2   3   21.60    8.00
   7  -2   3   36.80    7.40
   7  -2   3   50.99   16.30
  -7  -2  -3   38.50    3.30
  -7   2  -3   59.19   10.90
  -7   2  -3   31.10    7.40
   7   2   3   43.30    7.80
  -7   2  -3   44.30    8.90
  -8  -2  -3  266.57   21.20
  -8  -2  -3  249.08   15.00
  -8  -2  -3  244.08   17.90
   8  -2   3  273.87   32.30
  -8   2  -3  245.38   20.80
  -8   2  -3  257.57   22.20
  -9  -2  -3  101.99    9.90
   9  -2   3  118.59   25.20
  -9  -2  -3  113.49   13.50
   9  -2   3  122.19   12.50
   9  -2   3   72.59   14.60
  -9  -2  -3  103.59    7.90
  -9   2  -3   69.99   12.00
  -9   2  -3   99.89   14.00
  -9   2  -3  109.69   16.10
 -10  -2  -3  181.88   12.30
  10  -2   3  119.69   26.10
 -10  -2  -3  191.38   18.80
 -10  -2  -3  185.38   15.20
 -10   2  -3  136.89   16.90
 -10   2  -3  178.58   18.10
 -10   2  -3  175.68   17.80
 -11  -2  -3   21.90    8.20
  11  -2   3    6.00    7.40
 -11  -2  -3   13.70    5.50
 -11  -2  -3    8.60    3.70
 -11   2  -3    5.40    5.30
 -11   2  -3    7.50    5.40
 -11   2  -3   17.20    8.60
 -12  -2  -3   70.79   13.40
 -12  -2  -3   75.49   11.40
 -12  -2  -3   83.79    8.90
  12  -2   3   48.40   16.90
 -12   2  -3   74.99   22.40
 -12   2  -3   58.79   12.70
 -12   2  -3   52.79   11.70
 -13  -2  -3   14.40    7.30
  13  -2   3    6.90   11.90
 -13   2  -3    7.90    6.80
 -13   2  -3    2.80    6.80
 -13   2  -3    6.10    7.50
  14  -2   3   67.89   21.70
 -14  -2  -3   76.09   11.00
 -14  -2  -3   69.19   14.50
 -14   2  -3   78.99   15.00
 -14   2  -3   61.79   13.10
 -14   2  -3   56.49   13.00
 -15  -2  -3    5.40    8.30
 -15  -2  -3   -1.90    6.90
 -15  -2  -3   -1.70    6.70
 -15   2  -3   13.70    6.80
 -15   2  -3    3.80    8.10
  14  -3  -3   23.20   16.10
 -14  -3   3   51.39    7.70
 -14  -3   3   51.79   10.80
 -14  -3   3   47.10   12.80
 -14   3   3   36.90   11.80
 -14   3   3   47.50   18.90
 -13  -3   3    9.10    3.80
 -13  -3   3    4.10    7.80
 -13  -3   3   14.70    7.40
  13  -3  -3   16.60   18.10
  13   3  -3   12.60    6.90
 -13   3   3    7.60    9.30
 -13   3   3    9.90    7.20
  12  -3  -3    2.40   14.10
 -12  -3   3    2.00    2.80
 -12  -3   3   10.50    5.80
 -12   3   3    2.80    5.90
  12   3  -3   13.30    6.50
 -12   3   3    8.20    7.20
 -11  -3   3    8.80    4.60
 -11  -3   3    4.50    2.20
  11  -3  -3  -17.30   11.70
 -11  -3   3    0.70    5.60
  11   3  -3    7.70    4.90
 -11   3   3    3.70    4.50
 -11   3   3    7.20    7.30
 -10  -3   3   27.80    3.50
 -10  -3   3   32.50    7.90
 -10   3   3   15.60    8.70
  10   3  -3   31.30    8.10
 -10   3   3   31.70    9.40
  -9  -3   3   62.09    9.20
   9  -3  -3   61.39   10.50
  -9  -3   3   79.49    9.40
   9  -3  -3   27.90   15.10
  -9  -3   3   59.99    5.20
  -9   3   3   50.99   13.90
  -9   3   3   85.09   12.40
   9   3  -3   59.49   10.50
   8  -3  -3   32.30    7.30
   8  -3  -3   30.70    9.80
  -8  -3   3   30.40    7.00
  -8  -3   3   18.70    3.40
  -8  -3   3   24.90    5.90
   8  -3  -3   18.90   12.70
  -8   3   3   22.00    6.30
   8   3  -3   20.80    6.10
  -8   3   3   18.70    7.60
  -8   3   3   32.80    8.30
   7  -3  -3  133.19   12.50
   7  -3  -3  118.69   26.00
   7  -3  -3  118.69   26.00
  -7  -3   3  126.19   10.80
  -7  -3   3  118.89    8.90
  -7   3   3  105.89   16.40
  -7   3   3  130.49   13.80
  -7   3   3  122.19   12.60
   7   3  -3  113.09   12.60
  -7   3   3  138.79   18.70
  -6  -3   3   93.29    7.80
   6  -3  -3   94.49   23.60
   6  -3  -3   58.39   14.40
  -6  -3   3   89.59    8.10
  -6  -3   3   84.59    7.80
   6  -3  -3   83.89    9.60
  -6  -3   3   90.09    7.50
   6   3  -3  105.89   11.40
  -6   3   3   90.29   14.20
  -6   3   3  108.09   10.70
  -6   3   3  104.59   11.30
  -6   3   3   58.29   10.70
  -5  -3   3  453.55   25.50
  -5  -3   3  427.16   28.70
   5  -3  -3  424.86   36.50
   5  -3  -3  429.56   28.30
   5  -3  -3  398.66   41.90
  -5  -3   3  440.16   27.00
  -5  -3   3  466.95   29.20
   5   3  -3  482.95   31.00
  -5   3   3  433.96   31.80
  -5   3   3  415.66   31.40
  -5   3   3  478.95   29.70
  -5   3   3  461.65   29.30
  -4  -3   3  239.58   20.20
  -4  -3   3  218.98   16.30
   4  -3  -3  241.28   16.70
   4  -3  -3  196.18   26.80
  -4  -3   3  229.48   19.00
  -4  -3   3  219.48   16.90
   4  -3  -3  239.18   19.40
   4  -3  -3  209.68   22.70
   4   3  -3  235.18   18.90
  -4   3   3  244.08   17.10
  -4   3   3  238.58   17.20
  -4   3   3  235.58   19.40
  -4   3   3  245.68   19.70
  -3  -3   3   11.40    5.40
   3  -3  -3   13.40    5.60
   3  -3  -3   13.60    5.60
  -3  -3   3    9.40    3.80
   3  -3  -3    6.60    5.80
  -3  -3   3    4.40    4.30
   3  -3  -3   18.40    3.70
  -3   3   3   11.10    4.50
  -3   3   3   12.60    3.60
  -3   3   3   12.20    3.40
  -3   3   3   11.60    4.80
   3   3  -3   10.20    4.20
  -2  -3   3  207.98   16.50
   2  -3  -3  220.78   14.80
   2  -3  -3  187.28   24.40
  -2  -3   3  198.58   21.30
  -2  -3   3  221.98   19.90
  -2  -3   3  222.08   16.20
   2  -3  -3  225.78   18.20
   2  -3  -3  210.38   20.70
  -2   3   3  207.88   16.50
  -2   3   3  225.28   15.10
  -2   3   3  219.38   14.40
   2   3  -3  209.98   17.50
  -1  -3   3    7.60    3.90
   1  -3  -3    5.70    3.90
  -1  -3   3    8.00    4.50
  -1  -3   3   19.20    5.50
  -1  -3   3   12.00    7.10
   1  -3  -3    8.10    2.40
   1  -3  -3    5.20    5.10
   1  -3  -3   14.00    5.60
   1   3  -3   11.00    2.40
  -1   3   3   13.80    3.70
   1   3  -3    7.60    4.00
  -1   3   3    5.50    3.10
   1   3  -3    8.60    2.70
  -1   3   3   14.70    3.70
  -1   3   3    6.60    2.60
   0  -3   3   97.69   13.30
   0  -3   3   90.99   15.10
   0  -3  -3   77.79   17.30
   0  -3  -3  102.59   12.10
   0  -3  -3   85.29    9.70
   0  -3  -3   82.79    7.40
   0  -3   3   94.29    9.40
   0  -3   3   76.99   16.40
   0   3   3   93.69    9.60
   0   3  -3  102.79    9.30
   0   3   3   90.59    7.20
   0   3   3   90.59    9.10
   0   3   3   95.99    7.30
   0   3  -3   85.79    7.80
   1  -3   3  104.99   10.30
  -1  -3  -3   88.49   16.50
   1  -3   3   98.29   11.50
  -1  -3  -3   93.39    7.50
   1  -3   3   99.59   19.00
   1  -3   3  120.09   19.60
  -1  -3  -3  115.09   12.60
  -1   3  -3  111.19    9.80
   1   3   3   91.49    7.50
   1   3   3  100.79    9.50
  -2  -3  -3   30.90   10.30
  -2  -3  -3   37.20    4.50
  -2  -3  -3   33.60    7.30
   2  -3   3   52.39   14.00
   2  -3   3   45.90   13.60
  -2  -3  -3   30.80    4.40
   2  -3   3   46.30    8.50
   2  -3   3   40.60    7.20
  -2  -3  -3   35.80    6.50
  -2   3  -3   36.70    6.80
   2   3   3   50.19    7.70
  -2   3  -3   34.70    6.40
   3  -3   3  174.48   29.50
   3  -3   3  178.38   15.10
  -3  -3  -3  171.08   11.90
  -3  -3  -3  161.58   19.80
   3  -3   3  190.68   18.30
  -3  -3  -3  206.68   13.30
   3  -3   3  148.99   19.60
  -3  -3  -3  164.68   13.70
  -3  -3  -3  155.98   17.70
  -3   3  -3  209.58   18.00
  -3   3  -3  208.18   16.10
  -3   3  -3  187.98   15.60
   3   3   3  189.08   14.40
  -3   3  -3  179.68   12.10
   4  -3   3   93.79   20.10
  -4  -3  -3  102.59    8.70
  -4  -3  -3  130.99   10.40
   4  -3   3  118.69   11.80
  -4  -3  -3  107.19   12.70
  -4  -3  -3  115.69   10.20
   4  -3   3  101.79   17.90
  -4  -3  -3  126.49    8.70
   4  -3   3  132.49   26.20
  -4  -3  -3  121.59   10.20
   4   3   3  129.79   11.40
  -4   3  -3  124.59    9.90
  -4   3  -3  135.79   12.60
  -4   3  -3  132.09   14.30
  -4   3  -3  124.29   12.90
  -5  -3  -3    6.50    3.10
  -5  -3  -3    8.60    2.50
   5  -3   3   12.10   10.70
   5  -3   3    8.00    8.60
   5  -3   3   12.00    5.00
  -5  -3  -3    0.80    3.40
  -5  -3  -3    4.50    2.50
  -5  -3  -3   10.70    2.80
   5   3   3   13.50    4.70
  -5   3  -3    4.80    4.20
  -5   3  -3   -1.10    4.90
  -5   3  -3    3.90    3.10
  -5   3  -3    8.70    5.50
  -6  -3  -3   22.10    4.00
   6  -3   3   29.40   10.10
   6  -3   3   16.80   10.70
  -6  -3  -3   26.00    5.40
  -6  -3  -3   30.20    4.60
  -6   3  -3   35.70    7.40
  -6   3  -3   34.50    6.80
   6   3   3   39.00    7.50
  -6   3  -3   15.10    7.20
  -6   3  -3   44.90    9.30
   7  -3   3  141.99   31.40
  -7  -3  -3  161.78   13.70
   7  -3   3  152.68   20.50
  -7  -3  -3  140.89    9.90
  -7  -3  -3  146.79   11.50
   7  -3   3  127.99   13.90
  -7   3  -3  124.69   13.00
  -7   3  -3  157.98   16.60
  -7   3  -3  153.28   15.80
   7   3   3  142.19   13.80
  -8  -3  -3   34.50    6.10
  -8  -3  -3   27.90    6.90
  -8  -3  -3   37.10    4.00
   8  -3   3   34.30   17.90
  -8   3  -3   40.10    9.30
  -8   3  -3   38.40    8.10
   8   3   3   50.09    9.30
  -9  -3  -3   42.60    7.20
   9  -3   3   32.90   15.00
  -9  -3  -3   42.60    4.10
  -9  -3  -3   39.30    9.00
  -9   3  -3   37.40    9.20
   9   3   3   49.50    9.40
  -9   3  -3   45.60   11.40
  -9   3  -3   46.90   10.30
 -10  -3  -3    6.20    2.00
  10  -3   3    2.10   12.10
 -10  -3  -3    2.20    5.20
 -10  -3  -3    8.60    4.20
 -10   3  -3    6.20    6.00
 -10   3  -3    5.60    6.50
 -11  -3  -3    4.90    4.50
 -11  -3  -3   -3.30    5.70
 -11  -3  -3    7.30    2.00
  11  -3   3    4.30   10.20
 -11   3  -3    9.00    6.20
 -11   3  -3   -1.40    5.60
 -11   3  -3    5.90    6.70
 -12  -3  -3   -1.30    2.40
  12  -3   3   -1.20   22.90
 -12  -3  -3  -10.60    4.30
 -12  -3  -3    6.50    6.20
 -12   3  -3    3.40    6.10
 -12   3  -3    8.80    7.00
 -12   3  -3    2.30    7.90
 -13  -3  -3    5.80    3.30
 -13  -3  -3   12.20    7.90
 -13  -3  -3    7.30   11.20
  13  -3   3    3.00   12.50
 -13   3  -3   11.10    9.70
 -13   3  -3    2.40    7.10
  11  -4  -3   17.40   16.70
 -11  -4   3   -0.50    4.90
 -11  -4   3   18.10    6.50
 -11   4   3    3.90    8.40
  11   4  -3    4.00    6.30
 -11   4   3    2.30    6.70
 -10  -4   3   18.20    5.80
 -10  -4   3   17.60    6.20
 -10  -4   3   15.30    6.20
  10  -4  -3   21.10   16.30
  10   4  -3   15.30    8.00
 -10   4   3   28.40   10.80
 -10   4   3   35.40   10.40
  -9  -4   3    7.60    4.40
  -9  -4   3    0.90    3.70
   9  -4  -3   -1.10   12.60
  -9   4   3   12.00    7.70
  -9   4   3   -1.10    5.40
  -9   4   3   -5.60    8.30
   9   4  -3   10.90    6.00
  -8  -4   3   34.60    6.70
   8  -4  -3   31.30   18.00
  -8  -4   3   58.89    9.40
  -8   4   3   48.70   11.30
  -8   4   3   42.40    9.40
   8   4  -3   81.69   13.70
  -8   4   3   50.09   10.60
   7  -4  -3   15.30   16.30
  -7  -4   3   28.40    6.60
  -7  -4   3   15.40    7.00
   7  -4  -3   30.00    7.90
  -7   4   3   25.90    8.80
  -7   4   3   12.60    6.90
   7   4  -3   17.30    6.30
  -7   4   3   23.70    8.00
  -6  -4   3   -6.30    4.60
   6  -4  -3   -0.60   14.60
   6  -4  -3  -13.40    7.20
  -6  -4   3    2.80    3.50
  -6  -4   3   -4.20    3.20
  -6  -4   3   15.30    6.00
  -6   4   3   -0.90    4.40
  -6   4   3   -1.60    5.80
  -6   4   3    8.40    4.70
   6   4  -3   -1.80    3.10
  -5  -4   3   27.20    7.90
  -5  -4   3   27.90    7.90
  -5  -4   3   33.20    7.00
  -5  -4   3   25.50    7.20
   5  -4  -3   35.90    6.40
   5  -4  -3   20.80   14.10
   5   4  -3   32.30    7.90
  -5   4   3   30.20    6.20
  -5   4   3   31.90   10.00
  -5   4   3   19.10    9.00
  -5   4   3   32.00    7.60
   4  -4  -3   16.30    4.50
  -4  -4   3   14.50    7.00
   4  -4  -3    7.80    8.00
  -4  -4   3   21.20    7.90
  -4  -4   3    8.30    4.40
   4  -4  -3   28.20   14.00
  -4  -4   3   12.60    6.10
   4   4  -3   15.70    6.00
  -4   4   3   20.50    4.50
  -4   4   3    4.70    5.90
  -4   4   3   23.10    6.80
   3  -4  -3   12.40    9.30
   3  -4  -3   11.70    7.70
  -3  -4   3   12.50    7.50
  -3  -4   3    8.10    6.20
  -3  -4   3    8.80    6.10
  -3  -4   3    5.40    4.00
   3  -4  -3   14.70    4.50
  -3   4   3    5.10    4.70
  -3   4   3    3.60    2.40
   3   4  -3    1.10    3.30
  -3   4   3    0.40    5.30
  -2  -4   3   32.20    6.80
   2  -4  -3   10.30    8.30
   2  -4  -3   18.60   15.60
   2  -4  -3   26.20    4.90
  -2  -4   3   21.30   10.30
  -2  -4   3   27.00    9.70
   2  -4  -3   38.00    9.00
  -2  -4   3   17.30    8.10
  -2   4   3   23.60    5.80
  -2   4   3   22.70    6.20
  -2   4   3   25.60    5.90
   2   4  -3   27.50    8.10
  -1  -4   3   23.50    6.10
   1  -4  -3   23.60    6.80
   1  -4  -3   29.90   14.60
  -1  -4   3    7.70    9.80
   1  -4  -3   35.30   13.00
  -1  -4   3   24.20   11.20
  -1  -4   3   21.20    9.80
   1  -4  -3   26.80    8.00
  -1   4   3   17.90    4.40
  -1   4   3   26.40    4.80
   1   4  -3    9.80    5.50
  -1   4   3   29.10    6.60
   0  -4   3   71.69   17.70
   0  -4  -3   79.49   12.20
   0  -4   3   92.59   13.90
   0  -4  -3   64.29   19.00
   0  -4  -3   83.79   15.40
   0  -4  -3   73.29    7.70
   0  -4   3   62.19    9.70
   0  -4   3   96.99   18.70
   0   4  -3   72.19    7.80
   0   4  -3   76.19   11.90
   0   4   3   84.29    9.50
   0   4  -3   80.09    7.20
   1  -4   3   -9.90    8.30
  -1  -4  -3    5.00    7.30
   1  -4   3   11.90   10.70
   1  -4   3    0.00    7.80
   1  -4   3    6.20    4.10
  -1  -4  -3   -3.10    4.40
  -1  -4  -3    7.20    3.10
  -1  -4  -3   13.00    5.70
   1   4   3    4.10    3.90
  -1   4  -3   11.20    4.20
  -1   4  -3    7.40    5.40
   2  -4   3   12.80    9.20
   2  -4   3   20.10   10.60
  -2  -4  -3    2.50    4.90
  -2  -4  -3   19.00    7.00
  -2  -4  -3    3.10    6.90
  -2  -4  -3   19.30    3.70
   2  -4   3   28.40    6.50
  -2   4  -3   16.40    5.00
  -2   4  -3    1.30    6.40
   2   4   3   23.90    6.20
  -3  -4  -3   -0.60    2.20
  -3  -4  -3   -0.40    4.30
   3  -4   3   -2.50    6.90
   3  -4   3    4.20    8.60
  -3  -4  -3    3.20    6.80
   3  -4   3    4.30    4.20
  -3  -4  -3    1.50    3.90
  -3   4  -3   -4.50    3.70
   3   4   3    6.50    4.30
  -3   4  -3   -6.40    6.10
  -4  -4  -3   49.70    8.70
   4  -4   3   54.49    9.20
   4  -4   3   55.89   18.90
  -4  -4  -3   47.50    5.10
  -4  -4  -3   52.09    6.20
   4  -4   3   71.79   20.70
  -4  -4  -3   48.10    8.40
  -4  -4  -3   42.80   10.00
   4   4   3   52.59    9.50
  -4   4  -3   56.69   10.40
  -4   4  -3   34.50   10.40
  -5  -4  -3   23.30    7.30
  -5  -4  -3   36.80    9.20
  -5  -4  -3   37.30    5.90
  -5  -4  -3   50.29    6.60
  -5  -4  -3   34.30    4.60
   5  -4   3   63.89   30.00
   5  -4   3   33.10   15.10
  -5  -4  -3   45.90    5.80
  -5   4  -3   40.10    8.40
  -5   4  -3   34.70    5.70
  -5   4  -3   40.70    9.20
  -5   4  -3   36.70    5.30
   5   4   3   62.89    9.80
  -6  -4  -3    5.40    3.30
  -6  -4  -3   -0.10    2.70
  -6  -4  -3    4.60    2.20
   6  -4   3   13.40   11.60
   6   4   3    1.60    3.20
  -6   4  -3   -8.10    5.50
  -6   4  -3    4.90    6.60
  -6   4  -3    0.90    3.20
   7  -4   3   76.49   24.80
  -7  -4  -3   50.59    7.10
  -7  -4  -3   53.49    8.00
  -7  -4  -3   55.39    8.50
  -7  -4  -3   50.49    6.80
  -7   4  -3   66.79   10.90
  -7   4  -3   67.19   13.20
   7   4   3   55.99   10.40
  -7   4  -3   60.39    8.80
  -8  -4  -3   17.20    5.10
  -8  -4  -3   15.70    4.60
  -8  -4  -3   18.00    5.10
  -8  -4  -3   18.10    5.90
   8  -4   3   22.40   16.50
   8   4   3   14.70    6.10
  -8   4  -3   15.70    5.80
  -8   4  -3    7.50    7.00
   9  -4   3   14.10   13.80
  -9  -4  -3   12.50    4.70
  -9  -4  -3    2.40    4.60
  -9  -4  -3   10.50    5.30
  -9  -4  -3   39.30   15.00
   9   4   3    8.20    5.90
  -9   4  -3   17.50    9.00
  -9   4  -3   10.30    6.50
 -10  -4  -3   24.00    6.10
  10  -4   3    6.10   14.30
 -10  -4  -3    9.20    4.10
 -10  -4  -3   22.50    7.70
 -10   4  -3   22.50   10.30
 -10   4  -3   13.30    7.40
  -6  -5   3    0.70    5.30
   6  -5  -3    7.90   16.10
  -6  -5   3   -3.20    5.10
  -6   5   3    2.60    8.20
   6   5  -3   -1.80    5.40
  -5  -5   3   -7.10    6.50
   5  -5  -3    4.10   10.70
  -5  -5   3    3.30    8.50
   5  -5  -3    1.90   13.90
  -5   5   3    0.10    7.40
  -5   5   3   -1.50    5.50
   5   5  -3   -0.90    4.80
  -4  -5   3   11.70    8.30
   4  -5  -3  -10.70    7.50
  -4  -5   3  -15.30    6.70
  -4  -5   3    6.80    9.40
   4  -5  -3   20.60   15.10
   4   5  -3    4.40    5.60
  -4   5   3    7.00    5.60
  -4   5   3    2.70    6.50
  -3  -5   3    0.00    7.60
   3  -5  -3  -12.50   13.50
  -3  -5   3    1.50    6.70
   3  -5  -3   -0.70    5.80
  -3  -5   3   -9.50    9.50
   3  -5  -3    9.90   14.70
   3   5  -3   -2.60    4.40
  -3   5   3   -6.70    5.30
  -3   5   3   -1.10    5.00
  -3   5   3    8.10    8.50
  -2  -5   3    0.60   10.00
   2  -5  -3   -7.90    4.70
   2  -5  -3   -5.00   11.20
   2  -5  -3   -4.30   12.00
  -2  -5   3   -6.90    6.70
  -2  -5   3   -5.40    7.30
  -2   5   3   -2.20    3.30
   2   5  -3   -2.70    4.00
  -2   5   3   -4.00    4.10
  -2   5   3    3.20    4.50
   1  -5  -3  -12.70    4.10
   1  -5  -3    2.60   11.70
  -1  -5   3  -12.20   10.70
  -1  -5   3   -3.70    7.90
  -1  -5   3    2.20    7.40
   1  -5  -3   19.30   13.80
   1   5  -3   -2.70    4.50
  -1   5   3    7.10    5.10
   0  -5  -3   -4.50   11.10
   0  -5   3   16.30   10.00
   0  -5  -3   10.80   11.90
   0  -5   3    6.20   13.80
   0   5   3   28.80    7.50
   0   5  -3   19.00    7.80
   1  -5   3    7.00   10.10
   1  -5   3   -2.60   13.30
  -1  -5  -3    7.60    9.50
  -1  -5  -3   -4.90    9.10
  -1  -5  -3    7.30    3.80
  -1   5  -3   -1.90    2.70
   1   5   3    8.50    5.50
  -1   5  -3   -0.50    5.10
  -2  -5  -3    8.60    9.50
  -2  -5  -3   32.50   13.20
   2  -5   3    7.10   20.00
  -2  -5  -3    9.80    3.80
   2  -5   3   15.60   13.20
  -2   5  -3   -5.90    8.00
   2   5   3    5.50    4.10
  -2   5  -3   11.70    5.70
  -2   5  -3   30.90    9.50
  -3  -5  -3  154.78   22.70
   3  -5   3  190.88   37.00
  -3  -5  -3  180.38   19.60
  -3  -5  -3  176.48   11.00
   3  -5   3  132.99   36.40
  -3   5  -3  189.98   16.70
  -3   5  -3  166.88   20.40
  -3   5  -3  133.09   20.30
   3   5   3  208.68   17.60
  -4  -5  -3   49.90   13.80
  -4  -5  -3   69.19   12.10
   4  -5   3   75.59   26.80
   4   5   3  101.89   14.10
  -5  -5  -3  118.29   15.80
   5  -5   3  125.39   29.60
  -5  -5  -3  147.89   13.30
  -5   5  -3  132.49   17.30
   5   5   3  133.59   15.30
  -6   5  -3   16.20    8.80
  17   0  -4   -2.30   15.10
 -17   0   4   10.90    9.30
 -16   0   4   -1.30    5.10
  16   0  -4    4.90   11.10
 -16   0   4   -3.60    7.50
 -15   0   4    1.70    5.90
  15   0  -4  -10.40    7.50
 -15   0   4   -6.30    5.90
 -14   0   4    3.70    5.50
 -14   0   4  -18.20    8.00
 -14   0   4   11.00    5.80
  14   0  -4   -5.30    6.30
 -13   0   4    7.60    5.90
  13   0  -4   -4.80    4.90
  12   0  -4    8.30    5.30
 -12   0   4    5.70    3.60
  12   0  -4    1.30    5.70
 -12   0   4    7.00    6.40
  11   0  -4   11.40    5.90
  11   0  -4    4.40    4.30
 -11   0   4    3.60    5.50
 -11   0   4    4.70    3.60
  10   0  -4    8.80    5.10
 -10   0   4    2.30    4.10
  10   0  -4    4.10    3.20
 -10   0   4    9.00    3.50
  -9   0   4    0.00    3.10
   9   0  -4    1.90    2.40
   9   0  -4    3.90    4.00
  -9   0   4   -0.90    2.20
  -9   0   4    0.90    2.50
  -8   0   4  223.18   20.00
  -8   0   4  252.07   18.30
  -8   0   4  279.07   18.70
   8   0  -4  263.97   19.50
  -8   0   4  273.57   19.10
  -7   0   4    1.60    2.50
  -7   0   4    1.30    1.60
  -7   0   4    0.40    2.30
  -7   0   4    0.10    1.60
   7   0  -4    1.20    1.60
   6   0  -4  366.16   21.30
  -6   0   4  348.27   21.40
   6   0  -4  328.07   22.50
  -6   0   4  298.57   23.00
  -6   0   4  341.57   21.30
  -6   0   4  362.66   22.00
   5   0  -4    1.20    1.80
  -5   0   4   -2.10    1.00
  -5   0   4    0.30    1.00
   5   0  -4    1.10    1.00
  -5   0   4    1.80    2.00
  -5   0   4    0.90    1.30
   5   0  -4    1.00    1.50
  -4   0   4 3252.57  173.08
   4   0  -4 3394.86  173.78
   4   0  -4 3502.45  174.68
   4   0  -4 3100.59  172.88
  -4   0   4 3104.59  174.68
  -4   0   4 3382.86  173.28
  -4   0   4 3452.25  173.88
  -3   0   4    0.20    1.40
   3   0  -4    0.70    1.30
   3   0  -4   -1.00    1.30
   3   0  -4    0.40    1.00
  -3   0   4    0.50    0.70
  -3   0   4    0.60    1.40
  -3   0   4    3.90    1.70
  -2   0   4  812.92   42.90
   2   0  -4  792.02   43.80
   2   0  -4  770.72   43.30
  -2   0   4  819.92   44.10
   2   0  -4  858.51   44.10
   2   0  -4  783.12   42.70
  -2   0   4  779.42   43.20
  -2   0   4  794.62   43.90
   1   0  -4   -0.10    1.10
   1   0  -4    1.00    1.20
  -1   0   4   -0.60    1.00
  -1   0   4    0.00    0.70
   1   0  -4   -0.70    1.30
  -1   0   4    1.90    1.50
  -1   0  -4   -0.20    0.90
   1   0   4   -0.60    1.10
  -1   0  -4    1.10    1.20
  -1   0  -4   -0.90    1.10
   1   0   4   -2.00    0.90
   1   0   4    0.20    0.90
   1   0   4   -0.10    1.20
  -1   0  -4    1.10    1.30
  -2   0  -4  484.25   26.50
   2   0   4  460.95   26.60
  -2   0  -4  478.25   27.40
   2   0   4  471.25   26.40
   2   0   4  479.05   27.40
  -2   0  -4  456.15   26.40
  -2   0  -4  440.76   28.90
   2   0   4  481.25   28.90
   3   0   4    0.80    2.10
  -3   0  -4    0.60    1.20
   3   0   4    1.30    1.30
  -3   0  -4   -0.10    1.00
   3   0   4   -0.30    1.50
  -3   0  -4    0.10    2.00
  -3   0  -4    0.50    1.40
  -4   0  -4 1244.28   65.29
   4   0   4 1186.98   68.89
  -4   0  -4 1185.18   66.39
   4   0   4 1195.58   64.69
  -4   0  -4 1246.98   65.19
  -4   0  -4 1100.89   69.39
   4   0   4 1185.78   64.69
   5   0   4    0.60    2.90
  -5   0  -4   -0.20    1.60
  -5   0  -4    3.00    3.40
  -5   0  -4    1.30    1.80
   5   0   4   -1.10    1.10
  -5   0  -4   -0.10    1.30
  -6   0  -4 1092.09   60.69
  -6   0  -4 1055.19   62.29
  -6   0  -4  960.20   66.49
   6   0   4 1117.29   65.89
  -6   0  -4 1078.79   60.39
   6   0   4 1142.29   60.39
  -7   0  -4   -1.70    1.20
   7   0   4   -1.80    2.80
  -7   0  -4   -0.30    2.50
  -7   0  -4    2.80    4.10
  -7   0  -4    3.00    2.60
   7   0   4   -2.60    1.40
   8   0   4  207.38   19.20
  -8   0  -4  271.97   20.90
   8   0   4  237.98   17.50
  -8   0  -4  226.48   24.50
   8   0   4  256.57   23.00
  -8   0  -4  238.38   18.00
   9   0   4    1.70    2.80
   9   0   4   -1.00    3.70
  -9   0  -4   -1.40    2.50
  -9   0  -4   -0.30    2.30
   9   0   4    0.20    1.30
   9   0   4    0.10    3.30
  -9   0  -4    3.40    4.30
  -9   0  -4   -0.70    2.90
 -10   0  -4  199.88   17.40
 -10   0  -4  191.08   23.40
  10   0   4  197.28   16.20
 -10   0  -4  217.38   17.50
 -10   0  -4  190.28   19.20
  10   0   4  167.28   17.80
  10   0   4  185.68   21.00
  11   0   4   -1.60    3.70
  11   0   4   -2.90    3.90
  11   0   4    4.20    5.60
 -11   0  -4   -0.30    2.90
 -11   0  -4   -4.30    2.60
 -11   0  -4   -1.80    3.80
 -12   0  -4  316.37   28.00
 -12   0  -4  309.17   24.90
 -12   0  -4  292.47   24.40
  12   0   4  277.57   27.80
  13   0   4   -6.20    5.90
 -13   0  -4    2.50    6.00
 -13   0  -4   -0.80    4.80
 -13   0  -4  -10.00    4.10
  14   0   4   51.19   12.80
 -14   0  -4   42.70   10.30
 -14   0  -4   47.00   11.30
 -14   0  -4   29.70   10.50
 -15   0  -4   -7.70    4.40
  15   0   4    6.90   10.00
 -15   0  -4    2.40    5.50
 -15   0  -4   -2.50    7.70
 -16   0  -4    1.10    6.80
 -16   0  -4    7.60    8.60
 -16   0  -4   13.70    9.50
  16   0   4   -7.00   13.60
 -17  -1   4   24.00   16.60
  17  -1  -4    2.00   16.30
 -17  -1   4   17.10   15.30
 -17   1   4   26.80    9.50
 -17   1   4    6.60   10.50
  16  -1  -4  -20.90   11.30
 -16  -1   4    4.70    8.00
 -16  -1   4    0.20    5.50
 -16   1   4    8.20    6.50
 -16   1   4   16.10    9.40
 -15  -1   4   11.20    6.50
  15  -1  -4    6.00   12.20
 -15  -1   4   -1.80    4.90
 -15  -1   4   -5.70    8.00
 -15   1   4    7.80    8.30
 -15   1   4   -1.30    4.00
 -14  -1   4   -7.20    5.80
 -14  -1   4    4.50    5.30
  14  -1  -4    1.50    8.70
  14   1  -4    0.40    4.30
 -14   1   4   -1.80    6.20
 -14   1   4   -2.00    3.90
  14   1  -4   -1.80    2.40
 -13  -1   4  722.43   49.10
  13  -1  -4  586.74   55.39
 -13  -1   4  820.22   46.20
  13   1  -4  694.13   44.00
 -13   1   4  661.03   48.80
  13   1  -4  760.02   40.50
 -13   1   4  688.13   46.90
  12  -1  -4    2.70    2.50
 -12  -1   4   -0.40    4.80
 -12  -1   4   -1.10    3.10
  12  -1  -4    2.30    7.70
  12   1  -4    2.70    4.10
 -12   1   4    0.20    6.20
 -12   1   4    0.40    5.20
  12   1  -4    2.40    2.30
 -12   1   4    1.40    3.80
 -11  -1   4  184.28   14.40
 -11  -1   4  157.08   14.20
  11  -1  -4  130.09   17.10
  11  -1  -4  125.39   13.20
  11  -1  -4  135.69   26.10
 -11   1   4  141.09   16.40
 -11   1   4  157.48   14.90
  11   1  -4  161.88   11.20
  11   1  -4  137.89   14.30
 -10  -1   4   32.10    6.70
 -10  -1   4   14.80    5.20
  10  -1  -4   25.80    8.40
  10  -1  -4   16.30    4.80
  10  -1  -4   16.10    7.80
 -10   1   4   25.40    7.30
 -10   1   4   26.80    7.50
  10   1  -4   14.90    5.20
 -10   1   4   19.40    5.80
  10   1  -4   25.40    4.40
  10   1  -4   14.30    5.10
   9  -1  -4  329.27   22.00
  -9  -1   4  298.27   21.90
   9  -1  -4  271.57   30.20
   9  -1  -4  288.27   25.70
  -9  -1   4  326.37   20.90
  -9  -1   4  344.07   22.20
  -9   1   4  363.76   25.70
   9   1  -4  285.27   22.00
   9   1  -4  312.17   22.10
  -9   1   4  307.87   24.60
  -9   1   4  357.26   23.50
  -8  -1   4   16.40    4.20
   8  -1  -4    5.70    3.80
   8  -1  -4   13.40    4.10
   8  -1  -4    9.80    6.30
  -8  -1   4   10.20    3.00
  -8  -1   4   10.40    3.50
   8   1  -4   11.60    2.60
  -8   1   4   13.90    5.40
  -8   1   4    4.40    2.40
  -8   1   4    5.90    4.70
  -8   1   4    8.60    5.40
  -8   1   4    7.00    3.40
   8   1  -4    8.60    4.10
   8   1  -4   11.40    3.60
  -7  -1   4   69.79    7.40
  -7  -1   4   79.49    6.90
   7  -1  -4   86.59    8.10
   7  -1  -4   74.89   10.60
  -7  -1   4   90.69    9.10
  -7  -1   4   80.29    7.60
   7  -1  -4   65.89   15.40
  -7   1   4   76.99    8.10
  -7   1   4   88.69   12.00
  -7   1   4   87.19   14.30
  -7   1   4   88.39    7.70
   7   1  -4   77.29    8.10
   7   1  -4   82.89    6.40
   7   1  -4   63.69    7.90
  -6  -1   4  503.15   31.30
  -6  -1   4  511.85   28.50
   6  -1  -4  507.25   31.00
  -6  -1   4  485.25   29.40
   6  -1  -4  526.25   30.20
   6  -1  -4  491.35   37.20
   6   1  -4  495.55   28.40
  -6   1   4  471.65   37.70
  -6   1   4  512.75   30.60
  -6   1   4  527.25   29.50
   6   1  -4  510.25   30.60
   5  -1  -4  620.44   33.80
  -5  -1   4  606.64   35.10
  -5  -1   4  629.44   32.30
   5  -1  -4  555.44   34.80
  -5  -1   4  591.64   32.90
   5  -1  -4  561.24   37.80
  -5   1   4  580.44   33.90
  -5   1   4  594.74   35.90
  -5   1   4  527.75   37.90
   5   1  -4  567.84   32.60
   5   1  -4  588.94   34.40
   4  -1  -4   28.90    4.20
  -4  -1   4   32.60    3.40
   4  -1  -4   23.50    5.60
  -4  -1   4   28.00    2.90
   4  -1  -4   20.30    4.70
  -4  -1   4   24.60    5.00
   4   1  -4   22.30    3.90
  -4   1   4   39.00    8.20
  -4   1   4   34.60    6.10
  -4   1   4   28.80    4.30
   3  -1  -4  220.38   13.20
  -3  -1   4  242.38   14.10
   3  -1  -4  199.08   16.30
  -3  -1   4  206.98   12.40
   3  -1  -4  197.08   14.70
  -3  -1   4  205.28   14.40
  -3   1   4  207.68   13.20
  -3   1   4  216.98   14.50
   3   1  -4  182.18   14.10
  -3   1   4  213.28   14.90
  -3   1   4  258.67   21.00
   3   1  -4  227.58   14.80
  -2  -1   4  585.64   30.20
   2  -1  -4  558.04   29.90
   2  -1  -4  539.05   32.00
  -2  -1   4  592.94   32.80
  -2  -1   4  566.14   30.30
  -2   1   4  519.35   29.90
  -2   1   4  469.65   33.20
   2   1  -4  539.95   29.60
   2   1  -4  592.14   32.20
   2   1  -4  490.45   32.60
  -2   1   4  575.64   31.70
  -2   1   4  572.54   31.90
  -1  -1   4  363.86   23.40
   1  -1  -4  356.86   22.10
  -1  -1   4  350.26   19.10
   1  -1  -4  344.97   20.60
  -1  -1   4  349.17   19.90
   1  -1  -4  365.66   20.70
   1  -1  -4  345.97   18.50
   1   1  -4  309.17   22.90
   1   1  -4  356.76   19.50
  -1   1   4  302.37   21.80
  -1   1   4  347.17   20.20
  -1   1   4  313.47   18.50
  -1   1   4  365.76   20.60
   1   1  -4  323.67   19.00
   0  -1  -4  953.40   49.90
   0  -1   4  937.41   48.60
   0  -1   4  933.51   50.09
   0  -1   4  950.30   54.59
   0  -1  -4  915.31   49.20
   0  -1   4  908.41   49.80
   0  -1  -4  929.01   50.59
   0  -1  -4  887.31   48.00
   0   1   4  929.61   47.80
   0   1   4  795.72   50.49
   0   1   4  942.41   49.90
   0   1  -4  871.61   54.09
   0   1   4  917.41   48.70
   0   1  -4  895.41   49.40
   0   1  -4  904.71   48.60
  -1  -1  -4  314.87   19.40
   1  -1   4  330.17   24.80
   1  -1   4  326.57   20.00
  -1  -1  -4  338.57   18.10
   1  -1   4  330.67   18.70
  -1  -1  -4  335.67   18.20
  -1  -1  -4  345.37   19.30
   1  -1   4  333.67   19.80
   1   1   4  332.37   17.90
  -1   1  -4  283.47   23.80
   1   1   4  293.57   19.40
  -1   1  -4  314.77   19.60
   1   1   4  295.47   17.90
  -1   1  -4  292.97   18.50
   1   1   4  327.77   19.50
  -1   1  -4  310.97   19.50
   1   1   4  306.67   17.50
   2  -1   4  662.63   37.80
  -2  -1  -4  678.93   35.70
  -2  -1  -4  640.94   34.70
  -2  -1  -4  645.44   36.90
  -2  -1  -4  648.24   34.40
   2  -1   4  665.13   37.10
   2  -1   4  684.63   44.00
  -2   1  -4  620.34   36.30
   2   1   4  661.93   35.40
  -2   1  -4  590.94   42.70
  -2   1  -4  604.24   37.00
  -2   1  -4  622.24   36.90
   2   1   4  677.53   37.10
   3  -1   4   99.89    8.70
   3  -1   4   97.59   13.50
   3  -1   4  101.29    9.20
  -3  -1  -4   94.39    6.30
  -3  -1  -4   93.69    8.40
  -3  -1  -4  101.29    7.60
  -3  -1  -4   93.69    6.60
  -3  -1  -4  100.29    7.60
  -3   1  -4   97.19    8.60
  -3   1  -4   88.19   12.60
   3   1   4   84.19    8.10
  -3   1  -4   99.19    8.30
   3   1   4   94.49    6.50
  -3   1  -4  102.69    9.00
  -4  -1  -4  131.89    9.80
  -4  -1  -4  125.59    8.20
   4  -1   4  117.69   10.30
   4  -1   4  116.59   11.20
  -4  -1  -4  133.79    9.10
   4  -1   4  131.59   16.50
  -4  -1  -4  115.89   10.50
  -4  -1  -4  108.79    9.60
  -4   1  -4  100.39   15.00
   4   1   4  145.99    8.90
   4   1   4  143.69    8.90
  -4   1  -4  108.69   10.20
  -4   1  -4  126.89   10.70
  -4   1  -4  127.89   11.10
   5  -1   4  480.55   30.00
   5  -1   4  473.35   31.10
  -5  -1  -4  461.05   28.20
  -5  -1  -4  472.35   29.20
  -5  -1  -4  440.16   30.00
  -5  -1  -4  510.75   31.10
  -5  -1  -4  472.95   27.30
   5  -1   4  452.15   37.70
  -5   1  -4  535.25   33.60
  -5   1  -4  445.56   37.90
  -5   1  -4  513.45   32.30
   5   1   4  492.95   28.00
   5   1   4  549.85   27.40
  -5   1  -4  494.05   30.90
   6  -1   4  471.45   39.80
  -6  -1  -4  561.74   30.70
   6  -1   4  451.65   38.80
  -6  -1  -4  537.45   31.30
   6  -1   4  501.55   31.50
  -6  -1  -4  490.55   32.70
  -6  -1  -4  500.05   29.10
  -6  -1  -4  473.65   32.70
  -6   1  -4  528.25   32.20
  -6   1  -4  461.25   40.50
  -6   1  -4  521.35   33.10
   6   1   4  538.45   29.90
  -6   1  -4  519.75   33.10
   7  -1   4  141.49   19.00
  -7  -1  -4  128.59   13.50
  -7  -1  -4  154.58   14.00
  -7  -1  -4  148.79   10.70
   7  -1   4  135.69   12.30
  -7  -1  -4  142.79   12.60
  -7   1  -4  146.29   13.80
   7   1   4  125.19   10.20
  -7   1  -4  125.79   12.20
  -7   1  -4  161.48   14.20
  -7   1  -4  130.79   23.50
   8  -1   4  400.76   35.70
  -8  -1  -4  340.87   27.80
   8  -1   4  384.86   25.80
  -8  -1  -4  383.36   27.70
  -8  -1  -4  355.86   24.50
   8  -1   4  308.37   29.10
  -8  -1  -4  370.56   23.50
   8   1   4  353.66   23.70
   8   1   4  401.56   22.40
  -8   1  -4  375.66   27.60
  -8   1  -4  378.06   27.40
  -8   1  -4  412.86   26.80
  -9  -1  -4   26.60    8.90
   9  -1   4   47.80   12.00
  -9  -1  -4   53.89    8.70
   9  -1   4   29.20   10.00
   9  -1   4   47.90    8.70
  -9  -1  -4   45.50    7.40
  -9  -1  -4   25.00    6.50
   9   1   4   42.60    6.70
   9   1   4   56.09    8.00
  -9   1  -4   40.30    8.50
  -9   1  -4   45.00   15.00
   9   1   4   42.40    4.90
  -9   1  -4   36.10    8.30
  -9   1  -4   50.49   10.10
  10  -1   4   27.50    7.20
  10  -1   4   14.80    9.30
  10  -1   4   29.60    9.50
 -10  -1  -4   39.40    8.00
 -10  -1  -4   31.70    6.70
 -10  -1  -4   29.50    8.00
 -10   1  -4   25.20    7.80
  10   1   4   29.90    5.80
  10   1   4   38.60    5.80
 -10   1  -4   26.80    7.30
 -10   1  -4   43.40   10.00
 -11  -1  -4   57.69    9.70
 -11  -1  -4   74.29   14.60
 -11  -1  -4   63.29    9.60
  11  -1   4   59.09   16.70
 -11   1  -4   72.69   14.30
 -11   1  -4   58.29   11.70
  11   1   4   52.39    7.20
 -11   1  -4   60.39   10.40
  11   1   4   55.59    6.10
 -11   1  -4   49.80   10.20
 -12  -1  -4    0.80    3.50
 -12  -1  -4    1.20    4.50
 -12  -1  -4    1.20    3.90
  12  -1   4    7.90    7.50
  12   1   4    0.50    2.30
 -12   1  -4    2.00    5.90
 -12   1  -4   -2.80    3.80
  12   1   4    2.20    2.80
 -12   1  -4    3.40    4.30
 -13  -1  -4    4.40    5.60
  13  -1   4    3.30    9.30
 -13  -1  -4    9.80    5.70
 -13  -1  -4    5.10    5.80
 -13   1  -4   16.40    8.30
  13   1   4    8.70    3.10
 -13   1  -4    5.30    6.10
  13   1   4    1.20    3.30
 -13   1  -4   12.20    6.60
  14  -1   4    7.50    9.90
 -14  -1  -4   15.80    7.30
 -14  -1  -4    7.80    7.20
 -14  -1  -4   27.30    9.10
 -14   1  -4    8.70    8.00
 -14   1  -4    3.30    5.40
 -14   1  -4   12.80    7.00
  15  -1   4   -4.60   11.60
  15  -1   4   -7.30    7.50
 -15  -1  -4    5.60    7.90
 -15  -1  -4   20.70   10.60
 -15  -1  -4    6.70    6.30
 -15   1  -4   23.50   10.50
 -15   1  -4    2.50    7.70
 -15   1  -4   18.80    9.10
 -16  -1  -4    7.80    9.00
 -16  -1  -4   24.50    8.90
 -16   1  -4   15.20   10.00
 -16   1  -4   -1.40    7.60
 -16  -2   4    8.00    7.40
 -16  -2   4   -4.60    6.00
  16  -2  -4    7.80   24.00
 -16  -2   4   -8.30    7.30
 -16   2   4    2.00    6.40
 -15  -2   4   60.89   10.60
  15  -2  -4   39.60   16.80
 -15  -2   4   57.89   11.50
 -15  -2   4   73.09   14.70
 -15  -2   4   67.69   11.90
 -15   2   4   45.90   11.70
 -15   2   4   63.39   15.00
 -14  -2   4   87.59   13.80
 -14  -2   4   72.29   11.20
  14  -2  -4   99.49   28.50
 -14  -2   4   67.59   21.30
 -14   2   4   63.89   12.40
 -14   2   4   81.19   17.90
 -13  -2   4  118.09   15.80
 -13  -2   4  212.48   38.80
  13  -2  -4  132.49   29.40
 -13  -2   4  134.59   13.50
 -13   2   4  179.88   25.20
 -13   2   4  140.59   19.50
  12  -2  -4   21.30   13.40
 -12  -2   4   20.80    5.90
 -12  -2   4   15.80    5.30
 -12   2   4    5.50    6.10
  12   2  -4   25.40    6.60
 -12   2   4    7.70    5.60
  11  -2  -4   -4.30   11.50
 -11  -2   4    1.90    3.70
  11  -2  -4    9.00    5.60
 -11  -2   4    3.10    1.50
 -11  -2   4    7.20    3.90
 -11   2   4   13.40    6.20
  11   2  -4   -1.60    2.40
 -11   2   4    4.30    5.30
 -10  -2   4   11.60    3.80
  10  -2  -4   21.00    8.80
  10  -2  -4    3.10    7.00
 -10  -2   4    7.40    2.70
  10  -2  -4   -3.20    3.70
 -10   2   4   10.00    6.20
 -10   2   4    9.70    5.30
  10   2  -4    4.50    3.90
  -9  -2   4   20.70    5.20
  -9  -2   4   12.20    3.10
   9  -2  -4   -3.10    7.30
   9  -2  -4    6.50    6.20
   9  -2  -4   11.90    4.30
  -9   2   4   18.30    7.50
  -9   2   4   13.30    5.30
  -8  -2   4    5.00    1.70
   8  -2  -4   -1.80    4.90
   8  -2  -4    7.70    3.40
   8  -2  -4   -0.80    3.80
  -8  -2   4    2.10    2.20
  -8   2   4    6.90    5.30
  -8   2   4    2.30    2.90
  -8   2   4    9.00    5.90
   8   2  -4    4.80    2.90
   7  -2  -4  174.68   19.90
   7  -2  -4  194.08   15.00
  -7  -2   4  215.88   11.90
   7  -2  -4  184.28   24.40
  -7   2   4  181.58   17.70
   7   2  -4  194.68   15.90
  -7   2   4  204.38   15.90
  -7   2   4  165.38   17.10
   6  -2  -4  303.27   23.30
   6  -2  -4  329.67   28.20
   6  -2  -4  336.17   22.00
  -6  -2   4  369.56   19.50
  -6  -2   4  345.37   18.90
   6  -2  -4  258.17   30.50
  -6   2   4  315.87   25.00
  -6   2   4  342.47   22.60
  -6   2   4  303.57   24.70
   6   2  -4  346.37   23.40
  -5  -2   4    4.20    1.90
  -5  -2   4    4.60    1.70
   5  -2  -4    1.60    3.40
   5  -2  -4   -1.50    4.80
   5  -2  -4    3.80    2.80
   5  -2  -4    0.50    1.90
  -5   2   4    2.80    3.20
  -5   2   4    1.10    1.70
  -5   2   4    2.40    2.20
  -5   2   4    5.60    4.50
   5   2  -4    4.30    2.80
  -5   2   4    5.20    4.00
  -4  -2   4  552.14   31.90
   4  -2  -4  510.75   33.00
   4  -2  -4  519.45   30.30
   4  -2  -4  505.35   36.70
  -4  -2   4  560.74   29.20
  -4   2   4  531.15   31.80
  -4   2   4  520.25   30.70
   4   2  -4  527.05   32.60
  -4   2   4  513.15   33.10
  -4   2   4  550.24   34.10
   4   2  -4  443.66   31.70
  -4   2   4  455.45   36.00
   3  -2  -4  709.73   39.00
  -3  -2   4  736.63   43.30
  -3  -2   4  712.93   37.60
   3  -2  -4  688.53   45.60
  -3  -2   4  727.03   38.90
   3   2  -4  690.23   41.70
  -3   2   4  621.74   44.80
  -3   2   4  743.43   41.90
  -3   2   4  743.63   40.60
  -3   2   4  686.03   42.30
   3   2  -4  606.44   42.80
  -3   2   4  677.93   39.20
  -2  -2   4  130.99   10.10
  -2  -2   4  145.89   14.70
   2  -2  -4  138.79    9.40
   2  -2  -4  143.99   12.20
   2  -2  -4  156.78   14.80
   2   2  -4  126.39    8.30
  -2   2   4  140.99   10.50
  -2   2   4  146.69   11.40
   2   2  -4  120.89   14.00
  -2   2   4  143.59   12.00
  -2   2   4  133.09    9.50
   2   2  -4  130.69    8.60
   1  -2  -4  121.19    9.40
  -1  -2   4  126.09   14.60
  -1  -2   4  147.29   10.50
   1  -2  -4  136.49   11.10
   1  -2  -4  125.89   12.70
  -1  -2   4  135.59   10.60
   1  -2  -4  129.59    8.20
  -1   2   4  117.59    9.50
  -1   2   4  121.99   10.30
   1   2  -4  123.29    9.40
  -1   2   4  131.39    9.10
   1   2  -4   91.79   12.90
  -1   2   4  110.39   12.20
  -1   2   4  121.59    8.30
   1   2  -4  116.79    8.60
  -1   2   4  118.79    9.40
   0  -2  -4   38.80    6.30
   0  -2   4   53.69   11.70
   0  -2   4   28.60    5.50
   0  -2  -4   35.90    7.00
   0  -2  -4   33.90    3.10
   0  -2  -4   43.10    4.70
   0  -2   4   38.60    6.50
   0   2   4   38.40    4.60
   0   2  -4   30.00    4.70
   0   2   4   36.10    5.00
   0   2   4   37.40    3.90
   0   2  -4   37.50    6.10
   0   2   4   36.50    4.10
   0   2   4   29.30    6.80
   1  -2   4   39.00    7.60
   1  -2   4   42.00    6.40
  -1  -2  -4   44.40    7.60
  -1  -2  -4   36.20    5.20
  -1  -2  -4   34.80    5.50
  -1  -2  -4   29.50    2.70
   1  -2   4   41.60   10.90
   1   2   4   33.10    6.30
   1   2   4   31.40    2.70
  -1   2  -4   35.40    5.60
   1   2   4   33.90    3.00
  -1   2  -4   48.90   13.00
  -1   2  -4   35.00    6.10
  -1   2  -4   31.00    3.30
   1   2   4   33.90    5.10
   1   2   4   34.30    4.80
  -1   2  -4   25.80    5.00
  -2  -2  -4  239.38   14.90
   2  -2   4  253.17   18.50
  -2  -2  -4  226.38   13.00
  -2  -2  -4  254.67   16.40
  -2  -2  -4  227.08   15.50
  -2  -2  -4  220.48   13.10
   2  -2   4  241.08   25.00
  -2   2  -4  220.98   16.70
   2   2   4  231.68   15.50
  -2   2  -4  232.38   14.60
  -2   2  -4  210.08   23.50
  -2   2  -4  227.48   16.80
   2   2   4  224.78   15.00
  -2   2  -4  247.28   17.60
   3  -2   4  793.92   45.30
  -3  -2  -4  802.12   44.10
  -3  -2  -4  770.02   41.80
  -3  -2  -4  792.62   42.80
  -3  -2  -4  777.82   41.10
   3  -2   4  736.83   55.49
  -3  -2  -4  753.72   43.80
   3  -2   4  735.53   46.80
   3   2   4  749.62   43.10
   3   2   4  699.33   43.60
  -3   2  -4  836.42   46.50
  -3   2  -4  784.22   43.30
  -3   2  -4  733.33   45.30
  -3   2  -4  783.02   45.30
  -3   2  -4  701.33   54.89
  -4  -2  -4   76.19    5.70
  -4  -2  -4   81.59    6.10
   4  -2   4   96.59   13.20
   4  -2   4   71.09   17.60
   4  -2   4   74.69    8.40
  -4  -2  -4   84.69    6.50
  -4  -2  -4   83.99    8.20
  -4  -2  -4   71.39    7.70
  -4   2  -4   72.59    7.60
  -4   2  -4   76.79   19.00
  -4   2  -4   69.89   10.00
  -4   2  -4   76.99   10.70
   4   2   4   71.59    7.20
  -4   2  -4   75.19   10.40
  -5  -2  -4   21.30    3.60
  -5  -2  -4   23.70    2.50
   5  -2   4   15.40    6.80
  -5  -2  -4   20.90    3.60
   5  -2   4   34.50    8.40
   5  -2   4   19.70    5.10
  -5  -2  -4   24.10    5.30
  -5  -2  -4   29.10    5.90
  -5   2  -4   23.30    5.60
   5   2   4   19.10    4.40
  -5   2  -4   16.50    5.60
  -5   2  -4   28.20   12.60
  -5   2  -4   20.30    5.20
  -5   2  -4   39.90    8.20
   6  -2   4    1.40    2.80
   6  -2   4    3.80    4.80
   6  -2   4    0.60    3.90
  -6  -2  -4    1.90    1.10
  -6  -2  -4    0.80    1.40
  -6  -2  -4    4.50    2.70
  -6  -2  -4    4.70    4.90
   6  -2   4    0.10    5.90
   6   2   4   -0.40    2.10
  -6   2  -4    0.60    1.80
  -6   2  -4   -0.60    7.40
  -6   2  -4   -0.30    2.30
  -6   2  -4    2.40    3.70
  -6   2  -4    2.30    3.40
  -7  -2  -4   35.70    7.50
  -7  -2  -4   49.70    4.30
   7  -2   4   45.20    8.30
  -7  -2  -4   52.79    6.80
   7  -2   4   41.40   14.50
   7  -2   4   24.20    9.50
   7  -2   4   57.19   10.50
  -7   2  -4   62.89   10.20
  -7   2  -4   55.49   10.30
  -7   2  -4   45.80    9.10
  -7   2  -4   25.20   10.90
  -7   2  -4   62.29   11.50
  -8  -2  -4    5.60    3.20
  -8  -2  -4    5.80    2.20
  -8  -2  -4    4.70    2.80
   8  -2   4   -5.50    4.50
   8  -2   4   -0.50    7.40
   8  -2   4    0.00    3.60
  -8   2  -4    9.40    5.60
  -8   2  -4   -0.50    2.90
  -8   2  -4    2.20    3.40
   9  -2   4   90.19   13.00
   9  -2   4   65.99   19.00
   9  -2   4   75.69   17.00
  -9  -2  -4   90.69    9.50
  -9  -2  -4   90.99    7.30
  -9  -2  -4  111.69   16.10
  -9   2  -4   74.99   13.40
  -9   2  -4   91.49   14.00
  -9   2  -4   55.99   10.60
 -10  -2  -4   17.30    4.50
  10  -2   4   14.00   13.70
 -10  -2  -4   14.60    3.60
 -10  -2  -4    8.70    4.70
 -10   2  -4   15.50    6.60
 -10   2  -4   22.60    7.60
 -10   2  -4   20.40    6.70
  11  -2   4    2.00    9.80
 -11  -2  -4    9.60    6.00
 -11  -2  -4    0.80    2.60
 -11  -2  -4   -2.60    3.50
 -11   2  -4    2.50    5.00
 -11   2  -4    3.80    6.10
 -11   2  -4   -3.80    3.70
 -12  -2  -4   32.20    6.50
 -12  -2  -4   28.10   10.30
  12  -2   4   31.10   15.50
 -12  -2  -4   24.20    7.20
 -12   2  -4   30.20    9.40
 -12   2  -4   27.10    9.60
 -12   2  -4   32.60    8.60
 -13  -2  -4   22.40    8.80
 -13  -2  -4   28.50    6.90
  13  -2   4   21.90   16.90
 -13   2  -4   41.50   10.80
 -13   2  -4   40.20   11.30
 -13   2  -4   42.00   11.60
 -14  -2  -4  101.79   19.70
  14  -2   4  123.29   28.10
 -14  -2  -4   97.29   12.70
 -14   2  -4  100.99   18.10
 -14   2  -4  101.69   18.80
 -14   2  -4   92.79   16.40
  15  -2   4   -2.80   17.00
 -15  -2  -4    1.40    6.90
 -15  -2  -4  -16.40    7.10
 -15  -2  -4    5.30    7.20
 -15   2  -4  -10.50   12.50
 -15   2  -4  -13.70    7.40
 -14  -3   4   18.70    9.30
  14  -3  -4   23.80   18.70
 -14  -3   4   16.80    8.10
 -14   3   4   37.70   10.50
  13  -3  -4  133.49   45.10
 -13  -3   4  126.59   10.30
 -13   3   4  132.49   19.20
  13   3  -4  158.58   17.70
 -13   3   4  106.59   20.80
 -12  -3   4   16.30    3.50
 -12  -3   4   14.20    4.90
 -12  -3   4   27.80    9.10
  12  -3  -4   17.20   17.20
 -12  -3   4   12.10    6.10
  12   3  -4   25.60    7.50
 -12   3   4    8.60    7.10
 -12   3   4   17.00    6.20
 -11  -3   4   16.90    6.50
  11  -3  -4   -7.20   19.50
 -11  -3   4    5.00    2.60
 -11  -3   4   11.00    5.00
 -11   3   4    3.70    6.60
 -11   3   4   16.20    6.60
  11   3  -4   14.30    6.10
 -10  -3   4    7.90    4.60
 -10  -3   4    7.60    4.10
 -10  -3   4    6.60    2.40
 -10   3   4   -0.20    6.90
 -10   3   4    5.30    5.00
  10   3  -4    4.90    4.30
  -9  -3   4    4.10    4.10
   9  -3  -4  -21.90   10.40
   9  -3  -4   -0.30    4.50
  -9  -3   4    2.40    2.00
  -9  -3   4   -1.00    2.50
  -9   3   4   -0.10    4.00
   9   3  -4   -4.20    3.50
  -9   3   4   -5.70    6.70
  -9   3   4   -6.20    6.10
   8  -3  -4  131.19   23.50
   8  -3  -4  123.99   14.10
   8  -3  -4   80.29   21.40
  -8  -3   4  127.79    9.10
  -8   3   4  119.69   18.20
   8   3  -4  135.19   13.60
  -8   3   4  120.39   15.70
  -8   3   4  127.49   13.70
  -7  -3   4    2.80    2.10
   7  -3  -4   -4.60    6.50
   7  -3  -4    8.80    7.80
   7  -3  -4    6.70    3.80
  -7  -3   4    1.20    2.20
  -7   3   4    2.00    3.30
  -7   3   4    9.80    5.00
  -7   3   4  -10.60    6.50
  -7   3   4    0.70    4.90
   7   3  -4    3.80    3.80
   6  -3  -4  106.59   23.80
  -6  -3   4  146.99   11.30
   6  -3  -4  147.69   20.20
  -6  -3   4  160.78   11.40
  -6  -3   4  146.19   12.50
  -6  -3   4  164.98   11.80
   6  -3  -4  163.98   13.30
  -6   3   4  154.78   14.50
  -6   3   4  187.48   17.80
  -6   3   4  156.88   13.90
  -6   3   4  150.68   16.50
   6   3  -4  142.99   15.00
  -5  -3   4   29.90    3.90
   5  -3  -4   32.60    5.70
  -5  -3   4   32.90    6.50
  -5  -3   4   28.00    6.90
  -5  -3   4   36.40    5.70
   5  -3  -4   18.90    6.80
   5  -3  -4   35.80   14.00
   5  -3  -4   41.70    8.50
  -5  -3   4   31.60    3.70
  -5   3   4   30.00    7.80
  -5   3   4   24.70    5.50
   5   3  -4   27.50    7.10
  -5   3   4   24.30    6.60
  -5   3   4   30.40    7.20
   4  -3  -4   47.30    6.70
  -4  -3   4   50.29   10.30
  -4  -3   4   42.70    6.70
  -4  -3   4   42.00    6.70
   4  -3  -4   58.89   16.70
   4  -3  -4   70.19   15.10
   4  -3  -4   47.60    8.70
  -4   3   4   45.30    7.00
  -4   3   4   56.79    9.90
   4   3  -4   28.30    6.60
  -4   3   4   46.30    8.90
  -3  -3   4   16.30    4.70
   3  -3  -4   12.80    5.70
   3  -3  -4   24.90   11.20
  -3  -3   4   11.80    6.50
   3  -3  -4   19.90    3.90
   3  -3  -4   21.20    7.90
  -3  -3   4   13.90    4.40
  -3   3   4   23.30    4.60
  -3   3   4   16.70    3.90
  -3   3   4    9.30    4.30
  -3   3   4   14.80    5.40
   3   3  -4   20.60    6.30
  -2  -3   4   27.40    8.70
  -2  -3   4   23.10    5.20
   2  -3  -4   21.40    3.90
   2  -3  -4   26.00   11.50
  -2  -3   4   19.90    5.30
   2  -3  -4   20.10    7.40
   2  -3  -4   33.70    7.70
  -2   3   4   34.50    5.20
  -2   3   4   25.00    6.10
   2   3  -4   22.30    5.80
   1  -3  -4   14.60    3.00
   1  -3  -4   17.30    8.60
   1  -3  -4   12.80    4.30
   1  -3  -4   17.60    5.80
  -1  -3   4   15.30    7.60
  -1  -3   4   15.00    4.50
  -1  -3   4   29.90    6.80
  -1   3   4   20.50    4.60
   1   3  -4   15.00    4.40
  -1   3   4   27.10    4.70
  -1   3   4   19.00    3.70
  -1   3   4   29.80    5.30
   1   3  -4    6.40    3.30
   1   3  -4   18.00    3.60
   0  -3  -4   46.00    9.10
   0  -3   4   55.49   14.80
   0  -3  -4   47.10    4.70
   0  -3  -4   64.09    9.30
   0  -3   4   51.49    8.20
   0  -3  -4   46.50   12.30
   0  -3   4   60.89   10.20
   0   3  -4   56.79    6.20
   0   3   4   55.69    7.80
   0   3  -4   55.49    7.70
   0   3   4   45.50    4.90
   0   3   4   53.69    5.30
   0   3   4   41.10    5.10
   1  -3   4   -3.20    3.70
  -1  -3  -4    1.00    2.90
  -1  -3  -4    0.40    1.60
   1  -3   4   -1.60    2.40
  -1  -3  -4    2.20    4.60
   1  -3   4    4.80    4.40
  -1  -3  -4    1.80    1.30
  -1   3  -4   -4.10    2.20
   1   3   4    4.30    2.00
   1   3   4    0.60    1.90
   2  -3   4   10.90    5.90
  -2  -3  -4   13.40    5.10
   2  -3   4   21.20    5.10
  -2  -3  -4   13.00    3.40
  -2  -3  -4   12.40    2.40
  -2  -3  -4   20.30    4.70
  -2  -3  -4   12.80    6.60
   2  -3   4   18.80    7.30
   2  -3   4   17.90    8.40
  -2   3  -4   22.80    6.50
  -2   3  -4   17.20    5.30
   2   3   4   18.90    4.90
  -3  -3  -4  133.29   11.90
  -3  -3  -4  169.38   11.90
  -3  -3  -4  124.69   15.80
   3  -3   4  111.49   16.30
   3  -3   4  124.99   17.40
   3  -3   4  112.89   22.10
   3  -3   4  142.99   13.50
  -3  -3  -4  149.19    9.60
  -3  -3  -4  146.09    9.20
  -3   3  -4  155.58   13.80
  -3   3  -4  136.59   10.10
  -3   3  -4  157.48   13.90
  -3   3  -4  151.68   15.20
   3   3   4  157.98   12.40
   4  -3   4  163.58   15.00
  -4  -3  -4  171.48   11.30
  -4  -3  -4  141.89   15.50
   4  -3   4  199.18   33.60
  -4  -3  -4  172.08   12.90
  -4  -3  -4  171.78   13.40
   4  -3   4  213.88   28.80
  -4  -3  -4  177.18   12.90
  -4  -3  -4  174.38   10.90
  -4   3  -4  157.78   16.90
  -4   3  -4  150.68   12.30
   4   3   4  187.08   14.00
  -4   3  -4  164.68   15.60
  -4   3  -4  177.38   15.60
  -5  -3  -4  116.39   12.30
  -5  -3  -4  170.88   13.30
  -5  -3  -4  137.29   11.00
   5  -3   4  128.29   13.70
  -5  -3  -4  142.99   10.00
   5  -3   4  124.59   26.50
  -5  -3  -4  136.09    9.80
  -5   3  -4  140.29   14.70
  -5   3  -4  132.59   11.50
   5   3   4  144.09   12.40
  -5   3  -4  138.39   13.90
   6  -3   4   -2.50    6.80
   6  -3   4   -3.30    4.00
  -6  -3  -4   -1.20    2.00
  -6  -3  -4    0.40    1.90
  -6  -3  -4   -2.00    2.40
  -6   3  -4    2.40    4.40
  -6   3  -4   -5.60    6.00
   6   3   4    0.90    2.00
  -6   3  -4   -2.50    4.10
  -6   3  -4   -5.10    2.40
   7  -3   4  195.48   18.70
  -7  -3  -4  222.68   15.10
   7  -3   4  147.59   30.10
  -7  -3  -4  217.68   13.80
  -7  -3  -4  214.28   17.70
   7  -3   4  232.98   32.60
  -7   3  -4  214.48   20.30
  -7   3  -4  209.88   17.60
   7   3   4  220.88   17.40
  -7   3  -4  225.88   19.60
   8  -3   4   -1.70    9.10
  -8  -3  -4   -3.70    8.40
  -8  -3  -4    4.30    2.20
  -8  -3  -4    7.80    4.70
  -8  -3  -4    5.60    3.10
   8   3   4    5.20    3.90
  -8   3  -4    2.70    3.90
  -8   3  -4    2.60    6.20
  -8   3  -4    8.20    5.20
  -9  -3  -4   26.70    3.60
  -9  -3  -4   20.60    5.10
  -9  -3  -4   15.50    6.40
  -9   3  -4   17.20    9.40
  -9   3  -4   21.00    7.30
  -9   3  -4   31.20    8.10
 -10  -3  -4   51.69   11.10
 -10  -3  -4   47.70    4.80
 -10  -3  -4   56.29    8.10
  10  -3   4   51.89   18.90
 -10   3  -4   46.00   10.90
 -10   3  -4   50.09   11.10
 -10   3  -4   46.80   11.70
 -11  -3  -4   33.70    7.40
  11  -3   4   25.40   19.40
 -11  -3  -4   32.70    4.00
 -11  -3  -4   48.70   12.30
 -11   3  -4   41.40   11.50
 -11   3  -4   29.00    9.20
 -11   3  -4   45.70   12.00
 -12  -3  -4   93.29   21.00
 -12  -3  -4  103.79    8.50
 -12  -3  -4  133.99   13.80
  12  -3   4  110.49   30.60
 -12   3  -4  142.59   20.40
 -12   3  -4  128.19   19.40
 -12   3  -4   93.39   18.50
  13  -3   4  -11.40   14.70
 -13  -3  -4    6.00    3.70
 -13  -3  -4   -1.60    7.20
 -13   3  -4    2.40   11.60
 -13   3  -4    3.90    7.30
 -13   3  -4    2.60    9.40
 -11  -4   4   98.39   12.60
 -11  -4   4   71.29   11.50
  11  -4  -4   81.09   28.00
 -11   4   4  103.19   20.40
 -11   4   4   96.69   15.10
  11   4  -4  137.69   19.60
 -10  -4   4   54.99    8.60
  10  -4  -4   55.09   22.20
 -10  -4   4   41.70    9.70
 -10  -4   4   65.89    9.40
 -10   4   4   51.79   13.50
 -10   4   4   67.19   12.70
  10   4  -4   59.49   12.80
  -9  -4   4   16.20    4.70
  -9  -4   4   31.30    7.20
  -9  -4   4   22.70    5.70
  -9  -4   4   17.00    5.00
   9  -4  -4   18.30   17.50
   9   4  -4   26.10    8.50
  -9   4   4   31.20    8.20
  -9   4   4   20.60    9.60
  -9   4   4   33.10   11.10
   8  -4  -4   19.60   13.60
  -8  -4   4    3.50    5.60
  -8   4   4    9.10    7.10
   8   4  -4   10.40    7.00
  -8   4   4   25.60    9.30
  -8   4   4   12.80    6.50
   7  -4  -4   12.00   13.10
   7  -4  -4   10.90    5.60
  -7  -4   4   16.10    7.10
  -7   4   4    5.20    6.10
  -7   4   4   16.10    8.00
  -7   4   4    1.20    5.20
   7   4  -4   13.50    5.70
   6  -4  -4   11.30   12.70
   6  -4  -4    5.50    5.00
  -6  -4   4   -2.00    3.60
  -6  -4   4   -0.30    4.00
   6  -4  -4    7.70    8.10
  -6  -4   4   12.50    6.10
  -6  -4   4    9.70    4.90
  -6   4   4   -4.40    5.80
   6   4  -4    8.80    5.30
  -6   4   4    4.20    4.40
  -6   4   4    1.80    4.90
  -5  -4   4    4.90    4.40
  -5  -4   4    6.10    5.40
   5  -4  -4    1.60    9.20
  -5  -4   4    5.10    4.70
  -5  -4   4   29.10    7.10
   5  -4  -4   -2.70    4.00
   5  -4  -4   15.00   10.10
  -5   4   4   10.80    4.50
  -5   4   4   11.40    7.30
  -5   4   4   13.00    7.10
   5   4  -4   11.90    5.00
  -4  -4   4    2.60    5.00
  -4  -4   4    7.90    6.40
   4  -4  -4    0.40    7.50
   4  -4  -4    2.80    3.90
   4  -4  -4   23.50   15.10
  -4  -4   4   11.60    5.70
  -4  -4   4    7.80    4.60
  -4   4   4    7.30    5.90
  -4   4   4    6.00    5.10
   4   4  -4   -2.00    3.80
  -4   4   4    5.90    3.10
   3  -4  -4   17.90    8.80
  -3  -4   4   -2.70    3.60
  -3  -4   4    5.20    6.00
   3  -4  -4   -5.00    6.50
   3  -4  -4   -0.50    2.90
  -3  -4   4   -2.90    5.70
  -3  -4   4   -1.00    5.40
   3  -4  -4   -0.30    4.60
  -3   4   4    0.60    3.20
  -3   4   4   -0.20    4.50
   3   4  -4    2.10    2.80
  -3   4   4    3.60    2.70
  -3   4   4   -1.80    4.50
  -2  -4   4   11.70    7.30
  -2  -4   4   28.40    8.70
   2  -4  -4    4.70    8.60
   2  -4  -4   23.30    7.50
  -2   4   4   13.50    4.60
  -2   4   4   14.90    4.70
  -2   4   4   19.00    3.40
  -2   4   4   14.70    4.70
   2   4  -4   18.60    6.60
   1  -4  -4   14.20    9.30
  -1  -4   4   15.80    8.10
   1  -4  -4   13.40    3.80
  -1  -4   4   11.10    8.40
  -1  -4   4   10.70    5.50
  -1  -4   4    8.40    7.20
   1  -4  -4    6.80    8.20
   1  -4  -4    8.20    5.00
   1   4  -4    8.20    4.50
  -1   4   4    8.20    3.40
  -1   4   4   11.90    4.60
  -1   4   4   10.10    3.10
   0  -4  -4   21.30    8.80
   0  -4  -4   31.60   12.60
   0  -4   4   16.90    5.40
   0  -4   4   40.50   10.80
   0  -4   4   27.60   18.10
   0  -4  -4   28.40    7.70
   0  -4  -4   22.50    3.90
   0  -4   4   42.60   14.40
   0   4  -4   35.80    9.00
   0   4  -4   22.10    5.30
   0   4  -4   34.20    5.00
   0   4   4   42.80    7.70
  -1  -4  -4    4.20    8.70
  -1  -4  -4    3.20    4.50
   1  -4   4   -4.00    7.20
  -1  -4  -4    6.80    5.10
  -1  -4  -4    4.60    2.20
   1  -4   4   16.50    6.20
   1   4   4    3.80    3.50
  -1   4  -4   10.30    5.30
  -1   4  -4    5.20    3.40
  -2  -4  -4    8.20    5.90
   2  -4   4   -6.20    4.40
   2  -4   4    8.90    8.20
  -2  -4  -4   -3.60    4.30
   2  -4   4   -3.30    7.70
  -2  -4  -4   -0.40    1.90
  -2  -4  -4   -5.00    6.10
  -2   4  -4   -4.20    6.20
   2   4   4    7.60    3.40
  -2   4  -4   -2.60    3.60
  -3  -4  -4    1.70    4.40
  -3  -4  -4    9.00    4.70
   3  -4   4   -4.40    6.60
  -3  -4  -4    3.10    7.00
  -3  -4  -4    3.90    2.00
   3  -4   4   19.40    8.10
   3  -4   4    5.50    5.20
  -3  -4  -4    5.20    1.80
   3   4   4   -0.70    3.80
  -3   4  -4    2.50    6.60
  -3   4  -4    9.20    4.70
  -4  -4  -4   48.10   11.60
   4  -4   4   63.19   22.40
  -4  -4  -4   55.99    9.70
  -4  -4  -4   56.39    4.80
  -4  -4  -4   46.10    5.00
  -4  -4  -4   51.29    6.80
  -4  -4  -4   61.19    9.60
   4  -4   4   26.90   15.60
  -4   4  -4   60.69   10.90
  -4   4  -4   49.60   12.70
   4   4   4   75.49   11.20
  -5  -4  -4  131.79    8.70
   5  -4   4   90.19   20.90
  -5  -4  -4  129.49   11.00
  -5  -4  -4  121.99    8.80
  -5  -4  -4  111.99   14.30
  -5  -4  -4  106.69   12.80
  -5  -4  -4  130.59   11.10
   5  -4   4  151.18   33.90
  -5   4  -4  112.49   17.10
   5   4   4  131.99   13.20
  -5   4  -4  133.59   22.60
  -5   4  -4  120.69   10.30
  -5   4  -4  135.69    9.90
  -6  -4  -4  166.38   12.30
  -6  -4  -4  186.98   23.70
   6  -4   4  165.98   36.80
  -6  -4  -4  202.18   12.50
  -6   4  -4  177.18   18.20
  -6   4  -4  196.68   19.70
  -6   4  -4  180.88   19.00
   6   4   4  219.98   17.20
  -6   4  -4  187.18   14.30
  -7  -4  -4    1.90    2.70
   7  -4   4    1.90    9.00
  -7  -4  -4    0.50    3.70
  -7  -4  -4   -8.10    4.00
  -7  -4  -4   -0.80    2.50
   7   4   4    1.50    3.90
  -7   4  -4    3.70    6.20
  -7   4  -4   -2.50    3.50
   8  -4   4   15.40   15.80
  -8  -4  -4   19.80    4.00
  -8  -4  -4   17.40    6.10
  -8  -4  -4    4.30    4.00
  -8   4  -4   18.10    6.70
   8   4   4   12.40    5.10
  -8   4  -4   19.00    7.90
  -8   4  -4    5.00    5.20
  -9  -4  -4    3.20    4.30
  -9  -4  -4    0.50    4.80
  -9  -4  -4    4.70    5.20
   9  -4   4    4.90   13.80
  -9   4  -4   12.90    7.70
  -9   4  -4    5.40    7.90
  -9   4  -4   -0.80    4.80
 -10  -4  -4   52.09    7.20
 -10  -4  -4   53.39   10.90
  10  -4   4   69.59   22.20
 -10  -4  -4   52.59    8.40
 -10   4  -4   68.49   13.90
 -10   4  -4   60.49   14.70
 -10   4  -4   49.70   11.70
   6  -5  -4    2.00   14.90
  -6  -5   4    8.60    6.60
  -6  -5   4    6.00    5.70
   6   5  -4    6.70    7.00
  -6   5   4   13.60    6.70
  -6   5   4    2.50    8.80
  -5  -5   4    0.60    8.30
  -5  -5   4   -2.40    6.30
  -5   5   4    2.50    5.00
   5   5  -4    4.50    6.10
   4  -5  -4   17.80    7.90
  -4  -5   4   25.70   10.20
   4  -5  -4   22.40   13.70
  -4  -5   4   34.20   10.10
  -4  -5   4   21.00   10.70
   4   5  -4   15.40    6.40
  -4   5   4   29.10    8.40
  -4   5   4   25.00    7.20
  -4   5   4   10.70   15.60
  -3  -5   4   -3.80    8.00
  -3  -5   4    6.50    8.60
   3  -5  -4  -23.30   14.30
   3  -5  -4    2.50    4.80
   3  -5  -4   -0.40   11.50
  -3  -5   4   11.40    9.90
  -3   5   4   -5.40    7.80
   3   5  -4   -2.10    5.00
  -3   5   4   -6.30    5.00
  -3   5   4   -3.70    5.00
   2  -5  -4  -15.90   10.30
   2  -5  -4    8.70   10.70
   2  -5  -4   -0.40    4.50
  -2  -5   4   11.40   12.00
  -2  -5   4    3.90    9.20
  -2   5   4    1.00    5.90
   2   5  -4    4.20    5.40
  -2   5   4   -5.80    2.70
  -1  -5   4    2.50   12.10
   1  -5  -4    8.40   10.10
  -1  -5   4    2.30   10.30
   1  -5  -4  -18.80    8.20
  -1   5   4    2.20    4.30
   1   5  -4   -3.00    4.90
   0  -5  -4   13.30    4.10
   0  -5  -4   11.30   11.70
   0  -5   4    2.80   13.50
   0  -5   4   11.60   12.60
   0  -5  -4   10.40   10.00
   0   5   4   16.80    5.90
   0   5  -4    3.10    6.40
   1  -5   4   -5.80   15.00
  -1  -5  -4   -0.10    2.30
  -1  -5  -4   12.30    9.30
  -1  -5  -4    1.30    9.10
   1  -5   4   -0.50   12.00
   1   5   4    0.20    4.10
  -1   5  -4   -2.00    5.60
  -1   5  -4   -3.70    4.50
  -1   5  -4   -2.90    3.30
  -2  -5  -4   43.20   11.30
  -2  -5  -4   28.00   13.00
   2  -5   4   32.30   16.60
   2  -5   4   42.90   18.40
  -2   5  -4   26.40    8.90
   2   5   4   38.20    8.70
  -2   5  -4   33.60    6.90
  -3  -5  -4   97.29   15.70
  -3  -5  -4   89.89   18.20
   3  -5   4   69.29   21.60
   3   5   4  106.39   12.50
  -3   5  -4   85.19   11.60
  -4  -5  -4    6.00    6.40
  -4   5  -4   11.20    7.20
   4   5   4   16.60    7.20
   5  -5   4    1.60   13.40
  -5  -5  -4   10.50    5.20
  -5  -5  -4    5.20    7.80
  -5   5  -4   13.60    8.00
   5   5   4   17.80    7.50
  17   0  -5    9.00   14.70
 -17   0   5   -7.00    8.00
 -16   0   5  -12.50    4.90
  16   0  -5    1.40   11.60
 -16   0   5    8.90    8.30
 -15   0   5   -5.50    5.00
 -15   0   5    4.30    7.20
  15   0  -5  -10.10    7.60
 -14   0   5    1.40    6.00
  14   0  -5   -0.40    6.90
 -14   0   5    3.90    4.00
  13   0  -5  502.35   42.30
 -13   0   5  560.64   51.79
  12   0  -5    1.50    3.60
 -12   0   5   -2.50    2.70
  12   0  -5    0.20    5.70
 -12   0   5   -4.40    5.30
 -11   0   5 5683.33  319.27
 -11   0   5 6416.56  321.57
  11   0  -5 6059.49  320.97
 -10   0   5    2.10    2.80
  10   0  -5    2.40    3.20
 -10   0   5    4.40    4.90
  10   0  -5    4.70    4.10
 -10   0   5    3.00    3.60
  -9   0   5  730.93   42.30
  -9   0   5  626.54   43.70
  -9   0   5  724.23   41.30
   9   0  -5  686.03   42.30
   9   0  -5  604.74   46.60
  -8   0   5   -1.60    1.60
   8   0  -5    3.20    2.00
  -8   0   5    0.60    2.40
  -8   0   5    1.60    2.20
  -8   0   5    3.90    3.50
  -7   0   5 2343.87  144.19
  -7   0   5 2807.02  140.29
  -7   0   5 2570.84  138.99
   7   0  -5 2637.14  138.79
  -7   0   5 2682.73  139.49
  -6   0   5   -1.20    1.00
   6   0  -5    1.00    1.40
  -6   0   5    1.40    2.00
   6   0  -5    1.50    1.40
  -6   0   5    5.30    1.80
   6   0  -5    1.60    1.80
  -6   0   5    0.00    1.20
  -6   0   5    3.40    2.30
   5   0  -5  586.44   35.50
  -5   0   5  663.53   36.10
   5   0  -5  662.13   37.50
  -5   0   5  596.04   37.80
   5   0  -5  636.44   35.70
  -5   0   5  621.04   35.70
  -5   0   5  675.63   36.80
   4   0  -5    1.20    1.30
  -4   0   5    2.50    1.40
   4   0  -5    0.00    1.20
  -4   0   5   -0.40    1.30
  -4   0   5    2.00    1.50
   4   0  -5   -1.50    1.40
  -4   0   5    0.20    1.00
  -3   0   5    1.80    1.20
  -3   0   5    4.40    1.50
   3   0  -5    4.10    2.10
   3   0  -5    3.20    1.40
  -3   0   5    2.60    1.60
   3   0  -5    7.30    2.50
  -3   0   5    3.30    1.80
   2   0  -5    1.40    1.40
   2   0  -5    0.10    1.10
   2   0  -5    0.40    0.80
  -2   0   5   -0.60    1.20
  -2   0   5    0.20    1.10
  -2   0   5   -0.10    1.20
   2   0  -5    1.00    1.60
   1   0  -5  833.12   48.20
   1   0  -5  840.12   47.50
  -1   0   5  826.52   47.40
  -1   0   5  948.91   48.90
   1   0  -5  986.80   49.10
  -1   0   5  875.71   48.30
   0   0  -5    0.30    1.00
   0   0  -5    0.10    1.40
   0   0   5    0.70    1.40
   0   0   5    0.30    1.20
   0   0   5    1.60    1.30
   0   0   5    0.70    1.30
   0   0  -5    0.50    1.10
   1   0   5  225.28   13.80
   1   0   5  226.48   13.60
  -1   0  -5  238.38   14.70
  -1   0  -5  215.68   13.50
  -1   0  -5  212.98   13.60
   1   0   5  214.18   14.40
   1   0   5  232.38   15.50
   2   0   5   -0.60    1.00
  -2   0  -5   -0.40    1.30
  -2   0  -5    1.40    1.10
  -2   0  -5    1.80    1.50
  -2   0  -5    0.10    1.40
   2   0   5    1.30    1.30
   2   0   5   -1.30    1.10
   2   0   5   -0.30    1.70
   3   0   5 3271.07  165.68
  -3   0  -5 3181.78  165.48
  -3   0  -5 3197.88  166.88
   3   0   5 3162.58  168.88
  -3   0  -5 3191.18  165.38
   3   0   5 3236.08  166.88
  -3   0  -5 2817.12  168.98
   3   0   5 3149.88  165.28
   4   0   5   -0.70    1.20
   4   0   5   -2.30    1.40
  -4   0  -5    0.70    1.60
  -4   0  -5    0.10    2.60
  -4   0  -5    0.80    1.20
   4   0   5   -0.10    2.10
  -4   0  -5    0.20    1.40
   5   0   5  117.29    9.40
   5   0   5  113.79    9.40
  -5   0  -5   89.39   12.70
   5   0   5  105.19   12.40
  -5   0  -5  127.09   10.20
  -5   0  -5  132.09   10.20
  -5   0  -5  129.39   11.50
   6   0   5    3.40    3.60
  -6   0  -5   -0.60    3.40
  -6   0  -5   -0.60    1.50
  -6   0  -5   -1.10    2.00
   6   0   5   -1.50    2.80
  -6   0  -5   -1.50    1.80
   7   0   5  125.79   14.90
  -7   0  -5  136.19   11.80
  -7   0  -5  125.19   12.80
  -7   0  -5  117.09   10.90
   7   0   5  112.89   10.30
  -7   0  -5  102.09   17.80
  -8   0  -5   -0.20    2.10
   8   0   5    2.50    3.90
  -8   0  -5    0.10    4.50
   8   0   5   -0.70    2.70
  -8   0  -5   -3.20    2.10
  -8   0  -5   -0.80    2.70
   9   0   5   95.19   12.30
   9   0   5  102.19   14.70
  -9   0  -5  108.19   20.60
  -9   0  -5  130.29   14.10
  -9   0  -5  117.29   11.70
   9   0   5  103.09   10.70
  -9   0  -5  116.89   12.10
 -10   0  -5   -1.40    3.30
  10   0   5   -3.60    2.30
  10   0   5    6.40    4.20
  10   0   5    1.30    4.70
 -10   0  -5    2.40    3.10
  10   0   5   -1.60    3.10
 -10   0  -5    1.50    4.20
 -10   0  -5   -4.20    6.10
  11   0   5  112.99   14.80
  11   0   5  113.89   19.30
 -11   0  -5  122.39   13.90
 -11   0  -5  108.19   16.10
 -11   0  -5  140.79   14.50
 -12   0  -5   -3.90    3.60
  12   0   5    6.00    6.10
 -12   0  -5   -1.20    4.60
 -12   0  -5    5.50    4.60
 -13   0  -5   38.40    9.20
 -13   0  -5   18.90    8.30
 -13   0  -5   22.50    8.10
  13   0   5   36.00   11.40
 -14   0  -5    9.90    6.60
  14   0   5    5.40    8.50
 -14   0  -5    1.30    5.90
 -15   0  -5   39.20   12.40
 -15   0  -5   31.00    8.70
 -16   0  -5    7.80    9.80
 -16   0  -5    7.90    9.40
  17  -1  -5  -11.30   15.10
 -17  -1   5   33.70   16.10
 -17   1   5   51.19   13.90
 -17   1   5   16.40    8.70
 -16  -1   5   93.29   14.80
 -16  -1   5   99.39   15.60
  16  -1  -5   68.69   20.10
 -16   1   5   84.49   14.30
 -16   1   5   70.79   14.30
 -15  -1   5   65.79   12.40
 -15  -1   5   86.59   13.40
  15  -1  -5   40.00   15.70
 -15  -1   5   69.69   12.20
  15   1  -5   59.09    9.30
 -15   1   5   63.79   17.00
 -15   1   5   56.69   11.60
  14  -1  -5    7.30    9.80
 -14  -1   5   30.80    8.30
 -14  -1   5   26.90    9.40
 -14   1   5   37.10    9.70
 -14   1   5   34.70   10.90
  14   1  -5   37.80    8.40
  14   1  -5   25.50    4.90
 -13  -1   5  737.73   44.60
  13  -1  -5  575.54   54.69
  13   1  -5  654.03   44.10
 -13   1   5  707.73   48.50
 -13   1   5  717.53   46.70
  13   1  -5  751.72   40.30
  12  -1  -5   10.50    6.80
 -12  -1   5   17.70    5.60
 -12  -1   5   21.00    6.70
 -12   1   5   22.60    7.00
 -12   1   5   12.00    8.30
  12   1  -5   14.10    5.70
 -12   1   5   13.70    7.00
  12   1  -5   23.40    4.60
 -11  -1   5   -2.10    4.50
  11  -1  -5    3.80    2.00
  11  -1  -5    4.10    4.20
  11  -1  -5   -0.90    7.20
 -11  -1   5    4.40    3.50
  11  -1  -5    2.60    4.80
  11   1  -5    4.00    2.20
  11   1  -5    1.70    4.20
  11   1  -5   16.50    5.10
 -11   1   5    4.50    3.80
 -11   1   5   -4.00    4.80
  10  -1  -5    2.00    4.90
 -10  -1   5   -1.50    2.10
 -10  -1   5   -6.60    2.60
  10  -1  -5    2.10    2.90
  10  -1  -5    4.50    2.20
 -10  -1   5    1.60    3.00
 -10   1   5   -0.30    3.80
 -10   1   5   -2.20    2.30
  10   1  -5   -0.80    4.00
  10   1  -5   -0.80    1.70
 -10   1   5    2.50    5.60
  10   1  -5    0.80    1.90
  -9  -1   5 1698.83   96.09
  -9  -1   5 1893.81   95.69
   9  -1  -5 1562.04  108.19
   9  -1  -5 1895.31   96.99
   9  -1  -5 1777.62  102.49
  -9  -1   5 1598.64   96.59
   9   1  -5 1843.02   97.19
  -9   1   5 1527.05  102.49
   9   1  -5 1935.11   94.19
  -9   1   5 1749.32   97.39
   8  -1  -5   13.70    7.10
   8  -1  -5   21.50    7.00
  -8  -1   5   17.40    4.20
   8  -1  -5   29.20    5.70
  -8  -1   5   31.00    5.00
  -8   1   5   24.80    8.60
   8   1  -5   22.90    5.60
   8   1  -5   27.60    4.40
  -8   1   5   24.20    6.60
  -8   1   5   20.70    5.20
  -8   1   5   18.70    4.20
   7  -1  -5   24.40    5.30
  -7  -1   5   19.40    4.30
  -7  -1   5   25.80    5.10
   7  -1  -5   28.70    7.30
  -7  -1   5   26.90    4.40
   7  -1  -5   27.90    5.00
  -7  -1   5   34.60    7.00
  -7   1   5   25.60    5.20
   7   1  -5   33.70    6.20
  -7   1   5   35.30    7.00
   7   1  -5   29.00    3.60
  -7   1   5   31.40    4.90
  -7   1   5   24.90    7.70
  -6  -1   5   60.89    5.60
   6  -1  -5   60.79   10.80
   6  -1  -5   55.69    8.40
  -6  -1   5   47.60    5.50
  -6  -1   5   45.50    7.40
   6  -1  -5   63.79    6.00
  -6   1   5   53.69    8.60
  -6   1   5   57.79    5.50
  -6   1   5   50.19    7.10
   6   1  -5   54.39    5.30
   6   1  -5   55.69    6.40
  -5  -1   5 1582.14   84.29
   5  -1  -5 1517.85   87.09
  -5  -1   5 1586.44   86.99
  -5  -1   5 1640.94   85.19
   5  -1  -5 1540.25   90.09
   5  -1  -5 1631.44   85.39
  -5   1   5 1696.43   84.79
   5   1  -5 1576.94   86.39
  -5   1   5 1621.24   87.99
  -5   1   5 1624.34   85.89
   5   1  -5 1475.55   84.99
  -4  -1   5 1464.85   75.69
   4  -1  -5 1467.85   76.49
   4  -1  -5 1460.25   81.29
  -4  -1   5 1438.66   78.19
   4  -1  -5 1390.36   78.59
   4   1  -5 1339.07   77.19
  -4   1   5 1508.65   75.69
  -4   1   5 1489.45   78.99
  -4   1   5 1424.96   76.79
  -4   1   5 1278.27   80.79
  -4   1   5 1469.95   78.69
   4   1  -5 1428.56   77.99
   3  -1  -5   82.49    8.10
   3  -1  -5   82.49    9.20
  -3  -1   5   91.39    7.60
  -3  -1   5   83.59    6.20
   3  -1  -5   91.59    6.40
  -3  -1   5   90.79    7.10
   3   1  -5   88.09    7.80
  -3   1   5   69.79    9.00
  -3   1   5   93.09    6.70
   3   1  -5   79.39    5.80
  -3   1   5   88.79    8.00
   3   1  -5   76.29    7.60
  -3   1   5   88.39    7.90
  -2  -1   5  589.44   31.40
  -2  -1   5  615.24   34.20
   2  -1  -5  573.14   32.90
   2  -1  -5  570.24   34.50
   2  -1  -5  565.74   32.80
  -2  -1   5  604.24   31.60
  -2   1   5  571.64   32.80
   2   1  -5  495.55   33.80
   2   1  -5  534.75   30.80
  -2   1   5  563.64   32.50
   2   1  -5  566.54   32.90
  -2   1   5  534.65   30.70
   1  -1  -5   83.59    7.10
   1  -1  -5   87.79    7.50
  -1  -1   5   97.69    6.50
  -1  -1   5   90.19    6.90
  -1  -1   5   96.19    9.60
   1  -1  -5   84.79    8.10
  -1   1   5   85.79    6.80
  -1   1   5   92.09    7.50
   1   1  -5   81.49    9.30
  -1   1   5   82.79    5.30
   1   1  -5   81.49    6.30
   1   1  -5   80.49    6.40
  -1   1   5   76.59    8.30
   0  -1  -5  349.27   21.50
   0  -1   5  378.36   26.00
   0  -1  -5  358.06   20.80
   0  -1   5  353.46   21.70
   0  -1   5  360.76   20.50
   0  -1  -5  374.96   22.10
   0  -1   5  359.06   21.50
   0  -1  -5  363.46   19.30
   0   1   5  329.87   22.30
   0   1  -5  350.76   20.50
   0   1   5  365.86   21.70
   0   1   5  360.26   20.40
   0   1  -5  316.37   25.00
   0   1  -5  357.16   21.10
  -1  -1  -5 1353.46   74.09
  -1  -1  -5 1392.56   72.59
   1  -1   5 1338.97   74.39
   1  -1   5 1367.76   79.99
  -1  -1  -5 1520.05   73.99
  -1  -1  -5 1398.56   72.09
   1  -1   5 1389.56   73.19
   1  -1   5 1417.16   74.39
  -1   1  -5 1337.37   74.19
   1   1   5 1371.36   72.09
  -1   1  -5 1224.98   79.09
   1   1   5 1440.86   74.39
  -1   1  -5 1304.07   73.79
   1   1   5 1339.37   74.19
  -1   1  -5 1314.37   73.19
  -2  -1  -5   49.50    4.30
  -2  -1  -5   45.10    3.50
  -2  -1  -5   55.59    7.30
  -2  -1  -5   50.79    5.00
   2  -1   5   47.70    6.90
  -2  -1  -5   41.90    4.00
   2  -1   5   32.30    7.70
   2  -1   5   46.60    6.60
   2   1   5   42.70    3.60
   2   1   5   49.20    5.00
  -2   1  -5   37.00    4.70
  -2   1  -5   50.69    6.80
   2   1   5   47.10    3.40
  -2   1  -5   54.29    6.80
   2   1   5   50.89    5.60
  -2   1  -5   34.80    8.30
   3  -1   5  427.76   26.30
  -3  -1  -5  439.36   25.70
   3  -1   5  422.86   25.30
  -3  -1  -5  392.56   22.70
  -3  -1  -5  401.96   23.70
   3  -1   5  394.06   31.60
  -3  -1  -5  395.86   25.20
  -3  -1  -5  397.86   22.80
  -3   1  -5  387.16   25.40
   3   1   5  387.06   25.20
   3   1   5  411.46   22.50
  -3   1  -5  402.96   25.00
  -3   1  -5  394.76   25.10
  -4  -1  -5  521.65   35.10
   4  -1   5  564.44   34.90
  -4  -1  -5  550.74   34.10
  -4  -1  -5  562.34   31.10
  -4  -1  -5  591.04   31.70
   4  -1   5  589.44   33.90
   4  -1   5  567.54   41.80
  -4  -1  -5  551.64   32.40
  -4   1  -5  574.84   34.50
   4   1   5  544.95   34.10
  -4   1  -5  563.84   34.00
  -4   1  -5  554.94   33.90
  -4   1  -5  508.25   40.80
   4   1   5  580.84   31.30
  -5  -1  -5   71.59    7.10
   5  -1   5   81.09    8.20
   5  -1   5   87.79   17.20
   5  -1   5   73.89   11.70
  -5  -1  -5   65.89    8.30
  -5  -1  -5   70.19    6.10
  -5  -1  -5   71.39    6.60
  -5   1  -5   67.99   14.90
  -5   1  -5   49.90    8.10
  -5   1  -5   79.19   10.70
  -5   1  -5   79.69    8.30
   5   1   5   78.49    6.50
   5   1   5   82.89    7.90
   6  -1   5   22.20    5.30
  -6  -1  -5   28.90    7.10
   6  -1   5   24.30    9.00
  -6  -1  -5   24.00    4.30
   6  -1   5   28.50    5.90
  -6  -1  -5   17.80    3.90
  -6  -1  -5   26.70    4.60
  -6  -1  -5   16.00    4.50
  -6   1  -5   27.40    6.30
   6   1   5   33.20    6.10
  -6   1  -5   36.30    7.30
  -6   1  -5   16.60    7.10
   6   1   5   28.70    4.70
  -6   1  -5   27.20    5.90
  -7  -1  -5   83.29   15.50
   7  -1   5   83.39   10.70
   7  -1   5  101.69   13.40
  -7  -1  -5   76.69   11.30
  -7  -1  -5   85.09    7.90
   7  -1   5   96.19   17.70
   7   1   5   86.79    9.00
  -7   1  -5   99.79   12.50
   7   1   5   92.29    7.50
  -7   1  -5  104.19   11.40
  -7   1  -5   55.99   15.00
  -7   1  -5  100.69   11.30
  -8  -1  -5  124.79   13.30
  -8  -1  -5  111.29   10.50
   8  -1   5   99.19   10.80
   8  -1   5  104.09   14.40
  -8  -1  -5  105.29    9.50
   8  -1   5  104.29   19.10
  -8   1  -5  109.39   23.20
   8   1   5   94.79    9.40
  -8   1  -5  121.29   13.10
   8   1   5  116.69    8.90
   8   1   5  103.09    9.50
  -8   1  -5  114.29   12.80
  -8   1  -5   96.59   11.00
  -9  -1  -5   31.50   15.10
   9  -1   5   29.20   13.90
  -9  -1  -5   34.30    6.10
  -9  -1  -5   54.89   11.00
  -9  -1  -5   52.99    8.50
   9   1   5   38.30    4.90
  -9   1  -5   40.30    9.10
  -9   1  -5   43.10    8.90
  -9   1  -5   58.39   16.10
   9   1   5   41.60    6.50
   9   1   5   36.10    6.40
  -9   1  -5   42.70   10.10
  10  -1   5  162.88   28.20
 -10  -1  -5  155.88   16.80
 -10  -1  -5  126.39   20.30
 -10  -1  -5  131.79   13.20
 -10   1  -5  124.19   14.20
  10   1   5  122.79   11.60
 -10   1  -5  129.79   15.30
 -10   1  -5  133.69   15.60
  10   1   5  138.49   12.40
  10   1   5  147.19   10.90
 -11  -1  -5   -1.00    3.70
  11  -1   5   -1.50    6.70
 -11  -1  -5    5.40    4.00
 -11  -1  -5    1.10    3.50
 -11   1  -5    3.60    5.40
  11   1   5    2.10    2.20
 -11   1  -5    2.40    4.10
  11   1   5   -1.70    2.80
 -11   1  -5    1.40    4.20
  12  -1   5  240.88   30.00
 -12  -1  -5  285.47   21.90
 -12  -1  -5  295.97   26.70
 -12  -1  -5  275.57   22.50
 -12   1  -5  298.47   24.50
  12   1   5  283.27   18.20
 -12   1  -5  300.87   26.90
 -12   1  -5  299.27   25.30
  12   1   5  236.18   18.60
 -13  -1  -5   27.70    8.50
 -13  -1  -5   15.10    7.60
 -13  -1  -5   16.50    7.00
  13  -1   5   25.40   11.30
 -13   1  -5   38.00   10.00
 -13   1  -5   14.80    8.10
  13   1   5   25.80    4.80
  13   1   5   22.60    5.40
 -13   1  -5   14.10    7.70
 -14  -1  -5   14.00    6.60
 -14  -1  -5    7.20    6.30
  14  -1   5   11.90   12.30
 -14  -1  -5   -3.10    6.20
 -14   1  -5   14.00    6.40
 -14   1  -5   15.10    8.20
 -14   1  -5    8.40    7.60
 -15  -1  -5   -4.60    5.80
 -15  -1  -5   -5.00    6.70
  15  -1   5    7.50   11.80
 -15  -1  -5    7.40    5.90
 -15   1  -5   -6.00    7.40
 -15   1  -5   11.30    8.20
 -15   1  -5    3.50    7.80
 -16  -2   5   -4.30    6.00
 -16  -2   5    3.50    7.40
  16  -2  -5   11.90   27.00
 -16  -2   5    2.30    8.80
 -16   2   5  -11.40    7.70
 -15  -2   5  481.65   37.80
 -15  -2   5  427.96   32.10
  15  -2  -5  399.96   47.80
 -15  -2   5  389.76   30.20
 -15   2   5  409.26   33.80
 -15   2   5  428.46   37.80
 -14  -2   5   27.00    7.50
 -14  -2   5   20.10    7.30
  14  -2  -5   18.90   15.40
 -14   2   5   19.10    8.00
 -14   2   5    9.70    8.60
 -13  -2   5   50.89    9.60
  13  -2  -5   35.60   18.20
 -13  -2   5   38.80    8.00
  13   2  -5   47.30    9.50
 -13   2   5   35.80   15.80
 -13   2   5   29.50   10.40
  12  -2  -5    5.50   10.30
 -12  -2   5   15.40    7.30
 -12  -2   5   20.30    5.30
 -12   2   5   14.20    6.80
 -12   2   5   17.90    7.90
  12   2  -5    9.60    5.20
 -11  -2   5   14.10    4.10
  11  -2  -5    2.70    5.00
 -11  -2   5    7.40    4.20
  11  -2  -5   11.90   16.40
 -11   2   5   -1.00    3.30
  11   2  -5    8.10    4.90
 -11   2   5   10.10    7.00
  10  -2  -5   22.90    6.90
 -10  -2   5   28.70    4.70
  10  -2  -5    3.30    4.50
 -10  -2   5   11.00    4.00
  10  -2  -5    9.30    6.90
  10  -2  -5   18.20   10.50
 -10   2   5   16.20    6.20
 -10   2   5   17.40    7.10
  10   2  -5   15.80    5.60
  -9  -2   5  343.57   22.80
   9  -2  -5  337.47   23.10
  -9  -2   5  331.77   19.80
   9  -2  -5  281.17   33.50
   9  -2  -5  249.08   33.10
  -9   2   5  362.26   24.80
  -9   2   5  327.77   27.60
   8  -2  -5   10.10    3.00
   8  -2  -5   11.10    9.40
   8  -2  -5    3.00    5.20
  -8  -2   5    5.50    2.10
  -8  -2   5    8.70    2.70
   8   2  -5    7.90    3.30
  -8   2   5    4.10    5.10
  -8   2   5   10.90    4.40
  -8   2   5   14.00    6.00
   7  -2  -5  452.55   27.70
   7  -2  -5  348.47   37.70
   7  -2  -5  474.05   30.10
  -7  -2   5  440.96   24.50
   7  -2  -5  413.46   34.10
  -7  -2   5  415.36   24.90
  -7   2   5  466.05   31.80
   7   2  -5  402.46   28.50
  -7   2   5  451.85   28.50
  -7   2   5  444.56   31.70
   6  -2  -5    1.90    4.80
  -6  -2   5    6.30    1.80
   6  -2  -5    4.80    2.10
   6  -2  -5    3.80    3.70
  -6  -2   5    7.70    2.30
   6  -2  -5    1.70    3.40
  -6   2   5    2.60    2.40
  -6   2   5    3.40    4.30
   6   2  -5    3.70    3.20
  -6   2   5    5.10    4.50
  -6   2   5    8.50    4.20
  -6   2   5    1.00    3.70
  -5  -2   5    5.60    1.80
   5  -2  -5   -0.70    2.20
   5  -2  -5    0.30    3.30
   5  -2  -5    2.90    2.00
  -5  -2   5    5.50    2.30
  -5   2   5    3.10    2.10
  -5   2   5    9.30    4.10
   5   2  -5    6.90    3.50
   5   2  -5    2.70    2.40
  -5   2   5   -4.60    2.40
  -5   2   5    3.90    4.30
  -5   2   5    1.90    2.50
  -4  -2   5   61.29    5.70
   4  -2  -5   83.29   14.30
  -4  -2   5   58.59    5.60
   4  -2  -5   61.99    9.70
   4  -2  -5   65.39    6.20
  -4  -2   5   76.59    8.00
  -4   2   5   56.49    9.00
  -4   2   5   62.79    8.50
  -4   2   5   64.49   10.20
   4   2  -5   70.69    7.90
  -4   2   5   61.89    6.40
  -4   2   5   59.49   12.30
   4   2  -5   53.09    9.00
  -3  -2   5 2445.26  125.19
   3  -2  -5 2334.37  128.59
   3  -2  -5 2472.85  124.79
  -3  -2   5 2570.04  130.39
  -3  -2   5 2438.16  123.59
   3  -2  -5 2421.76  132.29
   3   2  -5 2127.69  130.49
   3   2  -5 2193.78  127.79
  -3   2   5 2127.79  131.49
  -3   2   5 2352.56  124.99
  -3   2   5 2435.36  126.89
  -3   2   5 2346.67  128.69
  -3   2   5 2454.65  127.69
  -2  -2   5   54.49    7.40
   2  -2  -5   56.39   10.90
  -2  -2   5   49.90   10.00
   2  -2  -5   47.50    4.30
  -2  -2   5   49.50    5.50
   2  -2  -5   51.09    8.10
  -2   2   5   40.90    6.30
  -2   2   5   44.60    6.90
   2   2  -5   50.29    8.30
   2   2  -5   42.70    9.80
  -2   2   5   45.80    6.70
   2   2  -5   46.20    4.10
  -2   2   5   31.50    7.20
  -2   2   5   40.40    4.40
   2   2  -5   47.00    4.70
   1  -2  -5   19.50    3.90
  -1  -2   5   13.30    6.30
  -1  -2   5   21.00    4.60
  -1  -2   5   13.20    3.60
   1  -2  -5   24.70    5.20
   1  -2  -5   17.20    5.20
  -1   2   5   21.20    4.10
  -1   2   5   24.20    6.70
  -1   2   5   24.40    4.40
  -1   2   5   19.90    4.50
  -1   2   5   19.20    2.60
   1   2  -5   17.70    3.60
  -1   2   5   12.90    2.60
   1   2  -5   13.70    2.80
   0  -2  -5   86.99    5.30
   0  -2   5   93.79    8.60
   0  -2  -5   90.49    8.50
   0  -2   5   93.89    8.90
   0  -2   5   98.69   13.80
   0  -2  -5   81.29    7.70
   0  -2  -5   91.59    9.80
   0   2   5   87.09    6.70
   0   2   5   91.79    8.00
   0   2   5   83.49    9.70
   0   2  -5   91.79    5.80
   0   2  -5   84.39    8.20
   0   2  -5   86.79    7.70
   0   2   5   86.69    7.50
   0   2  -5   66.89   13.70
   0   2   5   94.59    7.00
  -1  -2  -5   10.10    3.20
  -1  -2  -5   16.20    4.60
   1  -2   5   14.90    4.50
  -1  -2  -5   11.90    3.20
   1  -2   5    5.60    5.00
  -1   2  -5   12.20    2.50
  -1   2  -5   12.00    3.60
  -1   2  -5   13.10    7.10
   1   2   5   14.60    2.00
   1   2   5    9.50    3.70
   1   2   5   11.80    2.20
  -1   2  -5   11.00    3.50
  -1   2  -5   16.30    4.50
   1   2   5   15.10    3.90
   2  -2   5  677.03   40.80
  -2  -2  -5  670.93   34.30
  -2  -2  -5  670.83   38.20
  -2  -2  -5  683.33   37.10
  -2  -2  -5  638.94   34.40
  -2  -2  -5  683.63   38.40
   2  -2   5  666.63   49.30
   2  -2   5  663.53   39.30
  -2  -2  -5  640.44   37.30
  -2   2  -5  670.03   41.00
   2   2   5  659.63   36.90
   2   2   5  667.63   38.30
   2   2   5  592.94   39.20
  -2   2  -5  685.93   39.60
  -2   2  -5  650.13   36.80
  -2   2  -5  548.35   47.00
  -3  -2  -5   21.80    4.50
   3  -2   5   13.40    5.30
  -3  -2  -5   17.90    3.10
  -3  -2  -5   20.80    3.90
  -3  -2  -5   11.50    3.40
  -3  -2  -5   15.40    2.10
   3  -2   5   14.00    7.20
   3  -2   5   20.80    5.10
   3   2   5    9.40    3.20
  -3   2  -5   11.30    4.00
  -3   2  -5   11.50    5.00
  -3   2  -5   13.00    3.40
  -3   2  -5   27.50   10.80
   3   2   5   18.40    3.80
   3   2   5   13.80    3.60
  -3   2  -5   26.20    6.10
  -4  -2  -5   28.70    3.80
   4  -2   5   43.30   12.20
  -4  -2  -5   35.20    6.40
   4  -2   5   29.50    6.00
  -4  -2  -5   25.00    3.40
  -4  -2  -5   23.50    4.60
  -4  -2  -5   30.20    3.40
   4  -2   5   36.00    7.40
   4   2   5   27.10    5.00
  -4   2  -5   28.80    6.80
  -4   2  -5   29.40    6.40
  -4   2  -5   32.50    6.20
  -4   2  -5   19.40    5.20
  -4   2  -5   13.30    7.20
  -5  -2  -5  207.68   15.90
  -5  -2  -5  206.98   13.60
  -5  -2  -5  208.48   12.70
   5  -2   5  178.98   24.10
  -5  -2  -5  198.58   14.00
  -5  -2  -5  212.08   16.60
   5  -2   5  236.28   17.30
   5  -2   5  198.08   18.60
  -5   2  -5  202.28   25.60
  -5   2  -5  229.48   18.10
  -5   2  -5  226.58   17.90
   5   2   5  209.08   15.20
  -5   2  -5  218.18   16.50
  -5   2  -5  208.98   16.90
  -6  -2  -5   57.59    5.60
   6  -2   5   46.00   10.00
  -6  -2  -5   53.39    8.80
   6  -2   5   56.49    8.80
  -6  -2  -5   42.20    5.60
   6  -2   5   46.70   16.00
  -6  -2  -5   41.80    4.20
  -6   2  -5   31.90   11.80
  -6   2  -5   44.70    8.50
  -6   2  -5   73.69   11.80
  -6   2  -5   65.79   11.10
  -6   2  -5   54.09    8.60
   7  -2   5  273.37   23.60
   7  -2   5  254.37   20.60
  -7  -2  -5  287.57   21.60
  -7  -2  -5  292.37   18.30
   7  -2   5  245.98   26.00
  -7  -2  -5  256.27   16.00
   7  -2   5  219.48   29.60
  -7   2  -5  263.27   21.90
  -7   2  -5  282.57   22.50
  -7   2  -5  239.68   20.80
  -7   2  -5  290.57   21.60
  -7   2  -5  324.47   42.90
   8  -2   5   89.19   12.70
   8  -2   5   69.39   17.20
  -8  -2  -5   77.99    6.40
  -8  -2  -5   61.19   10.50
   8  -2   5   42.90   12.20
  -8  -2  -5   67.59    7.80
  -8   2  -5   72.19   12.20
  -8   2  -5   79.89   12.20
  -8   2  -5   88.59   24.20
  -8   2  -5   80.89   12.50
  -9  -2  -5    7.10    3.90
  -9  -2  -5   17.90    6.60
  -9  -2  -5    8.60    2.80
   9  -2   5   10.10    8.10
  -9   2  -5    1.50    5.60
  -9   2  -5    7.80    5.00
  -9   2  -5    5.60    4.70
 -10  -2  -5   11.10    5.20
 -10  -2  -5   17.30    8.10
 -10  -2  -5   24.60    4.80
  10  -2   5    4.00    8.60
 -10   2  -5   13.10    6.10
 -10   2  -5   16.10    7.40
 -11  -2  -5    6.70    3.50
 -11  -2  -5    5.80    5.70
  11  -2   5    2.90   10.70
 -11  -2  -5    4.20    4.10
 -11   2  -5    0.10    5.90
 -11   2  -5    4.10    5.70
 -11   2  -5    7.50    7.70
 -12  -2  -5    5.80    4.80
  12  -2   5   10.00   13.30
 -12  -2  -5    5.40    6.90
 -12   2  -5    3.60    8.70
 -12   2  -5   30.50    9.50
 -12   2  -5   16.70    7.80
 -13  -2  -5   14.40    8.80
  13  -2   5   29.70   15.50
 -13  -2  -5   17.50    5.80
 -13   2  -5   14.80    8.30
 -13   2  -5    1.00    5.00
 -13   2  -5    0.80    6.20
 -14  -2  -5    5.00    7.40
 -14  -2  -5    0.90   11.60
  14  -2   5   22.50   16.10
 -14  -2  -5   14.00    6.30
 -14   2  -5    9.50    9.50
 -14   2  -5   -5.90    7.00
 -14   2  -5   -1.20    6.30
  14  -3  -5   -8.70   15.40
 -14  -3   5   -3.30    5.10
 -14   3   5    6.50    7.30
  13  -3  -5   42.60   23.90
 -13  -3   5   49.20   15.40
 -13  -3   5   14.30    6.60
 -13  -3   5   22.50    4.90
 -13   3   5   22.90    8.80
 -13   3   5   26.10    8.50
  13   3  -5   31.80   10.50
  12  -3  -5   28.70   16.80
 -12  -3   5   34.40    9.90
 -12  -3   5   29.00    7.30
 -12  -3   5   24.70    4.40
  12   3  -5   31.10    8.80
 -12   3   5   29.20    9.00
 -12   3   5   31.40    9.30
  11  -3  -5   32.40   18.10
 -11  -3   5   35.20    7.60
 -11  -3   5   31.30    7.60
 -11  -3   5   46.50    5.40
 -11   3   5   50.69   12.30
  11   3  -5   32.00    9.10
 -11   3   5   49.00   10.90
 -10  -3   5    2.00    2.40
 -10  -3   5   -0.70    3.60
 -10  -3   5    6.30    3.80
 -10   3   5    5.10    4.50
  10   3  -5    3.50    4.00
 -10   3   5    9.60    8.20
   9  -3  -5    1.00    3.80
  -9  -3   5   -1.50    2.80
  -9  -3   5    4.30    2.10
  -9  -3   5    4.60    3.20
   9  -3  -5   -3.50    8.00
  -9   3   5    0.00    8.50
   9   3  -5    2.50    3.60
  -9   3   5   -5.90    2.80
   8  -3  -5   85.99   17.60
  -8  -3   5   80.69    9.40
   8  -3  -5  103.39   11.00
  -8  -3   5   93.19    7.70
   8  -3  -5   47.20   17.20
  -8   3   5  101.39   16.90
  -8   3   5  104.39   15.10
  -8   3   5   82.19   11.80
   8   3  -5   94.29   11.40
  -7  -3   5   15.50    3.00
   7  -3  -5   20.00    8.80
  -7  -3   5   11.20    4.00
  -7  -3   5   16.60    3.50
   7  -3  -5    2.40    6.80
   7  -3  -5   20.20    4.50
  -7  -3   5   12.10    3.70
   7   3  -5    9.70    4.00
  -7   3   5   10.40    3.80
  -7   3   5   10.30    6.30
  -7   3   5    6.60    5.90
  -7   3   5   15.50    6.70
  -6  -3   5  116.89   10.10
   6  -3  -5  115.49   13.50
   6  -3  -5  131.29   18.80
  -6  -3   5  127.59    9.80
   6  -3  -5  125.29   11.70
  -6  -3   5  135.89   10.80
  -6  -3   5  119.09    9.80
  -6   3   5  145.49   12.50
  -6   3   5  129.19   13.10
  -6   3   5  136.09   18.20
  -6   3   5  175.28   16.90
   5  -3  -5  477.75   38.10
  -5  -3   5  461.45   28.60
  -5  -3   5  492.95   31.60
   5  -3  -5  453.35   28.90
   5  -3  -5  446.46   32.30
   5  -3  -5  420.26   42.70
   5   3  -5  476.05   32.50
  -5   3   5  438.26   32.20
  -5   3   5  487.55   33.70
  -5   3   5  477.75   30.80
  -5   3   5  497.95   30.20
   4  -3  -5  743.23   63.89
   4  -3  -5  828.82   58.69
  -4  -3   5  956.00   55.89
  -4  -3   5  883.81   51.79
   4  -3  -5  938.71   50.09
   4  -3  -5  844.32   53.69
  -4   3   5  909.71   51.29
  -4   3   5  840.92   53.69
  -4   3   5  901.01   53.19
   4   3  -5  865.11   53.59
  -3  -3   5   20.80    7.70
   3  -3  -5   31.70   10.60
  -3  -3   5   21.50    5.10
   3  -3  -5   13.20    5.30
   3  -3  -5   19.40    3.80
   3  -3  -5   13.30    9.60
  -3  -3   5   14.50    4.50
  -3   3   5   30.50    6.80
   3   3  -5   15.30    5.30
  -3   3   5   14.60    5.10
  -3   3   5   18.90    3.90
  -3   3   5   20.10    4.50
   2  -3  -5   21.10    9.10
  -2  -3   5   34.10    6.50
   2  -3  -5   45.90   11.20
   2  -3  -5   37.70    4.90
   2  -3  -5   50.69    9.30
  -2  -3   5   45.60    8.10
  -2  -3   5   32.50   10.90
  -2   3   5   36.50    7.20
  -2   3   5   39.90    6.10
   2   3  -5   38.00    8.20
   2   3  -5   32.70    3.40
   2   3  -5   42.30    3.30
  -1  -3   5  389.96   27.10
   1  -3  -5  378.86   27.10
   1  -3  -5  408.56   22.70
  -1  -3   5  404.76   26.60
   1  -3  -5  310.97   33.50
   1  -3  -5  391.16   30.10
  -1  -3   5  420.86   35.20
  -1   3   5  406.06   25.00
  -1   3   5  389.06   24.00
   1   3  -5  392.16   24.20
   1   3  -5  372.06   34.20
  -1   3   5  399.36   24.30
   0  -3  -5   32.70    8.60
   0  -3  -5   23.20    6.10
   0  -3   5   37.20   11.50
   0  -3   5   24.10    7.10
   0  -3  -5   35.40    5.60
   0  -3  -5   32.30   10.60
   0  -3   5   38.60    7.20
   0  -3  -5   29.60    3.20
   0   3   5   39.30    6.10
   0   3  -5   29.60    6.30
   0   3   5   25.80    3.80
   0   3  -5   16.20    8.00
   0   3   5   28.30    5.00
   0   3  -5   27.90    5.30
   0   3   5   24.30    4.00
   1  -3   5   22.00    5.80
  -1  -3  -5   32.30    7.80
  -1  -3  -5   25.80    2.70
  -1  -3  -5   28.50    9.00
  -1  -3  -5   37.20    5.80
  -1  -3  -5   30.50    6.70
   1  -3   5   36.30   13.30
   1  -3   5   29.80    7.10
  -1   3  -5   16.90    9.10
   1   3   5   29.60    5.30
   1   3   5   22.70    4.60
  -1   3  -5   24.30    5.10
   2  -3   5    3.70    2.90
   2  -3   5    0.20    3.30
  -2  -3  -5    8.30    3.50
  -2  -3  -5    9.80    1.40
  -2  -3  -5    4.10    4.60
  -2  -3  -5    9.80    3.30
   2  -3   5    1.90    4.10
  -2  -3  -5    7.80    1.40
  -2  -3  -5    9.00    3.80
  -2   3  -5   -0.10    6.00
   2   3   5    6.90    3.20
  -2   3  -5    0.00    2.50
   2   3   5   12.90    3.60
  -2   3  -5    4.20    4.20
  -3  -3  -5    6.00    1.40
  -3  -3  -5   11.90    5.50
  -3  -3  -5    4.70    1.40
  -3  -3  -5    6.80    3.60
   3  -3   5    0.00    3.10
   3  -3   5   14.80    7.20
   3  -3   5    1.90    5.50
  -3  -3  -5   11.10    4.80
  -3  -3  -5   10.30    3.10
  -3   3  -5    8.70    2.70
  -3   3  -5    4.60    3.50
   3   3   5    3.70    2.60
  -3   3  -5    7.70    4.50
  -3   3  -5   10.70    5.40
   4  -3   5    9.80    6.60
   4  -3   5   11.10    4.80
  -4  -3  -5    6.00    3.30
  -4  -3  -5    6.70    1.80
  -4  -3  -5    6.40    1.70
   4  -3   5   13.30   10.30
  -4  -3  -5    7.30    4.50
  -4  -3  -5    4.50    2.50
   4  -3   5    7.20    6.80
  -4  -3  -5    4.90    2.90
  -4   3  -5    3.90    4.40
  -4   3  -5    2.30    3.50
   4   3   5    7.20    3.70
  -4   3  -5    4.90    2.50
  -4   3  -5   -3.90    4.40
  -5  -3  -5  142.39    9.50
   5  -3   5  150.68   25.30
  -5  -3  -5  134.89   10.90
   5  -3   5  155.18   21.70
  -5  -3  -5  112.29   12.60
   5  -3   5  148.99   27.80
  -5  -3  -5  145.39   12.70
  -5  -3  -5  145.69   10.50
  -5   3  -5  137.39   12.00
   5   3   5  141.99   12.20
  -5   3  -5  128.19   14.10
  -5   3  -5  132.89   14.30
   6  -3   5   11.60   12.70
  -6  -3  -5    2.90    2.50
   6  -3   5   -7.80    6.30
  -6  -3  -5    2.90    1.90
  -6  -3  -5   10.70    7.50
   6  -3   5    5.80    5.10
   6   3   5    1.00    2.60
  -6   3  -5   -0.30    4.00
  -6   3  -5    1.00    2.80
  -6   3  -5   -9.50    4.10
  -7  -3  -5   13.90    3.40
   7  -3   5   -3.10    8.20
  -7  -3  -5   18.30    3.60
  -7  -3  -5   18.50    5.40
  -7  -3  -5    5.00    7.70
   7  -3   5    9.10    8.70
  -7   3  -5   12.60    5.00
  -7   3  -5    8.90    5.50
   7   3   5   10.60    4.60
  -7   3  -5    7.00    6.10
  -8  -3  -5   -2.30    3.30
  -8  -3  -5    2.50    2.00
   8  -3   5   -1.60    7.30
  -8   3  -5    2.40    5.70
  -8   3  -5   -0.80    3.00
  -8   3  -5   -0.60    4.80
   9  -3   5   61.99   25.60
  -9  -3  -5   49.50    7.30
  -9  -3  -5   50.79    5.10
  -9  -3  -5   70.79   12.30
  -9   3  -5   54.29   11.50
  -9   3  -5   47.10   10.70
  -9   3  -5   71.59   22.40
  10  -3   5   14.10   13.00
 -10  -3  -5   33.10    4.20
 -10  -3  -5   23.80    7.80
 -10  -3  -5   28.10    6.50
 -10   3  -5   30.80    8.50
 -10   3  -5   15.30    8.10
 -10   3  -5   25.90    9.20
 -11  -3  -5    5.90    6.80
  11  -3   5    7.80   15.10
 -11  -3  -5    2.20    2.80
 -11  -3  -5    8.70    5.10
 -11   3  -5    8.80    6.10
 -11   3  -5    3.90    6.00
 -11   3  -5    9.80    6.50
 -12  -3  -5   34.00    8.60
 -12  -3  -5   19.20    4.50
  12  -3   5   12.40   17.50
 -12  -3  -5   29.20    9.10
 -12   3  -5   35.20    9.40
 -12   3  -5   16.20    8.30
 -12   3  -5    8.50    8.60
 -13  -3  -5   34.90   12.20
  13  -3   5    2.00   13.50
 -13  -3  -5   32.20    8.90
 -13  -3  -5   29.70    5.20
 -13   3  -5   56.99   11.90
 -13   3  -5   27.00   11.40
 -13   3  -5   33.90   11.40
 -11  -4   5   97.89   11.30
  11  -4  -5   58.29   19.90
 -11  -4   5   93.39   14.00
 -11   4   5  103.99   19.40
 -11   4   5   98.59   16.10
  11   4  -5   81.79   16.00
  10  -4  -5    0.60   11.20
 -10  -4   5    6.40    4.70
 -10  -4   5   11.00    6.60
  10   4  -5    9.10    6.40
 -10   4   5   13.90    9.50
  -9  -4   5    0.30    3.60
   9  -4  -5    9.10   14.20
  -9  -4   5   -1.40    3.80
  -9  -4   5    3.20    3.20
  -9  -4   5   -0.90    6.30
  -9   4   5    6.20    8.80
  -9   4   5   11.10    9.30
   9   4  -5    8.00    5.80
  -9   4   5   -1.00    5.70
  -8  -4   5   29.40    7.20
   8  -4  -5   26.40   12.80
   8   4  -5   34.10    9.30
  -8   4   5   14.90    8.80
  -8   4   5   20.00    7.10
  -8   4   5   25.30    9.40
  -7  -4   5   59.09   10.90
  -7  -4   5   54.69    7.60
   7  -4  -5   46.30   20.00
   7  -4  -5   62.29   10.50
  -7  -4   5   71.39   10.50
   7   4  -5   82.49   14.00
  -7   4   5   44.40    9.80
  -7   4   5   51.09   10.20
  -7   4   5   59.39   12.60
  -6  -4   5   99.39   12.70
  -6  -4   5  137.29   12.80
   6  -4  -5   81.09   19.40
  -6  -4   5   91.99   14.30
  -6  -4   5  117.09   13.00
   6  -4  -5  116.29   12.10
   6  -4  -5   82.19   23.00
   6   4  -5  106.79   16.10
  -6   4   5  123.09   12.80
  -6   4   5  127.59   12.50
   5  -4  -5   24.70   19.00
  -5  -4   5    6.90    5.70
   5  -4  -5   27.60   14.90
  -5  -4   5   14.40    8.70
  -5  -4   5   12.40    6.20
  -5  -4   5    9.50    6.50
   5  -4  -5   20.70    5.70
  -5   4   5   12.40    4.40
  -5   4   5   23.80    7.90
  -5   4   5    9.30    4.50
  -5   4   5   22.00    7.50
   5   4  -5   14.10    6.30
  -4  -4   5   -1.20    5.70
   4  -4  -5    2.30    6.60
  -4  -4   5    0.80    5.10
  -4  -4   5  -10.70    3.70
  -4  -4   5    5.40    6.00
   4  -4  -5   -0.60    7.00
   4  -4  -5    1.10    3.30
  -4   4   5    6.00    3.80
  -4   4   5    4.20    5.40
  -4   4   5    2.10    5.90
   4   4  -5    4.00    4.20
   3  -4  -5   -4.00    4.50
  -3  -4   5   -5.70    4.10
  -3  -4   5   -1.20    5.80
   3  -4  -5   10.20    7.50
  -3  -4   5    1.20    5.50
  -3  -4   5   -0.30    5.80
   3  -4  -5    3.00    9.40
   3  -4  -5   -4.10    2.70
  -3   4   5    6.00    4.80
   3   4  -5   -2.50    2.70
  -3   4   5    3.40    3.10
  -3   4   5   -3.20    4.70
  -3   4   5    3.00    3.00
   2  -4  -5   84.99    8.60
   2  -4  -5   87.89   14.20
   2  -4  -5   69.09   27.30
  -2  -4   5  119.49   23.00
  -2  -4   5   97.09   16.00
  -2  -4   5   97.99   12.40
  -2  -4   5  105.99   18.10
   2  -4  -5  111.29   20.50
  -2   4   5   99.69    8.50
  -2   4   5  108.99   10.50
  -2   4   5  111.79   10.60
  -2   4   5  116.29   12.00
   2   4  -5   85.99   14.40
  -1  -4   5   -0.80    6.80
   1  -4  -5    4.60    4.50
   1  -4  -5    3.10    2.00
  -1  -4   5    4.40    6.90
   1  -4  -5   -8.60    6.20
  -1  -4   5    5.20    7.20
   1  -4  -5    1.00    6.50
  -1  -4   5    2.10    4.00
  -1   4   5    3.90    3.00
  -1   4   5    7.60    2.90
   1   4  -5    2.90    1.70
   1   4  -5    4.80    4.10
  -1   4   5    3.80    2.90
  -1   4   5    1.10    2.10
   0  -4  -5    0.00    6.50
   0  -4  -5    2.00    1.80
   0  -4   5    2.70    6.50
   0  -4   5    4.40    4.60
   0  -4   5  -10.70    6.70
   0  -4  -5   -2.50    4.60
   0  -4  -5    6.00    4.80
   0  -4   5   -1.00    8.60
   0   4  -5    2.50    3.50
   0   4  -5    4.50    4.10
   0   4   5    7.50    3.40
  -1  -4  -5   75.79   13.60
   1  -4   5   62.69   15.10
   1  -4   5   65.19   17.70
  -1  -4  -5   64.99   11.10
  -1  -4  -5   71.29    5.40
  -1  -4  -5   66.29   17.20
   1  -4   5   65.99   10.40
   1   4   5   85.19    9.00
  -1   4  -5   78.69   11.30
  -1   4  -5   74.19    8.60
   2  -4   5    0.20    7.90
   2  -4   5    1.70    5.20
  -2  -4  -5    9.20    7.10
  -2  -4  -5   10.00    5.90
  -2  -4  -5    8.70    5.00
  -2   4  -5    3.60    4.30
  -2   4  -5   17.20    7.00
   2   4   5   12.50    4.60
   3  -4   5   -0.90    9.60
  -3  -4  -5    2.00    3.00
  -3  -4  -5    4.20    4.30
  -3  -4  -5    0.40    4.00
   3  -4   5   14.30    9.10
   3  -4   5    6.90    5.80
  -3  -4  -5    8.00    7.60
  -3   4  -5   -3.20    6.70
  -3   4  -5    8.90    4.80
   3   4   5    7.10    3.90
   4  -4   5    6.60   10.40
  -4  -4  -5   -2.10    3.00
  -4  -4  -5   -7.10    5.40
  -4  -4  -5   -3.50    2.90
  -4  -4  -5    1.70    4.80
  -4   4  -5    2.40    4.70
   4   4   5    0.40    3.00
  -5  -4  -5  100.19   13.40
   5  -4   5  128.99   30.80
  -5  -4  -5  141.69   11.00
  -5  -4  -5  131.49   12.80
  -5  -4  -5  109.69   12.80
  -5   4  -5  134.29    9.90
  -5   4  -5  115.29   19.70
  -5   4  -5  113.19   18.20
  -5   4  -5  117.59   10.20
  -6  -4  -5   13.00    2.10
   6  -4   5   33.40   16.30
  -6  -4  -5   12.50    5.60
  -6  -4  -5   17.20    5.20
  -6  -4  -5   17.20    2.40
   6   4   5   18.10    5.60
  -6   4  -5   19.00    4.70
  -6   4  -5   31.30    7.60
  -6   4  -5   19.10    7.80
  -7  -4  -5   13.60    5.40
  -7  -4  -5   10.40    6.50
  -7  -4  -5    0.80   13.90
  -7  -4  -5   20.10    3.20
   7  -4   5   16.70   14.30
  -7  -4  -5   13.90    3.00
  -7   4  -5   13.00    7.80
   7   4   5   12.80    5.70
  -7   4  -5   10.20    6.40
  -7   4  -5   13.20    4.70
  -8  -4  -5   11.30    3.50
  -8  -4  -5    3.20    2.70
  -8  -4  -5    2.40    4.60
   8  -4   5   15.50   12.30
  -8  -4  -5  -12.80   13.10
  -8  -4  -5   12.30    5.40
  -8   4  -5   17.60    5.70
  -8   4  -5    8.70    8.30
  -8   4  -5    8.00    6.60
  -9  -4  -5   -9.40    5.00
  -9  -4  -5    0.40    3.90
  -9  -4  -5   -3.40    3.40
  -9  -4  -5    0.60    5.70
   9  -4   5    5.60   12.90
  -9   4  -5   -3.10    5.70
  -9   4  -5    4.40    7.10
  -9   4  -5    5.30    7.10
 -10  -4  -5    3.30    6.90
 -10  -4  -5    1.20    5.10
  10  -4   5   36.60   19.20
 -10  -4  -5    2.50    5.30
 -10   4  -5   15.00    7.50
 -10   4  -5    6.60    6.40
  -6  -5   5    1.40    6.90
   6  -5  -5    8.00   15.00
  -6   5   5    2.50    9.20
  -6   5   5    0.90    5.70
   6   5  -5    6.50    9.10
  -5  -5   5    4.80    8.70
  -5  -5   5   -0.60    7.20
   5   5  -5   17.90    9.20
  -4  -5   5   12.20    9.70
  -4  -5   5    7.10    8.60
   4  -5  -5   -6.50   11.10
  -4   5   5    7.40    7.10
  -4   5   5   -3.90   15.50
   4   5  -5    0.90    6.00
  -4   5   5    5.80    5.70
   3  -5  -5   13.70   14.90
  -3  -5   5   -4.30   10.20
   3  -5  -5    6.00    5.30
   3  -5  -5   -0.50   11.30
  -3  -5   5   -4.60    7.80
  -3   5   5    2.10    8.20
   3   5  -5    0.20    5.80
  -3   5   5    6.60    5.50
  -3   5   5    0.50    4.80
   2  -5  -5   12.60   11.80
  -2  -5   5   -3.00    8.40
   2  -5  -5   -2.00   11.20
  -2  -5   5  -26.90   10.90
   2   5  -5   -2.50    4.70
  -2   5   5    0.80    4.70
   1  -5  -5  -22.60    9.90
  -1  -5   5   -7.90   11.50
  -1  -5   5    7.80    9.80
   1  -5  -5   -2.60    8.80
   1  -5  -5    0.00    2.80
  -1   5   5   -1.90    3.80
   1   5  -5    2.30    6.10
   0  -5   5   -8.80   12.20
   0  -5   5    2.70    9.40
   0  -5  -5   -0.70    9.40
   0  -5  -5    1.00    9.60
   0   5   5    5.50    5.10
   0   5  -5   -2.70    4.90
  -1  -5  -5   -7.40    7.30
   1  -5   5    7.30   15.20
  -1  -5  -5    8.90    9.60
  -1  -5  -5   11.30   11.20
   1  -5   5   -8.70    9.10
  -1   5  -5   19.90    7.40
  -2  -5  -5   -3.40    7.00
   2  -5   5   12.10   17.30
  -2  -5  -5   -2.20    7.80
  -2  -5  -5    3.90   10.10
   2  -5   5  -14.90    9.20
  -2   5  -5   -6.00    5.50
  -2   5  -5  -11.40   10.50
   2   5   5    0.70    4.20
  -3  -5  -5    9.10    9.40
   3  -5   5    4.00   10.90
  -3   5  -5    3.10    6.50
   3   5   5   -1.10    5.00
  -4  -5  -5    1.50    8.90
  -4  -5  -5   -1.00    5.60
  -4  -5  -5    0.50    7.20
   4  -5   5    3.60   14.50
  -4   5  -5   -0.70    6.30
   4   5   5    5.90    5.60
  -5  -5  -5    1.10    4.80
  -5  -5  -5   11.00    8.80
   5  -5   5    1.00   15.40
  -5  -5  -5    7.30    7.00
  -5   5  -5   -6.20    7.80
   5   5   5   -2.00    5.90
 -17   0   6    3.70    9.50
  17   0  -6   13.30   15.30
 -16   0   6   55.19   13.70
 -16   0   6   56.79   11.40
  15   0  -6    3.50    9.20
 -15   0   6   -1.00    4.00
 -15   0   6   13.60    8.20
 -14   0   6  382.76   35.90
 -14   0   6  353.46   27.80
 -14   0   6  375.46   30.30
  14   0  -6  279.77   31.80
  13   0  -6   -2.20    6.50
 -13   0   6   -1.20    6.80
  12   0  -6   37.00   11.40
 -12   0   6   26.10    8.20
 -12   0   6   27.50    7.10
  12   0  -6   32.20    8.10
  11   0  -6   -1.20    5.30
 -11   0   6    8.60    5.60
 -11   0   6    6.00    4.20
 -11   0   6    8.10    5.50
  11   0  -6    6.90    4.00
  10   0  -6    9.10    5.30
 -10   0   6    9.80    5.10
  10   0  -6   14.10    5.30
 -10   0   6    7.50    2.80
 -10   0   6   10.60    5.20
  -9   0   6   -0.40    2.40
   9   0  -6    3.10    3.10
  -9   0   6    1.50    3.20
  -9   0   6    0.70    2.30
   8   0  -6   52.89    7.70
  -8   0   6   35.40    6.40
   8   0  -6   42.00    7.80
  -8   0   6   50.39   10.10
  -8   0   6   57.69    8.80
  -7   0   6   -1.60    2.40
   7   0  -6    2.00    1.60
  -7   0   6   -1.00    2.20
  -7   0   6    8.90    2.60
  -7   0   6    0.50    1.70
  -7   0   6    3.30    2.40
   7   0  -6    2.10    2.50
   6   0  -6  183.38   13.30
  -6   0   6  171.58   15.30
   6   0  -6  218.68   15.50
  -6   0   6  200.68   13.80
  -6   0   6  219.88   15.00
   6   0  -6  202.98   13.60
  -6   0   6  194.58   13.90
   5   0  -6    0.00    1.70
  -5   0   6   -0.40    0.80
   5   0  -6   -0.40    1.00
  -5   0   6    1.40    1.40
   5   0  -6    0.90    1.00
  -5   0   6    0.30    1.90
  -5   0   6   -0.40    1.10
  -5   0   6    0.90    2.10
  -4   0   6   62.79    6.00
  -4   0   6   64.79    5.70
   4   0  -6   64.89    6.60
   4   0  -6   61.79    6.00
  -4   0   6   53.09    6.40
  -4   0   6   61.09    6.50
  -3   0   6    0.80    1.20
  -3   0   6    0.40    1.20
   3   0  -6   -0.90    1.30
  -3   0   6    1.50    0.90
   3   0  -6    0.60    1.30
  -3   0   6    1.40    1.70
  -3   0   6    0.50    1.40
   2   0  -6    4.60    1.80
   2   0  -6    5.70    2.20
  -2   0   6    3.00    1.60
   2   0  -6    7.90    1.70
  -2   0   6    5.80    2.00
   2   0  -6    6.50    2.40
  -2   0   6    6.40    2.00
   1   0  -6    0.20    1.10
   1   0  -6    0.30    1.30
   1   0  -6   -0.40    1.10
  -1   0   6   -1.40    1.30
  -1   0   6    0.70    1.10
  -1   0   6    1.40    1.70
   0   0  -6    2.60    1.80
   0   0   6    3.70    2.30
   0   0  -6    5.00    1.90
   0   0  -6    1.10    1.20
   0   0   6    1.30    1.20
   0   0   6    3.60    2.10
   0   0   6    4.10    1.80
   1   0   6   -1.20    1.20
  -1   0  -6    0.10    1.20
  -1   0  -6   -0.80    1.10
   1   0   6   -0.60    1.10
   1   0   6    0.90    1.80
  -1   0  -6   -1.10    2.70
   1   0   6    2.30    2.00
  -1   0  -6    1.70    1.30
   2   0   6  104.29   10.20
   2   0   6  113.29    8.30
  -2   0  -6  105.49    8.20
   2   0   6  113.59    8.60
   2   0   6  103.99    9.10
  -2   0  -6  111.79    8.30
  -2   0  -6  106.79   10.60
  -2   0  -6  115.69    9.40
   3   0   6   -0.20    1.10
   3   0   6    1.00    2.40
   3   0   6    1.20    1.80
  -3   0  -6    2.20    2.10
   3   0   6    0.40    1.30
  -3   0  -6    2.70    1.90
  -3   0  -6    4.40    3.10
  -3   0  -6    0.90    1.40
  -4   0  -6   78.09    7.20
  -4   0  -6   65.09   11.40
   4   0   6   67.89    7.20
   4   0   6   74.89    7.00
  -4   0  -6   79.19    7.40
   4   0   6   70.39    9.40
  -4   0  -6   84.79    8.60
   5   0   6    1.70    2.00
  -5   0  -6    0.40    1.70
   5   0   6    1.90    3.10
  -5   0  -6    0.90    2.00
  -5   0  -6    0.30    2.20
   5   0   6   -1.40    1.30
  -5   0  -6   -0.60    2.10
   6   0   6 2185.68  117.59
  -6   0  -6 2119.19  111.99
   6   0   6 2007.60  110.99
   6   0   6 2026.20  110.39
  -6   0  -6 1981.70  113.69
  -6   0  -6 2047.90  111.79
  -7   0  -6   -1.60    1.90
  -7   0  -6    1.30    2.50
  -7   0  -6   -1.00    4.10
   7   0   6   -0.30    3.20
   7   0   6    0.60    2.20
   8   0   6    7.00    5.50
  -8   0  -6    5.80    3.70
  -8   0  -6    5.10    2.80
  -8   0  -6    8.10    3.50
  -8   0  -6   -4.10    5.70
   8   0   6    3.00    2.70
  -9   0  -6   -1.40    2.80
   9   0   6    0.10    2.40
  -9   0  -6   -3.20    2.70
  -9   0  -6   -3.30    5.00
   9   0   6    0.00    3.60
  -9   0  -6    4.40    3.10
   9   0   6    3.10    4.60
 -10   0  -6  206.48   20.10
  10   0   6  195.68   20.40
  10   0   6  219.88   22.60
 -10   0  -6  219.18   18.30
 -10   0  -6  184.28   24.60
 -10   0  -6  199.58   17.80
  11   0   6   -3.80    5.10
  11   0   6   -4.70    6.10
 -11   0  -6   -0.20    3.80
 -11   0  -6   10.90    5.70
 -11   0  -6   -0.50    3.70
 -11   0  -6  -12.60    7.40
  12   0   6   44.70   12.40
 -12   0  -6   30.80    8.90
 -12   0  -6   31.00    7.90
 -13   0  -6   -5.20    4.80
 -13   0  -6    7.70    5.60
  13   0   6   -1.90    6.90
 -13   0  -6   -2.70    5.10
 -14   0  -6   17.20    7.70
  14   0   6   10.20    8.90
 -14   0  -6    7.60    6.20
 -14   0  -6   35.50    9.90
  15   0   6   -0.20   10.70
 -15   0  -6    7.00    8.40
 -15   0  -6   -4.60    5.90
 -15   0  -6    6.80    7.60
  17  -1  -6  -15.70   15.40
 -17  -1   6   36.70   13.50
 -17   1   6   17.10    8.60
 -17   1   6   15.30   10.40
 -16  -1   6   11.70    8.50
 -16  -1   6   15.40    6.90
  16  -1  -6    1.60   13.00
 -16   1   6   12.40   10.70
 -16   1   6   18.50    7.50
 -15  -1   6   51.19   12.30
 -15  -1   6   46.20    9.80
  15  -1  -6   33.50   13.80
 -15   1   6   53.79   11.10
 -15   1   6   36.90   11.40
  15   1  -6   55.89    8.50
  15   1  -6   40.50    8.90
  14  -1  -6   28.90   13.50
 -14  -1   6   51.09   14.80
 -14  -1   6   59.09   11.80
  14   1  -6   49.30    7.70
 -14   1   6   43.00   10.50
 -14   1   6   24.40    9.80
  14   1  -6   38.60    9.70
 -13  -1   6  319.57   22.70
  13  -1  -6  272.87   32.70
  13   1  -6  257.37   22.80
 -13   1   6  252.27   23.80
 -13   1   6  257.57   23.10
  13   1  -6  278.37   18.50
 -12  -1   6  125.89   13.70
 -12  -1   6  107.69   12.30
 -12   1   6  100.39   16.40
  12   1  -6  139.89   10.80
 -12   1   6  143.69   14.70
 -12   1   6  159.08   17.40
  12   1  -6   97.89   13.60
 -11  -1   6  301.07   22.90
  11  -1  -6  259.57   24.80
 -11  -1   6  280.67   21.50
 -11  -1   6  295.87   21.30
  11   1  -6  322.07   19.30
  11   1  -6  260.47   22.90
 -11   1   6  234.48   37.20
 -11   1   6  268.17   22.00
 -11   1   6  284.77   24.10
  11   1  -6  296.47   21.90
  10  -1  -6   21.30   13.20
 -10  -1   6   34.20    6.70
  10  -1  -6   24.20    7.00
 -10  -1   6   44.10    8.90
  10  -1  -6   40.80    7.30
 -10  -1   6   44.10    8.80
 -10   1   6   22.80    7.90
 -10   1   6   27.50    7.20
 -10   1   6   30.20    7.00
  10   1  -6   41.70    8.00
  -9  -1   6  275.97   20.10
   9  -1  -6  306.57   20.50
   9  -1  -6  293.67   24.70
  -9  -1   6  303.27   19.80
   9  -1  -6  217.48   26.80
  -9  -1   6  269.57   20.80
  -9   1   6  277.67   20.80
  -9   1   6  278.87   25.70
   9   1  -6  316.37   18.90
  -9   1   6  313.47   23.40
   9   1  -6  267.27   20.30
   8  -1  -6   20.40    4.60
   8  -1  -6   11.80    4.70
  -8  -1   6   16.30    4.60
  -8  -1   6   13.70    4.10
  -8  -1   6   22.80    4.80
   8   1  -6   28.80    6.00
  -8   1   6    8.30    4.30
  -8   1   6   21.00    6.40
  -8   1   6   16.80    4.60
  -8   1   6   27.00    5.20
  -7  -1   6  781.82   46.60
  -7  -1   6  863.21   45.70
   7  -1  -6  722.83   47.00
   7  -1  -6  842.32   46.70
   7  -1  -6  811.52   51.49
  -7  -1   6  789.52   48.00
  -7   1   6  835.72   45.90
  -7   1   6  934.31   50.29
  -7   1   6  720.33   51.49
  -7   1   6  786.12   46.90
   7   1  -6  820.92   45.50
   7   1  -6  830.32   47.20
  -6  -1   6   12.30    3.20
   6  -1  -6   16.20    3.50
  -6  -1   6    9.70    2.70
  -6  -1   6   12.00    3.80
   6  -1  -6    4.10    3.10
   6  -1  -6   13.90    4.90
  -6   1   6    8.00    3.80
   6   1  -6   10.90    3.00
  -6   1   6   11.00    3.10
  -6   1   6   10.60    5.30
  -6   1   6   12.50    3.00
   6   1  -6   13.80    3.30
  -5  -1   6  503.55   29.10
   5  -1  -6  487.45   31.70
   5  -1  -6  556.84   30.20
  -5  -1   6  536.15   30.30
   5  -1  -6  543.85   34.70
  -5  -1   6  485.05   31.20
  -5   1   6  464.95   34.20
  -5   1   6  545.55   29.10
   5   1  -6  489.75   30.30
  -5   1   6  534.75   32.40
  -5   1   6  524.65   30.30
   5   1  -6  474.35   30.80
  -5   1   6  537.45   32.40
  -4  -1   6   49.30    5.20
  -4  -1   6   45.50    4.40
  -4  -1   6   44.00    6.60
   4  -1  -6   49.10    8.40
  -4  -1   6   46.40    5.30
   4  -1  -6   48.70    7.20
  -4   1   6   42.20    4.60
  -4   1   6   34.70    6.60
  -4   1   6   52.19    7.70
  -4   1   6   52.49    4.00
   4   1  -6   44.40    5.50
   4   1  -6   38.70    3.70
  -3  -1   6 1100.09   56.79
  -3  -1   6 1057.29   55.69
   3  -1  -6 1039.30   57.99
   3  -1  -6 1042.60   59.79
  -3   1   6 1076.09   54.39
  -3   1   6  960.00   59.89
  -3   1   6 1015.50   55.49
   3   1  -6 1058.79   57.79
   3   1  -6 1027.10   55.39
  -3   1   6 1065.99   57.69
   3   1  -6  943.61   57.99
  -3   1   6 1023.00   57.79
  -2  -1   6  176.78   11.50
  -2  -1   6  166.58   11.30
   2  -1  -6  184.18   12.70
   2  -1  -6  182.68   13.80
  -2  -1   6  193.28   14.00
   2  -1  -6  174.18   12.70
   2   1  -6  163.38   11.20
  -2   1   6  172.38   12.10
  -2   1   6  153.68   13.80
   2   1  -6  149.19   13.40
  -2   1   6  177.18   12.70
   2   1  -6  164.48   10.90
  -2   1   6  174.38   10.40
  -1  -1   6   31.20    3.60
   1  -1  -6   22.20    4.30
  -1  -1   6   22.90    5.40
   1  -1  -6   37.20    5.30
  -1  -1   6   39.50    4.20
   1  -1  -6   41.90    4.80
  -1   1   6   31.10    4.70
  -1   1   6   35.20    4.00
   1   1  -6   27.30    6.30
  -1   1   6   29.40    2.50
  -1   1   6   37.00    6.70
   1   1  -6   29.70    3.60
   1   1  -6   33.30    3.60
   0  -1   6  376.86   21.40
   0  -1  -6  349.57   21.20
   0  -1   6  315.27   20.60
   0  -1  -6  366.76   21.50
   0  -1   6  339.27   20.00
   0  -1  -6  335.87   20.10
   0  -1  -6  337.87   18.30
   0  -1   6  355.86   25.20
   0   1   6  327.87   21.00
   0   1  -6  355.76   20.20
   0   1   6  322.27   17.90
   0   1   6  340.07   19.70
   0   1  -6  333.27   20.40
   0   1  -6  292.07   24.10
   0   1   6  313.47   21.60
  -1  -1  -6  386.96   21.80
   1  -1   6  349.17   21.90
   1  -1   6  365.86   27.10
   1  -1   6  348.47   22.00
   1  -1   6  338.47   21.00
  -1  -1  -6  356.56   20.30
  -1  -1  -6  367.36   22.10
  -1  -1  -6  343.87   20.00
  -1   1  -6  338.97   26.50
   1   1   6  363.66   20.00
  -1   1  -6  334.17   21.00
  -1   1  -6  332.57   21.40
  -1   1  -6  342.37   21.80
   1   1   6  316.57   18.50
   1   1   6  353.66   22.00
   1   1   6  346.17   21.90
   2  -1   6   63.19   13.00
  -2  -1  -6   53.99    6.10
   2  -1   6   63.79    6.40
  -2  -1  -6   48.90    4.50
   2  -1   6   59.79    8.10
  -2  -1  -6   53.19    4.60
  -2  -1  -6   49.90    4.00
   2  -1   6   49.60    5.40
   2   1   6   50.29    5.50
  -2   1  -6   37.60    8.90
  -2   1  -6   55.59    6.20
  -2   1  -6   49.90    5.60
   2   1   6   47.70    4.10
   2   1   6   53.69    6.00
   2   1   6   48.20    3.70
  -2   1  -6   54.99    6.20
   3  -1   6  242.88   15.80
   3  -1   6  203.98   15.70
  -3  -1  -6  192.38   12.90
  -3  -1  -6  206.48   12.80
  -3  -1  -6  219.48   13.70
   3  -1   6  195.08   20.50
  -3  -1  -6  196.48   15.20
  -3  -1  -6  208.68   14.80
  -3   1  -6  224.68   15.40
   3   1   6  201.78   12.50
   3   1   6  206.68   15.30
  -3   1  -6  194.08   15.10
   3   1   6  223.78   14.20
  -3   1  -6  252.77   26.10
  -3   1  -6  203.98   15.00
   4  -1   6  952.60   63.79
  -4  -1  -6 1021.10   56.39
   4  -1   6  968.30   55.49
  -4  -1  -6  984.40   53.19
  -4  -1  -6  867.31   55.19
  -4  -1  -6  942.41   52.79
   4  -1   6  971.90   56.69
  -4  -1  -6  992.50   53.99
  -4   1  -6 1020.00   56.09
  -4   1  -6 1007.40   58.19
   4   1   6 1095.89   54.39
   4   1   6  989.00   52.79
   4   1   6  972.40   56.19
  -4   1  -6  836.02   62.69
  -5  -1  -6  330.27   23.90
  -5  -1  -6  373.26   21.50
   5  -1   6  359.96   24.60
  -5  -1  -6  306.87   21.80
   5  -1   6  347.07   30.80
  -5  -1  -6  342.07   23.90
  -5  -1  -6  363.46   20.80
   5  -1   6  334.97   23.00
  -5   1  -6  333.77   23.60
   5   1   6  354.76   20.80
  -5   1  -6  304.97   30.20
  -5   1  -6  346.57   23.30
   6  -1   6    5.90    4.80
  -6  -1  -6    5.90    2.50
  -6  -1  -6    3.90    2.40
  -6  -1  -6    5.50    2.60
   6  -1   6   -0.70    3.20
  -6  -1  -6    2.70    3.30
  -6  -1  -6    5.50    2.30
   6  -1   6    5.90    2.90
  -6   1  -6   16.40    5.00
  -6   1  -6    3.40    2.60
  -6   1  -6    8.20    3.10
   6   1   6    5.50    2.00
  -6   1  -6    4.60    5.80
  -7  -1  -6   28.00    6.60
   7  -1   6   25.60    6.70
  -7  -1  -6   27.40    7.90
   7  -1   6   22.60    5.60
   7  -1   6   23.90   10.80
  -7  -1  -6   33.60    5.40
  -7  -1  -6   25.10    6.00
  -7   1  -6   18.20    5.20
  -7   1  -6   19.50    5.50
  -7   1  -6   26.50    6.40
   7   1   6   24.80    4.90
  -7   1  -6   26.70   12.00
  -8  -1  -6   36.60    6.80
   8  -1   6   45.20    8.20
  -8  -1  -6   43.10    6.80
   8  -1   6   24.10   10.50
  -8  -1  -6   46.60   11.60
  -8  -1  -6   37.30    8.70
   8   1   6   34.80    8.50
  -8   1  -6   38.20    7.90
  -8   1  -6   32.40    7.50
   8   1   6   34.20    6.50
  -8   1  -6   37.30    8.90
  -8   1  -6   45.30   15.40
   8   1   6   35.30    6.10
   9  -1   6   -1.60    4.60
   9  -1   6    5.80    3.80
   9  -1   6    0.00    4.60
  -9  -1  -6    4.00    3.40
  -9  -1  -6    3.70    4.30
  -9  -1  -6    0.10    4.60
  -9  -1  -6    5.80    3.20
   9   1   6    3.10    2.40
   9   1   6   -2.00    2.20
   9   1   6   -3.40    2.90
  -9   1  -6    0.30    4.50
  -9   1  -6    6.50    4.30
  -9   1  -6    1.50    3.70
  -9   1  -6   -0.50    6.00
 -10  -1  -6    4.60    4.20
 -10  -1  -6   19.00    7.60
  10  -1   6    7.00    5.50
 -10  -1  -6    1.00    6.60
 -10  -1  -6    9.40    3.90
 -10   1  -6    1.70    9.30
 -10   1  -6   -3.20    2.80
 -10   1  -6    6.90    5.80
  10   1   6   -0.60    3.10
  10   1   6    5.70    2.70
 -10   1  -6    8.40    6.10
  10   1   6    2.00    3.20
 -11  -1  -6   -2.70    3.60
 -11  -1  -6    3.90    5.00
  11  -1   6    2.70    7.40
 -11  -1  -6   12.40    4.70
 -11   1  -6   -2.40    4.50
  11   1   6    2.60    2.60
 -11   1  -6    2.30    4.20
  11   1   6   10.40    4.40
  11   1   6    3.10    3.70
 -12  -1  -6   39.40    7.90
  12  -1   6   40.20   13.00
 -12  -1  -6   50.79    9.70
 -12  -1  -6   41.10   10.80
 -12   1  -6   42.80   10.50
  12   1   6   53.69    8.10
  12   1   6   42.20    6.80
 -12   1  -6   50.49   11.40
  13  -1   6   -3.50    8.50
 -13  -1  -6    6.10    5.60
 -13  -1  -6    3.20    5.30
 -13  -1  -6   12.30    8.10
 -13   1  -6    8.50    6.20
  13   1   6    0.10    2.90
 -13   1  -6   -3.10    4.40
 -14  -1  -6   16.70    9.70
  14  -1   6    0.80   10.20
 -14  -1  -6    8.60    6.50
 -14  -1  -6    4.10    6.40
  14  -1   6   -0.90    1.30
 -14   1  -6   -1.50    6.50
 -14   1  -6   14.80    6.40
 -14   1  -6   -0.50    7.00
  15  -1   6   29.40   14.40
 -15  -1  -6   54.19   15.90
 -15  -1  -6   28.50   10.80
 -15  -1  -6   26.60    9.40
 -15   1  -6   35.10   18.50
 -15   1  -6   18.60   10.50
 -15   1  -6   34.40   12.60
 -16  -2   6   15.30    8.90
 -16  -2   6    6.40    6.70
  16  -2  -6   -5.60   18.60
 -16   2   6    6.80    7.70
 -15  -2   6   84.19   13.30
  15  -2  -6   49.99   22.60
 -15  -2   6   69.69   12.30
 -15   2   6   64.59   14.80
 -15   2   6   83.29   14.90
 -14  -2   6   93.49   14.60
 -14  -2   6  100.29   13.00
 -14   2   6   98.59   16.80
 -14   2   6  103.49   17.00
 -13  -2   6   -0.90    5.10
 -13  -2   6   -0.10    4.30
  13  -2  -6   -1.30   12.50
 -13   2   6   -1.40    6.60
  13   2  -6    1.60    3.10
 -12  -2   6    9.80    5.30
  12  -2  -6   20.00   12.40
 -12  -2   6   14.30    5.20
 -12   2   6    2.80    4.30
 -12   2   6   14.50    7.70
  12   2  -6   22.20    6.20
  11  -2  -6    8.30    8.90
 -11  -2   6   25.60    5.10
 -11  -2   6   16.10    5.60
  11   2  -6   32.90    8.30
 -11   2   6   28.20    8.80
 -11   2   6   48.50    9.30
  10  -2  -6  225.08   18.50
 -10  -2   6  239.48   18.30
 -10  -2   6  230.58   16.00
  10  -2  -6  258.07   25.60
 -10  -2   6  237.08   16.00
  10  -2  -6  232.28   38.10
 -10   2   6  255.97   23.30
 -10   2   6  223.98   19.70
  10   2  -6  242.98   19.80
   9  -2  -6   -3.10    4.00
  -9  -2   6    2.90    2.50
  -9  -2   6    3.50    2.10
   9  -2  -6   10.90    7.70
  -9  -2   6    1.90    3.40
   9  -2  -6    2.10    3.20
   9  -2  -6    5.10    7.50
  -9   2   6    1.40    2.60
  -9   2   6    1.30    5.90
   9   2  -6    2.90    2.20
   8  -2  -6  576.74   56.19
  -8  -2   6  448.86   25.50
  -8  -2   6  388.56   25.90
   8  -2  -6  413.76   28.10
   8  -2  -6  452.75   30.40
   8  -2  -6  429.96   35.30
  -8   2   6  454.85   33.20
  -8   2   6  420.06   27.10
  -8   2   6  506.85   33.70
  -8   2   6  444.56   29.40
   8   2  -6  449.66   30.00
  -7  -2   6  140.39    9.50
   7  -2  -6  139.39   11.70
   7  -2  -6  119.29   24.00
   7  -2  -6  127.99   16.40
   7  -2  -6  140.99   13.50
  -7   2   6  146.99   14.70
   7   2  -6  122.89   12.20
  -7   2   6  102.99   15.10
  -7   2   6  113.79   12.80
  -7   2   6  125.69   14.70
  -7   2   6  145.29   12.30
   6  -2  -6   45.70   10.20
  -6  -2   6   65.69    7.00
   6  -2  -6   39.20    8.40
  -6  -2   6   57.39    5.10
   6  -2  -6   55.39    6.20
   6   2  -6   34.90    6.60
  -6   2   6   44.10    8.10
   6   2  -6   48.50    7.60
  -6   2   6   71.09   11.30
  -6   2   6   61.69    8.10
  -6   2   6   39.10    9.70
  -6   2   6   70.79   11.10
  -5  -2   6    7.40    2.40
  -5  -2   6    6.60    2.70
  -5  -2   6    4.30    2.00
   5  -2  -6    7.80    2.60
   5  -2  -6   12.90    4.50
   5  -2  -6    6.90    4.60
   5   2  -6    6.90    3.50
   5   2  -6    4.50    3.50
  -5   2   6    4.30    4.00
  -5   2   6    8.00    2.50
  -5   2   6    8.00    5.60
  -5   2   6    7.10    4.60
  -4  -2   6  348.97   20.70
  -4  -2   6  354.96   20.50
   4  -2  -6  338.87   20.60
   4  -2  -6  337.97   24.10
  -4  -2   6  376.76   25.40
   4  -2  -6  366.36   27.60
   4   2  -6  285.07   24.30
  -4   2   6  323.77   20.90
  -4   2   6  337.37   24.40
  -4   2   6  280.97   26.00
  -4   2   6  343.47   22.80
  -4   2   6  348.47   23.70
   4   2  -6  342.47   23.70
   3  -2  -6   29.90    8.30
  -3  -2   6   16.50    3.50
   3  -2  -6   15.50    2.80
   3  -2  -6   16.60    5.30
  -3  -2   6   14.10    2.70
   3   2  -6   16.00    5.00
   3   2  -6   15.10    2.10
  -3   2   6   13.20    2.70
   3   2  -6   14.60    2.00
   3   2  -6   13.90    6.50
  -3   2   6   13.80    3.50
  -3   2   6    9.70    4.50
  -3   2   6   14.60    4.70
   2  -2  -6 1045.80   54.19
   2  -2  -6 1000.50   56.99
  -2  -2   6 1022.30   59.29
  -2  -2   6 1043.60   53.79
   2  -2  -6 1019.20   61.09
  -2  -2   6 1117.19   67.69
   2  -2  -6  982.50   58.19
  -2  -2   6 1046.30   56.69
   2   2  -6  930.31   64.69
  -2   2   6 1024.00   56.99
  -2   2   6 1006.20   58.19
  -2   2   6  899.01   60.79
  -2   2   6 1018.90   54.49
   2   2  -6 1030.70   55.49
  -2   2   6 1008.80   56.69
   2   2  -6 1023.80   54.69
   1  -2  -6  305.57   20.90
   1  -2  -6  305.07   22.70
  -1  -2   6  300.27   20.30
   1  -2  -6  316.97   16.90
  -1  -2   6  317.07   26.20
  -1  -2   6  308.97   17.20
   1  -2  -6  314.57   20.20
  -1   2   6  271.97   22.70
  -1   2   6  328.77   17.80
  -1   2   6  302.47   20.00
  -1   2   6  320.47   20.70
   1   2  -6  291.97   18.80
  -1   2   6  308.17   17.10
  -1   2   6  330.67   19.50
   1   2  -6  301.97   19.70
   1   2  -6  259.77   25.10
   0  -2  -6   81.59    7.80
   0  -2  -6   87.09    9.30
   0  -2  -6   75.59    7.90
   0  -2   6   93.39   17.20
   0  -2   6   93.09    9.80
   0   2   6   76.29    7.70
   0   2   6   71.19    9.40
   0   2  -6  117.29   20.10
   0   2   6   78.19    6.00
   0   2   6   75.69    7.30
   0   2   6   85.19    6.70
   0   2  -6   82.09    7.40
   0   2  -6   85.09    6.00
   0   2  -6   73.39    7.90
   1  -2   6   85.59    8.60
  -1  -2  -6   70.39    7.10
   1  -2   6   77.09    8.50
  -1  -2  -6   76.49    8.20
  -1  -2  -6   75.69    7.50
   1  -2   6   53.79   11.60
   1   2   6   81.09    5.50
  -1   2  -6   72.19    6.10
   1   2   6   73.29    5.60
   1   2   6   73.09    7.40
  -1   2  -6   68.89    7.40
   1   2   6   70.29    5.90
   1   2   6   63.59    8.20
  -1   2  -6   86.39   18.10
  -2  -2  -6 1387.86   72.89
   2  -2   6 1388.06   86.69
   2  -2   6 1393.16   75.59
  -2  -2  -6 1420.86   74.79
   2  -2   6 1312.57   76.49
  -2  -2  -6 1346.37   72.99
  -2  -2  -6 1422.76   74.19
  -2   2  -6 1348.07   74.99
  -2   2  -6 1363.96   75.49
  -2   2  -6 1144.59   84.19
   2   2   6 1238.48   74.69
  -2   2  -6 1318.47   72.79
   2   2   6 1374.66   72.39
   2   2   6 1350.66   74.49
  -3  -2  -6   11.90    3.80
  -3  -2  -6   11.10    1.60
  -3  -2  -6    8.50    4.20
  -3  -2  -6   16.90    3.20
  -3  -2  -6   11.90    3.90
   3  -2   6   16.60    4.80
   3  -2   6   17.30    5.10
   3  -2   6    5.80    6.30
   3   2   6   14.40    3.40
  -3   2  -6    6.70    5.10
   3   2   6    9.20    3.20
   3   2   6    5.40    3.10
  -3   2  -6   14.70    3.90
  -3   2  -6   16.40    4.70
  -3   2  -6    9.90    3.70
   4  -2   6   51.09   15.20
  -4  -2  -6   37.10    4.10
  -4  -2  -6   43.20    3.90
   4  -2   6   40.00    7.50
   4  -2   6   50.09    9.20
  -4  -2  -6   45.20    7.00
  -4  -2  -6   43.00    4.90
  -4  -2  -6   43.10    8.20
   4   2   6   37.80    5.20
  -4   2  -6   36.20   14.00
  -4   2  -6   45.00    7.10
  -4   2  -6   35.00    7.10
  -4   2  -6   37.50    7.50
   4   2   6   42.90    6.40
  -5  -2  -6    5.30    1.90
  -5  -2  -6    3.30    2.40
  -5  -2  -6    1.70    1.10
   5  -2   6    8.70    4.80
   5  -2   6    5.00    4.50
  -5  -2  -6    4.10    2.60
  -5  -2  -6    6.20    5.20
  -5   2  -6    5.30    3.00
  -5   2  -6    3.80    6.50
  -5   2  -6    4.70    3.90
   6  -2   6   11.10    6.80
  -6  -2  -6   15.20    3.10
  -6  -2  -6   10.40    3.50
  -6  -2  -6   13.70    2.70
   6  -2   6   14.60    4.40
  -6  -2  -6   12.80    4.50
   6  -2   6   10.10    8.40
  -6   2  -6    8.50    4.10
  -6   2  -6    6.20    7.50
  -6   2  -6   17.20    5.10
  -6   2  -6    9.70    4.50
  -7  -2  -6    5.10    3.50
  -7  -2  -6    7.20    3.00
   7  -2   6    5.50    6.30
  -7  -2  -6    3.40    2.50
   7  -2   6   14.60    6.50
  -7  -2  -6    5.20    1.70
  -7   2  -6   10.40    5.40
  -7   2  -6    8.90    9.90
  -7   2  -6   11.40    4.80
  -7   2  -6    7.70    4.20
  -8  -2  -6   23.40    4.20
   8  -2   6   39.40   15.30
   8  -2   6   25.60   12.30
  -8  -2  -6   32.30    6.00
   8  -2   6   12.60    8.70
  -8  -2  -6   19.60    5.40
  -8  -2  -6   15.00    5.10
  -8   2  -6   22.10    6.40
  -8   2  -6   23.30    6.90
  -8   2  -6   12.30    8.70
  -8   2  -6   19.30    6.70
  -9  -2  -6   35.10    6.70
  -9  -2  -6   40.60   10.50
   9  -2   6   35.90   15.60
  -9  -2  -6   40.30    5.90
  -9   2  -6   46.00   10.50
  -9   2  -6   62.29   12.00
  -9   2  -6   39.90    7.80
  -9   2  -6   34.60   13.70
  10  -2   6    3.80    7.40
 -10  -2  -6   14.80    5.10
 -10  -2  -6   11.60    6.40
 -10  -2  -6   23.80    4.70
 -10   2  -6   23.00    8.20
 -10   2  -6   18.10    6.80
 -10   2  -6   14.20    5.90
 -11  -2  -6   -3.00    3.80
 -11  -2  -6   -0.60    3.10
 -11  -2  -6    0.00    4.70
  11  -2   6    6.00   10.90
 -11   2  -6    3.30    4.80
 -11   2  -6    2.10    5.40
  12  -2   6   11.40   12.00
 -12  -2  -6   -3.10    4.50
 -12  -2  -6    4.70    4.20
 -12   2  -6   10.90    8.40
 -12   2  -6    0.10    4.80
 -12   2  -6   -0.10    5.50
 -13  -2  -6   16.70    8.30
 -13  -2  -6   46.00    8.60
  13  -2   6   34.40   17.30
 -13   2  -6   17.80    8.30
 -13   2  -6    5.50    6.70
 -13   2  -6   25.00    9.50
 -14  -2  -6  198.98   24.20
 -14  -2  -6  235.68   24.10
 -14  -2  -6  206.48   18.60
 -14   2  -6  217.48   24.20
 -14   2  -6  203.88   24.60
 -14  -3   6    8.20    8.10
  14  -3  -6    1.80   16.50
 -14  -3   6    1.10    6.20
  14   3  -6    9.10   10.40
 -14   3   6    7.70    7.40
  13  -3  -6   -4.80   13.40
 -13  -3   6    2.30    5.20
 -13  -3   6   17.80    6.90
 -13  -3   6   -2.30    6.80
  13   3  -6    9.30    5.90
 -13   3   6   10.60    8.70
 -13   3   6   24.90    7.80
 -12  -3   6   17.10    4.60
 -12  -3   6   36.00    9.70
 -12  -3   6   23.70    7.70
  12   3  -6   26.80    7.80
 -12   3   6   31.50    8.50
 -12   3   6   17.40   10.20
 -11  -3   6   26.50    7.20
 -11  -3   6   11.90    4.90
 -11  -3   6   30.30    4.50
  11  -3  -6   20.60   15.60
 -11   3   6   11.90   10.10
 -11   3   6   23.20    7.80
  11   3  -6   23.60    8.20
 -10  -3   6   36.30    7.40
 -10  -3   6   39.40    5.60
 -10  -3   6   49.99    9.50
  10  -3  -6   41.70   22.70
 -10   3   6   59.39   11.00
 -10   3   6   49.90   11.80
  10   3  -6   41.00    8.90
  -9  -3   6   59.09    6.60
   9  -3  -6   51.59    8.90
   9  -3  -6   41.50   18.10
  -9  -3   6   70.79   10.80
   9   3  -6   57.29   10.20
  -9   3   6   59.79    9.50
  -9   3   6   93.69   17.80
  -9   3   6   92.99   16.90
  -8  -3   6  177.38   11.90
   8  -3  -6  102.79   27.80
   8  -3  -6  160.48   14.40
   8  -3  -6  163.68   21.90
  -8  -3   6  172.78   13.90
  -8   3   6  154.88   14.70
   8   3  -6  170.88   16.30
  -8   3   6  133.39   19.90
  -8   3   6  135.69   17.10
   7  -3  -6  208.28   15.70
  -7  -3   6  174.18   13.80
  -7  -3   6  185.68   13.60
   7  -3  -6  181.58   18.00
  -7  -3   6  181.08   14.00
  -7  -3   6  223.88   13.90
  -7   3   6  192.68   20.20
  -7   3   6  188.98   20.30
  -7   3   6  187.18   17.20
   7   3  -6  184.08   17.50
  -7   3   6  210.48   18.60
  -6  -3   6   16.60    3.50
   6  -3  -6   16.90    7.90
   6  -3  -6   16.00    6.00
   6  -3  -6   21.80    4.60
   6  -3  -6   19.30   11.60
  -6  -3   6   21.10    4.90
  -6  -3   6   16.80    3.90
  -6  -3   6   14.10    3.40
  -6   3   6   15.70    6.40
  -6   3   6   18.10    7.30
   6   3  -6   12.90    5.00
  -6   3   6    9.10    5.00
  -5  -3   6  135.19   13.40
   5  -3  -6  116.79   16.30
   5  -3  -6  115.29   23.30
   5  -3  -6  126.79   17.40
   5  -3  -6  123.09   10.70
  -5   3   6  133.79   14.80
  -5   3   6  142.29   12.90
  -5   3   6  138.39   14.10
  -5   3   6  125.69   12.60
   5   3  -6  149.99   14.40
  -4  -3   6  256.77   18.50
   4  -3  -6  256.27   17.40
   4  -3  -6  263.37   21.60
  -4  -3   6  260.07   19.80
   4  -3  -6  224.08   29.00
  -4  -3   6  281.67   23.00
   4  -3  -6  297.87   26.40
  -4   3   6  268.07   18.00
   4   3  -6  272.37   21.50
  -4   3   6  245.58   20.10
  -4   3   6  252.17   21.60
  -3  -3   6  143.19   16.70
  -3  -3   6  123.19   12.40
   3  -3  -6  160.28   17.60
   3  -3  -6  156.18   10.80
  -3  -3   6  128.99   12.80
   3  -3  -6  133.29   13.70
   3   3  -6  154.98   14.60
  -3   3   6  173.68   14.80
  -3   3   6  147.19   10.90
  -3   3   6  144.39   12.00
   3   3  -6  109.89   19.50
  -2  -3   6    1.10    3.10
   2  -3  -6    3.70    4.00
  -2  -3   6    1.90    2.90
  -2  -3   6   12.10    7.40
   2  -3  -6    3.80    3.80
   2  -3  -6    2.00    1.60
   2   3  -6    7.60    6.20
   2   3  -6    3.30    1.50
  -2   3   6    2.00    2.00
   2   3  -6    4.70    3.80
  -2   3   6    0.60    3.10
  -2   3   6    1.50    2.40
   2   3  -6    3.00    1.90
  -1  -3   6  108.79   10.80
   1  -3  -6   91.99   10.80
  -1  -3   6   91.89   16.70
   1  -3  -6  101.69    6.90
  -1  -3   6   99.09   11.00
   1  -3  -6   91.69   12.70
  -1   3   6   95.49    9.40
   1   3  -6  107.99   20.70
  -1   3   6   97.19    8.50
  -1   3   6   96.79    8.40
  -1   3   6  103.49    9.20
   1   3  -6   86.19    8.90
   0  -3  -6  369.16   19.80
   0  -3   6  364.76   26.40
   0  -3   6  318.77   24.90
   0  -3   6  374.46   34.70
   0  -3  -6  349.27   23.20
   0  -3  -6  360.86   25.60
   0  -3  -6  389.26   28.00
   0   3   6  370.56   23.30
   0   3  -6  346.77   24.70
   0   3   6  366.36   21.30
   0   3  -6  393.16   24.40
   0   3   6  364.96   21.80
   0   3  -6  313.97   33.40
   0   3   6  392.46   22.80
  -1  -3  -6   69.49   11.70
   1  -3   6   59.39    9.50
   1  -3   6   62.49   16.50
  -1  -3  -6   64.59    7.20
  -1  -3  -6   68.79   10.00
   1  -3   6   76.09   11.90
  -1   3  -6   45.40   11.50
   1   3   6   60.79    7.10
  -1   3  -6   53.59   14.20
  -1   3  -6   73.69    8.00
   1   3   6   56.69    6.70
  -2  -3  -6   49.80    7.70
   2  -3   6   62.29   10.00
   2  -3   6   56.29   17.00
  -2  -3  -6   60.69   11.80
   2  -3   6   65.79   11.90
  -2  -3  -6   56.29    7.90
   2   3   6   54.89    7.70
  -2   3  -6   66.59    9.30
  -2   3  -6   59.99   17.70
  -2   3  -6   55.99    4.90
  -2   3  -6   40.10    8.80
  -3  -3  -6   16.70    4.60
   3  -3   6    8.50    4.50
   3  -3   6    9.80    8.10
  -3  -3  -6   14.90    4.60
  -3  -3  -6   15.40    4.40
  -3   3  -6    7.10    4.50
  -3   3  -6   13.30    3.20
  -3   3  -6   12.80    4.60
  -3   3  -6   14.70    5.30
   3   3   6   23.00    5.40
   4  -3   6   37.00   14.90
  -4  -3  -6   39.00    7.50
   4  -3   6   51.49    9.40
   4  -3   6   63.69   13.00
  -4  -3  -6   46.30    7.30
  -4  -3  -6   50.89    6.20
  -4   3  -6   39.70   16.00
   4   3   6   53.69    8.10
  -4   3  -6   45.90    9.40
  -4   3  -6   51.29   10.80
  -4   3  -6   59.69   10.20
  -4   3  -6   45.90    6.80
  -5  -3  -6   21.80    4.40
  -5  -3  -6   10.00    7.20
  -5  -3  -6   20.60    2.80
  -5  -3  -6   20.10    2.90
  -5  -3  -6   16.00    6.20
   5  -3   6   22.00    9.30
   5  -3   6   30.90   13.70
  -5  -3  -6   18.40    5.20
   5  -3   6   29.50    7.00
  -5  -3  -6   27.00    4.90
  -5   3  -6   33.90    8.10
   5   3   6   16.30    4.20
  -5   3  -6    4.20    6.70
  -5   3  -6   15.00    8.80
  -5   3  -6   26.00    7.40
  -5   3  -6   22.20    5.30
   6  -3   6    1.00    8.00
  -6  -3  -6    3.10    2.70
  -6  -3  -6   -0.70    1.80
  -6  -3  -6    3.70    3.50
  -6  -3  -6   13.10    7.60
   6  -3   6    3.80    4.70
  -6  -3  -6    4.00    2.50
   6  -3   6    5.10   10.20
  -6  -3  -6    1.10    1.90
  -6   3  -6    8.40    3.80
  -6   3  -6   -5.90    2.80
   6   3   6    4.10    2.60
  -6   3  -6   -0.90    3.70
  -7  -3  -6    1.60    7.40
   7  -3   6   -2.00    7.50
  -7  -3  -6   -0.70    2.10
  -7  -3  -6    2.70    2.60
  -7  -3  -6    0.10    2.70
  -7   3  -6    2.90    3.30
  -7   3  -6   -0.50    4.70
  -8  -3  -6   61.69   11.60
  -8  -3  -6   54.39    5.90
   8  -3   6   42.20   16.90
  -8  -3  -6   53.59    7.10
  -8   3  -6   57.49   12.00
  -8   3  -6   63.69   13.10
  -8   3  -6   89.09   12.70
  -9  -3  -6   10.50    5.50
   9  -3   6   15.20   14.30
  -9  -3  -6    5.40    3.30
  -9  -3  -6    7.90    2.90
  -9   3  -6   12.40    8.50
  -9   3  -6   12.30    7.80
  -9   3  -6    6.60    5.70
 -10  -3  -6   -4.70    3.70
 -10  -3  -6   -5.10    2.60
 -10  -3  -6   -0.10    3.50
  10  -3   6   -5.10   13.90
 -10   3  -6   -2.70    4.70
 -10   3  -6   -3.20    5.40
 -10   3  -6    4.30    5.60
  11  -3   6  135.59   33.80
 -11  -3  -6   95.69    8.30
 -11  -3  -6   99.69   17.10
 -11  -3  -6   97.99   12.10
 -11   3  -6  123.19   18.50
 -11   3  -6  121.39   18.40
 -11   3  -6   77.59   14.90
 -12  -3  -6    2.70    7.30
 -12  -3  -6    4.50    6.20
  12  -3   6   12.90   12.80
 -12  -3  -6   -4.80    3.60
 -12   3  -6    0.00    8.20
 -12   3  -6    1.10    6.10
 -12   3  -6   -1.00    7.00
 -11  -4   6   32.00    7.30
  11  -4  -6    6.20   13.10
 -11  -4   6   22.90    7.90
 -11   4   6   29.80    9.00
  11   4  -6   36.10   11.30
 -11   4   6   37.50   12.50
 -10  -4   6   15.40    6.60
 -10  -4   6   17.30    7.30
 -10  -4   6   17.50    5.40
  10  -4  -6    7.50   10.70
 -10  -4   6   14.60    6.10
 -10   4   6   19.70   11.40
 -10   4   6   13.20    9.10
  10   4  -6    7.20    6.80
   9  -4  -6   24.30   12.80
  -9  -4   6   30.10    8.20
  -9   4   6   19.10   10.00
   9   4  -6   28.30    8.80
   8  -4  -6   38.90    9.00
   8  -4  -6   46.80   21.10
  -8  -4   6   46.90    9.00
  -8   4   6   58.59   10.00
  -8   4   6   44.90   11.70
   8   4  -6   64.79   13.20
  -8   4   6   61.59   14.90
  -7  -4   6  170.38   12.50
  -7  -4   6  149.99   13.80
  -7  -4   6  142.69   15.50
   7  -4  -6  100.99   27.70
  -7  -4   6  146.29   14.90
   7   4  -6  129.99   16.10
  -7   4   6  130.89   15.40
  -7   4   6  137.59   14.50
  -7   4   6  106.29   17.30
  -6  -4   6  590.94   39.70
  -6  -4   6  602.24   41.00
  -6  -4   6  700.33   40.40
   6  -4  -6  567.64   49.70
  -6  -4   6  597.44   39.40
   6  -4  -6  644.84   38.20
   6  -4  -6  535.75   56.49
   6   4  -6  604.64   42.30
  -6   4   6  598.54   38.50
  -6   4   6  637.24   39.50
   5  -4  -6  185.68   19.10
  -5  -4   6  182.08   19.60
  -5  -4   6  194.08   17.40
   5  -4  -6  199.28   15.30
  -5  -4   6  155.28   16.50
  -5  -4   6  210.38   19.70
   5  -4  -6  135.19   33.80
  -5   4   6  179.98   18.50
  -5   4   6  142.09   17.40
  -5   4   6  186.48   15.70
  -5   4   6  184.38   15.20
   5   4  -6  225.98   20.00
  -4  -4   6  113.89   15.30
  -4  -4   6  119.09   16.60
  -4  -4   6   95.49   15.30
   4  -4  -6  119.49   10.50
   4  -4  -6   83.19   16.40
  -4  -4   6  136.49   16.60
  -4   4   6  111.19   11.00
  -4   4   6  122.39   13.30
   4   4  -6  152.38   15.80
  -4   4   6  127.99   14.30
   3  -4  -6   19.10   11.00
   3  -4  -6   20.50    8.00
   3  -4  -6   26.20    5.20
  -3  -4   6   24.40    9.30
  -3  -4   6   32.40   10.60
   3  -4  -6   33.80   12.50
  -3   4   6   30.30    7.00
   3   4  -6   41.00   10.50
  -3   4   6   34.60    6.20
  -3   4   6   37.80    7.60
  -3   4   6   22.10    5.60
   2  -4  -6   31.40    8.50
   2  -4  -6   32.70    4.80
  -2  -4   6   20.00    9.40
   2  -4  -6   17.50   11.30
   2  -4  -6   49.80   13.10
  -2  -4   6   51.79   14.80
  -2  -4   6   34.50    9.70
   2   4  -6   22.80    6.90
  -2   4   6   25.00    5.40
  -2   4   6   31.10    8.50
  -2   4   6   35.60    6.10
  -2   4   6   36.50    6.40
   1  -4  -6    2.30    1.80
  -1  -4   6    2.30    6.20
  -1  -4   6    1.80    7.20
   1  -4  -6   -4.50    4.70
   1  -4  -6    1.10    7.90
  -1  -4   6    5.50    5.50
  -1  -4   6    9.00    7.30
   1   4  -6    6.50    4.70
  -1   4   6    2.80    2.90
  -1   4   6   -5.10    2.40
   1   4  -6   -2.10    2.30
  -1   4   6   -2.00    2.40
  -1   4   6   -1.40    2.30
   1   4  -6   -0.40    2.00
   0  -4   6   -5.50    6.20
   0  -4   6    4.00    7.10
   0  -4  -6    3.00    5.40
   0  -4  -6  -11.50    5.20
   0  -4  -6    0.80    1.20
   0  -4   6    2.40    4.70
   0  -4  -6   -5.70    3.90
   0   4   6    8.20    3.30
   0   4  -6    6.10    7.40
   0   4   6    5.00    2.90
   0   4  -6    1.90    2.70
   0   4  -6    7.50    4.60
   1  -4   6   42.60    8.70
   1  -4   6   28.60   11.50
  -1  -4  -6   40.50    9.20
  -1  -4  -6   42.80    9.50
   1  -4   6   24.20   12.40
  -1  -4  -6   30.80   13.50
   1   4   6   38.30    6.70
  -1   4  -6   26.90    6.10
  -1   4  -6   32.20    8.20
   2  -4   6   -5.50    7.80
   2  -4   6    0.10    5.30
   2  -4   6   -2.00    6.80
  -2  -4  -6   10.20    5.20
  -2  -4  -6    5.40    7.20
  -2  -4  -6   -1.00    4.30
  -2   4  -6    0.10    4.00
  -2   4  -6   -6.80    6.70
   2   4   6    1.80    3.10
   3  -4   6  -10.00    7.40
  -3  -4  -6   -0.30    7.50
  -3  -4  -6    1.80    3.20
  -3  -4  -6   -0.50    3.90
   3  -4   6   -6.60    7.20
  -3  -4  -6    3.40    4.90
   3   4   6    0.50    2.70
  -3   4  -6   -2.60    3.50
   4  -4   6  -15.80    8.90
   4  -4   6    0.00   11.10
  -4  -4  -6   -2.80    2.90
  -4  -4  -6   -2.90    4.70
  -4  -4  -6   -1.60    5.60
  -4  -4  -6   -5.50    3.00
   4   4   6   -1.50    2.70
  -4   4  -6    5.50    5.40
  -5  -4  -6   71.79    7.70
  -5  -4  -6   60.79   10.10
   5  -4   6   49.60   18.90
  -5  -4  -6   71.39    9.90
  -5  -4  -6   56.19   11.70
  -5   4  -6   58.09    6.70
  -5   4  -6   68.59    8.20
   5   4   6   67.49   11.10
  -5   4  -6   38.60    9.90
  -6  -4  -6   30.70   12.30
  -6  -4  -6   38.50    7.90
   6  -4   6   33.10   14.20
  -6  -4  -6   32.40    7.10
   6   4   6   42.90    9.20
  -7  -4  -6    9.40    5.80
  -7  -4  -6    2.30   12.80
   7  -4   6   18.50   14.90
  -7  -4  -6   14.70    5.50
  -7   4  -6   -0.30    7.00
  -7   4  -6    8.20    7.10
  -7   4  -6   15.00    4.80
   8  -4   6    4.40   12.00
  -8  -4  -6   22.10    6.40
  -8  -4  -6   24.10    7.80
  -8   4  -6   31.40    7.40
  -8   4  -6   22.30    9.50
  -8   4  -6   33.50   10.30
  -9  -4  -6   10.90    7.80
  -9  -4  -6   17.80    4.20
  -9  -4  -6   11.10    3.50
  -9  -4  -6    6.00    6.10
   9  -4   6   13.10   12.20
  -9   4  -6   18.30    8.80
  -9   4  -6   22.00    9.00
  -9   4  -6   13.20    7.10
  10  -4   6   43.80   20.40
 -10  -4  -6   20.60    4.90
 -10  -4  -6   32.00    7.40
 -10   4  -6   21.60    9.30
  -6  -5   6    4.90    6.30
  -6  -5   6   23.00   15.80
   6  -5  -6    3.20   13.20
   6   5  -6    9.00    6.60
  -6   5   6    8.70    6.60
  -6   5   6    0.10    9.40
  -5  -5   6   13.10    8.70
   5  -5  -6   23.70   26.90
  -5   5   6   10.40    6.30
   5   5  -6    7.90    7.80
  -4  -5   6  143.99   24.00
  -4  -5   6  153.38   25.00
  -4   5   6  186.08   17.10
   4   5  -6  160.58   19.10
  -4   5   6  153.08   15.00
  -3  -5   6   -4.20   11.70
   3  -5  -6    4.50   14.20
  -3  -5   6   -3.70    8.60
   3  -5  -6    6.30   10.20
  -3   5   6   -0.20    4.90
  -3   5   6    5.60    4.70
   3   5  -6   -1.20    4.30
   2  -5  -6   23.30   13.20
  -2  -5   6   12.30    9.70
   2  -5  -6  -11.90   10.60
   2  -5  -6    2.70    3.10
   2   5  -6   36.20   12.30
  -2   5   6   11.40    4.80
  -1  -5   6   12.50    9.70
   1  -5  -6   11.40   11.50
  -1  -5   6   16.70   14.50
   1  -5  -6    8.60    8.10
   1  -5  -6   19.50   13.70
  -1   5   6   22.10    5.60
   0  -5  -6   21.30   10.10
   0  -5   6   -0.20   10.20
   0  -5  -6   18.50   11.30
   0  -5  -6   14.50    8.60
   0  -5   6  -16.00   14.30
   0   5   6   13.00    5.40
   0   5  -6   13.30   10.80
  -1  -5  -6   19.40   10.70
  -1  -5  -6   -2.80    8.90
  -1  -5  -6    7.00   11.60
   1  -5   6  -31.70   31.40
   1  -5   6   15.80   13.00
  -1   5  -6   25.60    9.50
   1   5   6   14.20    5.10
  -2  -5  -6    0.20    8.20
   2  -5   6  -17.80    9.70
  -2  -5  -6    5.90   10.50
   2  -5   6  -32.50   13.80
  -2  -5  -6   -2.10    7.20
  -2   5  -6   15.80    6.40
   2   5   6    0.90    4.90
  -2   5  -6    5.30    6.80
  -3  -5  -6    5.00    8.10
   3  -5   6    4.90   23.10
  -3  -5  -6   30.80   12.90
  -3   5  -6    7.90    6.80
   3   5   6   13.70    5.60
  -4  -5  -6    9.90    8.70
  -4  -5  -6   18.70   10.90
  -4  -5  -6   18.00   11.10
   4  -5   6   35.70   18.50
   4   5   6   25.20    7.20
  -4   5  -6   25.10   12.50
  17   0  -7   -0.40   13.40
 -17   0   7    1.10    9.10
 -16   0   7   -1.20    5.00
 -16   0   7    2.20    8.10
  16   0  -7   -2.50   10.30
 -15   0   7   -7.70    3.90
 -15   0   7    3.80    6.50
  15   0  -7    0.20    8.70
 -14   0   7   -4.70    3.90
  14   0  -7   -2.40    7.70
 -13   0   7  209.98   20.90
  13   0  -7  165.38   22.50
 -12   0   7    0.80    4.30
 -12   0   7    1.10    3.70
  12   0  -7    0.90    3.30
 -12   0   7    4.10    4.80
  12   0  -7    0.20    5.40
  11   0  -7   37.40   11.60
 -11   0   7   36.40    7.80
 -11   0   7   47.40    9.80
  11   0  -7   30.00    6.80
 -11   0   7   39.10    9.90
 -10   0   7    0.50    3.00
  10   0  -7   -2.00    2.00
 -10   0   7   -3.90    3.40
 -10   0   7    2.30    2.80
  10   0  -7    1.40    4.40
  -9   0   7    0.60    3.00
  -9   0   7    0.20    2.00
   9   0  -7    1.80    2.60
  -9   0   7    0.90    2.60
  -8   0   7    3.00    2.60
  -8   0   7    5.70    3.20
   8   0  -7   -0.70    1.70
  -8   0   7   -0.20    1.90
  -8   0   7   -1.80    1.40
   8   0  -7   -2.40    1.70
  -7   0   7  976.10   57.09
  -7   0   7 1107.29   57.99
  -7   0   7  912.91   59.69
   7   0  -7 1042.60   56.99
   7   0  -7  929.41   56.09
  -7   0   7 1085.09   58.69
   7   0  -7 1108.09   59.59
  -6   0   7    1.10    2.00
   6   0  -7   -0.60    1.70
  -6   0   7   -0.30    1.50
   6   0  -7    1.50    1.30
   6   0  -7    2.50    2.00
  -6   0   7    4.40    2.70
  -6   0   7    1.70    1.60
  -6   0   7    0.60    1.40
  -5   0   7 6425.86  363.86
   5   0  -7 6656.43  362.06
  -5   0   7 7142.69  361.86
   5   0  -7 6673.43  361.16
   5   0  -7 7648.93  364.06
  -5   0   7 7086.59  362.56
  -5   0   7 7072.89  363.96
  -4   0   7    0.30    1.40
  -4   0   7    4.40    2.00
   4   0  -7   -1.60    1.50
  -4   0   7   -0.60    0.90
  -4   0   7    3.20    2.40
  -4   0   7   -0.10    1.50
   4   0  -7    0.80    1.40
  -3   0   7    4.10    2.30
   3   0  -7    5.50    2.20
   3   0  -7    7.10    2.90
   3   0  -7   10.30    2.90
   3   0  -7    5.90    1.90
  -3   0   7    5.00    2.20
  -3   0   7    6.50    2.40
  -2   0   7    0.70    1.80
  -2   0   7    0.20    1.30
   2   0  -7   -1.20    1.50
  -2   0   7   -0.30    1.30
   2   0  -7    0.80    2.00
   2   0  -7    0.50    1.70
   2   0  -7    0.90    1.00
  -1   0   7 3944.71  207.18
   1   0  -7 4327.27  208.48
  -1   0   7 3880.81  205.98
   1   0  -7 3800.22  205.98
   1   0  -7 3794.72  207.08
   0   0  -7    2.50    1.40
   0   0  -7    2.40    3.20
   0   0  -7    0.80    1.30
   0   0   7    1.20    1.60
   0   0   7    1.10    1.50
   0   0   7    0.60    1.30
   0   0   7    2.20    1.90
   1   0   7  995.40   55.09
   1   0   7 1031.70   56.29
  -1   0  -7 1010.70   56.19
   1   0   7 1055.79   57.59
  -1   0  -7  925.51   57.49
   1   0   7 1019.50   54.79
  -1   0  -7 1024.80   54.79
  -1   0  -7 1007.80   54.99
   2   0   7   -0.10    1.50
  -2   0  -7   -1.70    1.20
   2   0   7   -0.50    1.00
  -2   0  -7    0.70    1.20
  -2   0  -7    0.00    1.20
   2   0   7    0.40    1.30
  -2   0  -7   -1.90    1.50
   2   0   7    1.00    1.30
  -3   0  -7  498.35   35.60
   3   0   7  582.34   35.60
   3   0   7  551.64   33.40
   3   0   7  553.44   32.10
   3   0   7  545.35   31.70
  -3   0  -7  542.85   33.30
  -3   0  -7  536.65   31.80
  -3   0  -7  559.84   32.00
  -4   0  -7    0.00    2.70
   4   0   7   -0.70    1.40
   4   0   7   -0.60    1.70
  -4   0  -7    0.10    1.30
  -4   0  -7    0.60    1.30
   4   0   7    0.00    1.40
  -4   0  -7    3.70    2.10
   4   0   7    4.60    2.10
   5   0   7    1.60    1.90
  -5   0  -7    0.00    1.90
  -5   0  -7    2.90    2.30
   5   0   7    5.30    3.20
  -5   0  -7    0.20    3.00
  -5   0  -7    0.90    1.60
   5   0   7    1.10    2.10
   6   0   7    2.80    2.40
  -6   0  -7   -1.60    1.70
  -6   0  -7   -1.30    2.70
  -6   0  -7    0.80    2.10
  -6   0  -7    2.30    2.10
   6   0   7    0.30    1.90
   6   0   7   -0.50    2.10
  -7   0  -7  106.69   15.00
  -7   0  -7  126.29   11.10
  -7   0  -7   91.89   10.00
   7   0   7  124.49   14.20
   7   0   7   93.09   10.00
  -7   0  -7  104.49   14.60
   8   0   7    3.30    4.50
  -8   0  -7   -0.70    2.10
  -8   0  -7    1.80    3.20
   8   0   7   -3.90    2.80
  -8   0  -7   -2.00    4.50
  -8   0  -7   -2.20    2.30
   9   0   7   30.60    9.30
  -9   0  -7   33.90    8.10
   9   0   7   34.80    7.30
  -9   0  -7   48.20    8.70
  -9   0  -7   23.20    7.20
  -9   0  -7   14.70    7.90
  10   0   7   -1.00    2.50
  10   0   7   -0.10    3.10
  10   0   7   -2.50    3.60
 -10   0  -7   -2.60    3.20
 -10   0  -7   -0.60    3.70
 -10   0  -7   -0.30    6.50
  10   0   7    2.60    4.30
 -10   0  -7    4.00    3.90
 -11   0  -7  264.47   21.80
 -11   0  -7  270.67   22.10
 -11   0  -7  203.08   27.40
  11   0   7  271.07   26.30
 -12   0  -7    0.80    5.30
 -12   0  -7    1.80    5.00
 -12   0  -7    2.50    6.70
  12   0   7    5.50    7.70
  13   0   7   61.99   13.20
 -13   0  -7   58.79   18.50
 -13   0  -7   73.59   15.90
 -13   0  -7   54.49   11.80
  14   0   7    0.60    8.40
 -14   0  -7   13.10    9.20
 -14   0  -7    3.40    6.70
 -14   0  -7   -0.80    6.20
 -15   0  -7   67.49   13.30
 -15   0  -7   54.19   11.60
 -17  -1   7   29.00   12.20
  17  -1  -7   13.90   17.50
 -17   1   7   40.30   11.70
 -17   1   7   -1.30   10.90
  16  -1  -7   28.60   15.60
 -16  -1   7    4.50    5.50
 -16   1   7   31.20    9.50
  16   1  -7   -3.90    7.60
 -16   1   7    0.90    8.30
 -15  -1   7   12.30    9.80
 -15  -1   7   13.20    6.20
  15  -1  -7   -1.90   11.70
  15   1  -7    5.40    4.90
 -15   1   7   16.90    8.20
 -15   1   7    7.80    6.20
  15   1  -7    7.20    7.90
 -14  -1   7   -1.50    7.00
  14  -1  -7    8.50    9.60
  14   1  -7   -4.00    4.20
 -14   1   7   -2.20    7.90
  14   1  -7   -8.30    6.60
 -14   1   7   -4.00    4.10
 -13  -1   7  111.09   16.30
  13  -1  -7   70.89   17.90
 -13  -1   7  125.19   13.70
  13   1  -7  123.09   10.40
 -13   1   7  109.29   15.10
  13   1  -7   85.19   14.60
 -13   1   7  102.99   16.30
 -12  -1   7  307.27   25.80
 -12  -1   7  374.36   25.90
 -12  -1   7  337.57   25.00
  12  -1  -7  266.57   33.10
 -12   1   7  377.76   28.70
  12   1  -7  358.86   22.50
 -12   1   7  339.17   25.80
  12   1  -7  279.57   27.50
 -12   1   7  379.86   29.20
  12   1  -7  377.26   25.80
 -11  -1   7  287.87   23.10
 -11  -1   7  314.07   21.90
 -11  -1   7  272.57   21.30
  11  -1  -7  229.68   29.10
  11  -1  -7  281.07   25.40
 -11   1   7  268.27   27.10
 -11   1   7  332.97   27.80
  11   1  -7  279.27   21.70
  11   1  -7  330.47   20.00
 -11   1   7  272.47   22.10
  10  -1  -7  163.48   17.60
  10  -1  -7  150.28   21.70
 -10  -1   7  137.39   14.60
 -10  -1   7  176.78   14.70
 -10  -1   7  170.28   15.20
  10   1  -7  184.48   13.60
 -10   1   7  208.98   16.30
 -10   1   7  218.78   19.30
 -10   1   7  142.59   18.10
  10   1  -7  166.58   14.60
  -9  -1   7   73.79    9.40
  -9  -1   7   88.19    9.30
   9  -1  -7   94.59   15.70
  -9  -1   7  107.69    9.40
  -9   1   7   98.99   14.10
  -9   1   7  100.09   10.30
  -9   1   7   84.39    9.10
   9   1  -7   96.09    9.90
   9   1  -7   92.99    8.40
  -9   1   7   80.89   14.60
   8  -1  -7  117.59   11.30
   8  -1  -7  111.29   13.70
  -8  -1   7  114.09   11.20
  -8  -1   7  121.79   10.90
  -8  -1   7  125.99   10.70
  -8   1   7  134.79   13.80
   8   1  -7  136.59   11.70
   8   1  -7  132.99   10.40
  -8   1   7  136.69   11.50
  -8   1   7  170.08   21.00
  -8   1   7  125.09   11.40
   7  -1  -7  338.37   24.10
   7  -1  -7  387.46   27.80
  -7  -1   7  369.76   22.30
   7   1  -7  364.16   23.60
  -7   1   7  375.86   22.30
  -7   1   7  294.37   26.70
   7   1  -7  348.67   22.70
  -7   1   7  349.17   23.20
  -7   1   7  378.66   25.70
   6  -1  -7  205.38   17.70
  -6  -1   7  200.88   13.50
   6  -1  -7  187.88   17.10
  -6  -1   7  212.48   14.70
  -6  -1   7  189.98   15.20
  -6   1   7  178.48   14.00
   6   1  -7  188.68   14.10
  -6   1   7  202.48   13.20
  -6   1   7  206.68   16.40
  -6   1   7  201.38   16.10
  -6   1   7  251.37   23.70
   6   1  -7  186.48   14.60
  -5  -1   7  253.47   17.20
   5  -1  -7  250.97   19.70
  -5  -1   7  255.17   17.50
  -5  -1   7  234.58   15.30
  -5  -1   7  267.87   16.80
   5  -1  -7  224.28   17.70
  -5   1   7  230.08   17.70
  -5   1   7  238.98   16.00
   5   1  -7  224.18   14.00
   5   1  -7  255.27   17.20
  -5   1   7  286.27   24.40
   5   1  -7  231.38   16.70
  -5   1   7  234.68   14.80
  -4  -1   7   -0.50    1.30
  -4  -1   7    0.20    1.40
  -4  -1   7    1.10    1.60
   4  -1  -7    3.10    2.60
   4  -1  -7   -0.60    1.90
   4  -1  -7    2.30    2.60
  -4   1   7    1.20    2.40
   4   1  -7   -1.20    1.30
  -4   1   7   -0.20    1.70
   4   1  -7    1.20    1.80
  -4   1   7   -1.20    0.90
  -4   1   7   -2.30    1.70
   4   1  -7    0.10    1.50
  -3  -1   7  194.88   13.30
  -3  -1   7  221.38   14.90
   3  -1  -7  183.98   15.30
   3  -1  -7  182.58   14.10
   3  -1  -7  197.78   14.30
  -3  -1   7  192.08   12.50
   3   1  -7  172.88   14.50
  -3   1   7  199.18   13.90
   3   1  -7  201.78   14.20
  -3   1   7  193.98   14.40
  -3   1   7  193.68   10.80
   3   1  -7  196.78   12.30
  -3   1   7  171.28   15.50
  -3   1   7  171.18   11.80
  -2  -1   7  109.99    8.20
   2  -1  -7   99.69    8.80
   2  -1  -7  103.59    9.70
  -2  -1   7  112.99    8.40
   2  -1  -7  103.39    9.10
  -2  -1   7  111.09   10.30
  -2   1   7   85.49    9.80
   2   1  -7  100.19    8.00
  -2   1   7  117.49    9.50
  -2   1   7  104.79    8.60
  -2   1   7   98.09    6.80
   2   1  -7   95.29    7.50
   2   1  -7   90.09    9.90
  -1  -1   7   12.50    2.90
   1  -1  -7   12.20    3.90
   1  -1  -7   17.70    3.60
  -1  -1   7   15.10    4.70
   1  -1  -7    6.50    2.10
  -1  -1   7   11.30    3.00
   1   1  -7   13.50    4.40
  -1   1   7   18.00    5.00
  -1   1   7    9.40    2.70
   1   1  -7   10.60    2.50
  -1   1   7   11.50    2.60
   1   1  -7   10.40    2.80
   0  -1   7  931.51   52.19
   0  -1   7  987.70   57.19
   0  -1  -7  927.11   52.49
   0  -1   7  971.10   51.49
   0  -1  -7  927.01   51.19
   0  -1  -7 1025.20   52.79
   0  -1   7  965.30   52.09
   0  -1  -7  970.60   49.00
   0   1   7  906.81   48.90
   0   1   7  894.01   52.99
   0   1   7  907.41   50.59
   0   1  -7  923.01   51.39
   0   1  -7  899.01   51.39
   0   1  -7  810.12   55.89
   0   1   7  938.71   52.59
   1  -1   7 2382.86  123.29
   1  -1   7 2295.37  123.29
   1  -1   7 2330.37  122.49
  -1  -1  -7 2252.57  121.39
  -1  -1  -7 2588.94  123.39
   1  -1   7 2311.77  129.19
  -1  -1  -7 2533.75  121.59
  -1  -1  -7 2188.88  123.19
   1   1   7 2252.17  123.29
   1   1   7 2255.57  123.39
   1   1   7 2208.08  119.59
   1   1   7 2321.07  121.09
  -1   1  -7 2173.88  122.39
  -1   1  -7 2202.38  122.29
  -1   1  -7 2255.47  122.99
  -2  -1  -7    2.30    1.90
  -2  -1  -7    2.10    1.60
   2  -1   7    1.10    1.60
  -2  -1  -7    3.20    1.30
  -2  -1  -7    0.00    0.80
   2  -1   7    4.00    3.90
  -2  -1  -7    2.40    1.70
   2  -1   7    0.50    1.10
   2  -1   7    3.20    2.50
  -2   1  -7   -0.30    1.80
   2   1   7    2.20    1.40
   2   1   7    1.10    0.70
   2   1   7    2.20    1.60
  -2   1  -7   -2.90    2.40
  -2   1  -7    1.30    1.90
   2   1   7    1.30    1.50
  -2   1  -7    1.40    1.50
  -3  -1  -7   67.39    7.40
   3  -1   7   52.39   11.10
   3  -1   7   72.99   10.20
  -3  -1  -7   62.79    5.80
  -3  -1  -7   67.09    5.50
  -3  -1  -7   69.39    5.90
  -3  -1  -7   73.89    8.20
   3  -1   7   61.59    7.20
   3   1   7   56.89    7.10
  -3   1  -7   71.79    7.70
  -3   1  -7   72.39   14.50
  -3   1  -7   71.89    7.60
   3   1   7   72.29    5.50
  -3   1  -7   67.19    7.40
   3   1   7   78.99    7.10
   3   1   7   71.19    5.20
   4  -1   7  318.47   23.90
   4  -1   7  316.47   21.40
  -4  -1  -7  310.07   19.00
  -4  -1  -7  317.67   19.10
  -4  -1  -7  291.57   21.50
  -4  -1  -7  312.97   19.70
  -4   1  -7  328.67   21.70
  -4   1  -7  282.07   27.40
  -4   1  -7  328.87   21.90
  -4   1  -7  316.57   21.80
   4   1   7  315.77   22.40
   4   1   7  319.37   18.80
  -5  -1  -7  249.28   18.90
  -5  -1  -7  267.57   19.00
   5  -1   7  228.18   19.00
   5  -1   7  223.08   24.30
   5  -1   7  242.98   18.10
  -5  -1  -7  231.78   16.10
  -5  -1  -7  233.48   15.80
  -5   1  -7  244.78   25.60
  -5   1  -7  258.07   18.90
   5   1   7  242.88   15.80
  -5   1  -7  249.68   18.50
   5   1   7  276.57   16.70
  -5   1  -7  230.98   18.50
  -6  -1  -7  120.79   10.80
   6  -1   7  124.09   11.80
  -6  -1  -7  124.49   10.50
  -6  -1  -7  118.29   13.20
  -6  -1  -7  144.99   13.50
   6  -1   7  120.79   12.60
   6  -1   7  134.39   22.90
  -6  -1  -7  123.19   10.00
  -6   1  -7  145.79   13.10
  -6   1  -7  138.89   12.70
  -6   1  -7  135.69   13.00
   6   1   7  130.39   10.10
  -7  -1  -7   66.99   11.30
   7  -1   7   44.00    8.90
  -7  -1  -7   52.09   11.50
  -7  -1  -7   51.69    7.60
   7  -1   7   41.80   13.10
  -7  -1  -7   45.50    6.70
   7  -1   7   48.40    8.50
  -7   1  -7   49.40    8.20
   7   1   7   44.80    6.40
  -7   1  -7   52.29    9.20
  -7   1  -7   30.70    7.00
  -8  -1  -7   -4.60    3.60
  -8  -1  -7    2.60    3.00
   8  -1   7   -1.70    4.20
  -8  -1  -7    1.30    2.20
  -8  -1  -7    0.10    2.80
   8  -1   7    1.10    2.80
   8  -1   7   -2.90    3.60
  -8   1  -7    6.60    6.60
  -8   1  -7    0.00    3.00
  -8   1  -7    0.20    2.70
  -8   1  -7   -0.60    2.80
   9  -1   7   84.29   17.90
   9  -1   7   72.99   11.40
  -9  -1  -7   90.69   10.20
  -9  -1  -7   83.09   16.00
  -9  -1  -7   72.49   12.30
   9   1   7  100.79   10.20
  -9   1  -7   81.19   13.10
   9   1   7  105.39    9.40
  -9   1  -7   79.09   12.80
  -9   1  -7   73.69   17.90
  -9   1  -7  107.99   14.70
 -10  -1  -7  111.79   10.90
 -10  -1  -7   89.09   17.20
  10  -1   7   88.99   17.50
 -10  -1  -7   92.09   12.50
 -10  -1  -7  141.79   19.70
 -10   1  -7  107.59   14.60
  10   1   7   74.19    9.70
  10   1   7   97.59    9.00
  10   1   7   85.59   11.10
 -10   1  -7  105.79   15.30
 -10   1  -7   83.99   13.70
 -11  -1  -7    1.30    3.80
 -11  -1  -7    3.40    5.00
 -11  -1  -7    1.10    4.10
  11  -1   7    4.60    8.30
 -11  -1  -7   -0.70    7.10
  11   1   7   -0.50    3.90
 -11   1  -7   -3.00    4.50
 -11   1  -7  -10.50    8.60
  11   1   7   -1.40    2.50
  11   1   7    0.00    3.60
 -11   1  -7    1.70    4.60
 -11   1  -7    6.60    5.70
 -12  -1  -7    8.10    4.70
 -12  -1  -7    8.30    6.20
  12  -1   7   15.00    8.80
  12   1   7    8.50    3.50
 -12   1  -7   21.90   11.90
 -12   1  -7    8.20    7.20
  13  -1   7   30.80   11.20
 -13  -1  -7   50.19   12.90
 -13  -1  -7   44.70   10.10
 -13  -1  -7   35.30    9.40
  13   1   7   52.19    7.20
  13   1   7   39.40    7.70
 -13   1  -7   46.80   12.00
 -13   1  -7   71.19   13.30
 -13   1  -7   45.00   11.40
 -14  -1  -7   40.20    8.80
 -14  -1  -7   31.30    9.40
  14  -1   7   30.30   15.30
 -14  -1  -7   20.20    9.40
 -14   1  -7   43.20   10.90
 -14   1  -7   33.60   10.10
 -14   1  -7   15.50    8.30
 -15  -1  -7   26.00   14.30
 -15  -1  -7   47.70   12.20
  15  -1   7   20.80   14.40
 -15  -1  -7   31.00   10.70
 -15   1  -7   30.70   12.50
 -15   1  -7   18.50   10.20
 -15   1  -7   16.90   11.10
  16  -2  -7   -6.00   18.40
 -16  -2   7    9.40    6.80
 -16   2   7    1.40   12.40
 -15  -2   7  283.47   25.30
 -15  -2   7  306.17   23.70
 -15   2   7  296.47   26.80
 -15   2   7  277.77   28.80
 -14  -2   7   30.60    7.40
 -14  -2   7   29.10    8.40
  14  -2  -7   23.10   15.30
  14   2  -7   36.50    8.90
 -14   2   7   16.70    7.60
 -14   2   7   17.10    9.30
 -13  -2   7   68.99   11.60
 -13  -2   7  102.69   11.60
  13  -2  -7   65.49   21.80
  13   2  -7   87.69   14.10
 -13   2   7   95.99   17.60
 -12  -2   7   29.50    6.10
  12  -2  -7   37.40   14.80
 -12  -2   7   18.80    6.10
 -12   2   7   22.30   10.30
  12   2  -7   31.40    7.80
 -12   2   7   24.20    8.30
 -11  -2   7   94.09    9.50
  11  -2  -7   91.39   14.20
 -11  -2   7  107.19   11.40
 -11   2   7   96.59   16.00
 -11   2   7  113.99   15.30
  11   2  -7  112.69   15.60
 -10  -2   7  257.67   18.20
 -10  -2   7  271.87   17.70
  10  -2  -7  259.77   20.10
 -10  -2   7  284.47   20.50
  10  -2  -7  237.78   32.10
  10  -2  -7  263.47   26.40
 -10   2   7  285.77   21.70
 -10   2   7  259.37   24.30
  10   2  -7  238.58   20.80
   9  -2  -7  395.86   43.10
  -9  -2   7  462.55   29.80
  -9  -2   7  534.45   29.30
   9  -2  -7  497.85   31.70
  -9   2   7  460.75   39.80
  -9   2   7  510.95   33.00
   9   2  -7  539.65   33.90
  -9   2   7  520.95   37.30
   8  -2  -7    5.00    4.10
   8  -2  -7    9.60    3.80
  -8  -2   7    5.50    2.50
  -8  -2   7    3.90    2.50
   8  -2  -7   11.30    6.60
   8  -2  -7    2.30    7.50
   8  -2  -7    4.20    3.90
   8   2  -7    2.30    2.60
  -8   2   7    4.00    4.70
  -8   2   7    3.60    5.40
  -8   2   7    1.80    3.60
  -8   2   7    5.50    2.50
  -8   2   7    3.80    5.40
  -8   2   7   13.30    4.10
   7  -2  -7    0.80    3.70
  -7  -2   7    3.00    1.70
   7  -2  -7   -0.40    4.00
   7  -2  -7    0.10    2.50
   7  -2  -7    0.80    3.70
   7  -2  -7    6.80    4.10
  -7  -2   7    0.10    1.50
   7   2  -7   -0.70    2.10
  -7   2   7   -1.10    4.40
  -7   2   7    2.20    3.40
  -7   2   7   -3.30    3.60
  -7   2   7   -1.30    3.00
  -7   2   7   -0.10    1.90
  -7   2   7    2.80    2.20
   6  -2  -7   58.89    6.30
  -6  -2   7   63.89    7.10
   6  -2  -7   52.69    9.80
  -6  -2   7   56.99    5.80
   6  -2  -7   92.99   16.90
  -6  -2   7   64.59    6.60
  -6   2   7   71.89    9.90
  -6   2   7   65.79   10.50
   6   2  -7   72.79   10.70
   6   2  -7   45.90   10.60
  -6   2   7   69.99   10.60
  -6   2   7   60.89   12.60
  -6   2   7   51.59   10.50
  -5  -2   7  391.76   23.30
   5  -2  -7  344.97   28.00
   5  -2  -7  307.37   24.20
   5  -2  -7  341.77   21.20
  -5  -2   7  347.27   21.60
  -5  -2   7  336.47   20.80
  -5   2   7  353.16   24.10
  -5   2   7  337.17   25.50
  -5   2   7  353.06   24.60
  -5   2   7  301.47   27.40
   5   2  -7  333.27   24.00
  -5   2   7  327.07   21.60
  -4  -2   7   25.20    6.30
   4  -2  -7   23.60    6.10
   4  -2  -7   16.40    3.20
  -4  -2   7   17.80    3.60
  -4  -2   7   17.60    3.50
   4  -2  -7   24.20   10.90
   4   2  -7   21.00    6.50
  -4   2   7   11.40    4.30
   4   2  -7   19.00    5.40
  -4   2   7   12.50    3.90
  -4   2   7   20.30    3.80
  -4   2   7    7.40    4.40
  -4   2   7    6.20    4.20
  -3  -2   7   15.40    3.50
  -3  -2   7   18.90    5.90
   3  -2  -7   15.50    2.80
   3  -2  -7   15.70    4.70
   3  -2  -7    9.30    4.60
  -3  -2   7   12.90    2.80
   3   2  -7   12.50    2.40
  -3   2   7   21.90    5.20
  -3   2   7   13.30    4.60
   3   2  -7   16.20    2.50
  -3   2   7   18.90    7.20
   3   2  -7    8.50    5.20
   3   2  -7    7.10    3.10
  -3   2   7   10.20    2.50
   2  -2  -7   93.69    9.00
  -2  -2   7   82.79    6.50
  -2  -2   7   87.79    8.80
   2  -2  -7   86.59   10.70
  -2  -2   7  103.39   12.50
  -2  -2   7  106.59    8.90
  -2   2   7   93.89    8.90
  -2   2   7   87.19    6.40
  -2   2   7   77.39   11.20
   2   2  -7  108.39    8.20
   2   2  -7   87.39    7.20
   2   2  -7   87.09   14.60
  -2   2   7   97.19    6.10
  -2   2   7   96.89    9.90
  -2   2   7   82.39    8.40
   1  -2  -7   19.80    4.70
  -1  -2   7   28.60    8.30
   1  -2  -7   32.40    7.00
   1  -2  -7   27.80    5.40
  -1  -2   7   15.40    4.40
  -1  -2   7   21.90    3.30
   1   2  -7   18.40    3.70
  -1   2   7   16.40    4.00
  -1   2   7   14.80    5.10
   1   2  -7   27.10    9.00
  -1   2   7   21.30    2.40
  -1   2   7   24.30    4.40
   1   2  -7   24.40    2.80
  -1   2   7   21.80    5.00
   0  -2   7   44.20    7.40
   0  -2   7   32.40    9.00
   0  -2  -7   38.70    7.30
   0  -2  -7   35.10    5.80
   0  -2   7   40.90    6.80
   0  -2  -7   43.90    6.80
   0   2   7   34.50    5.40
   0   2   7   36.20    4.80
   0   2   7   27.60    3.20
   0   2  -7   37.90    3.90
   0   2   7   35.80    6.20
   0   2  -7   25.00    9.30
   0   2  -7   37.40    5.80
   0   2   7   42.70    8.70
  -1  -2  -7   68.69    7.90
   1  -2   7   91.39   18.50
   1  -2   7   62.79    9.10
  -1  -2  -7   72.49    7.60
  -1  -2  -7   75.89    7.30
   1  -2   7   66.09    9.90
   1   2   7   75.19    7.80
   1   2   7   77.39    5.80
  -1   2  -7   72.39    7.60
  -1   2  -7   71.99    6.30
   1   2   7   67.99    5.90
   1   2   7   56.49    8.30
  -1   2  -7   48.70   12.00
   1   2   7   74.09    5.50
   2  -2   7  109.19   11.70
   2  -2   7  116.39   16.60
   2  -2   7  122.89   11.50
  -2  -2  -7  107.59    9.10
  -2  -2  -7  119.99    9.10
  -2  -2  -7  105.49   10.20
  -2  -2  -7  120.29   10.20
  -2   2  -7  110.79    9.30
  -2   2  -7  133.49   23.50
  -2   2  -7  109.89   10.90
   2   2   7  107.69   10.70
   2   2   7  120.49   10.70
   2   2   7  129.69    8.90
  -2   2  -7  122.09   10.80
  -3  -2  -7  480.15   25.80
  -3  -2  -7  480.75   29.30
   3  -2   7  485.45   33.00
   3  -2   7  516.45   42.60
  -3  -2  -7  514.35   28.70
  -3  -2  -7  459.45   30.80
   3  -2   7  523.15   32.00
  -3   2  -7  490.65   29.90
  -3   2  -7  469.75   31.50
   3   2   7  533.45   33.50
  -3   2  -7  466.15   31.40
  -4  -2  -7   89.09    7.30
  -4  -2  -7   68.89    8.00
  -4  -2  -7   92.89    8.50
   4  -2   7  104.49   10.60
   4  -2   7  109.79   22.70
   4  -2   7  111.69   12.00
  -4  -2  -7   85.09    9.30
  -4  -2  -7   88.89    6.30
   4   2   7   83.49    9.40
   4   2   7   89.29    8.30
  -4   2  -7  106.49   10.90
  -4   2  -7   87.69   10.00
  -4   2  -7   84.49    8.90
  -4   2  -7  117.69   23.20
  -5  -2  -7   10.00    3.80
   5  -2   7   10.60    6.20
  -5  -2  -7    9.30    2.60
  -5  -2  -7   12.70    3.80
   5  -2   7   26.40    8.00
   5  -2   7   12.80    4.70
  -5  -2  -7   12.20    4.60
  -5  -2  -7   15.80    3.00
  -5   2  -7   17.40    5.60
  -5   2  -7   16.90    5.50
  -5   2  -7   26.30   11.20
   5   2   7   16.80    3.50
  -5   2  -7    6.70    3.90
  -6  -2  -7    0.10    2.20
   6  -2   7    3.60    4.90
  -6  -2  -7   -0.30    1.40
   6  -2   7    1.50    2.90
  -6  -2  -7   -1.30    1.50
   6  -2   7    1.20    5.00
  -6  -2  -7    0.70    2.40
  -6   2  -7   -2.40    2.40
  -6   2  -7   -0.60    2.70
  -6   2  -7    1.40    6.40
  -6   2  -7   -2.90    3.50
  -7  -2  -7  277.77   23.20
  -7  -2  -7  293.37   18.80
   7  -2   7  270.07   27.00
   7  -2   7  327.17   35.20
  -7  -2  -7  317.57   20.10
  -7   2  -7  390.66   47.90
  -7   2  -7  321.27   24.00
  -7   2  -7  298.97   24.40
  -7   2  -7  308.07   23.90
   8  -2   7    6.20    6.60
  -8  -2  -7    8.00    2.90
  -8  -2  -7   12.20    5.50
  -8  -2  -7    8.00    3.30
  -8  -2  -7    8.60    4.30
   8  -2   7    1.10    7.50
  -8   2  -7    4.60    4.00
  -8   2  -7    3.10    3.90
  -8   2  -7   -0.50    7.50
  -8   2  -7   11.00    5.60
  -9  -2  -7   20.90    4.00
  -9  -2  -7   13.30    5.00
   9  -2   7   15.20    9.20
  -9  -2  -7   16.40    6.20
  -9  -2  -7    9.80    4.00
  -9   2  -7   11.00    9.30
  -9   2  -7   15.20    5.30
  -9   2  -7   10.40    5.60
  -9   2  -7    7.00    4.70
 -10  -2  -7   20.50    5.40
 -10  -2  -7   19.80    6.30
 -10  -2  -7   18.30    4.60
  10  -2   7   23.90   10.00
 -10   2  -7   25.90   17.00
 -10   2  -7   38.40   10.20
 -10   2  -7   27.00    8.40
 -10   2  -7   19.70    7.10
 -11  -2  -7    3.10    6.60
 -11  -2  -7    5.80    3.60
  11  -2   7    7.20   11.40
 -11  -2  -7    2.10    3.80
 -11   2  -7    2.60    5.80
 -11   2  -7    4.30    6.50
 -11   2  -7    1.80    5.10
 -12  -2  -7    4.00    4.60
 -12  -2  -7    2.00    5.80
  12  -2   7   11.60   10.90
 -12  -2  -7    7.80    5.10
 -12   2  -7   11.00    7.00
 -12   2  -7   11.00    7.60
 -12   2  -7    4.20    6.70
 -13  -2  -7    3.40    5.70
  13  -2   7   -7.80   11.80
 -13  -2  -7    8.00    8.20
 -13  -2  -7    6.60    8.30
 -13   2  -7   11.00    8.20
 -13   2  -7   19.00    8.10
 -13   2  -7   10.90    7.40
 -14  -2  -7   19.30    8.80
  14  -2   7   16.30   17.20
 -14  -2  -7    1.20    6.30
 -14  -2  -7   19.60   10.90
 -14   2  -7   18.30    8.70
 -14   2  -7   17.70    8.10
  14  -3  -7   40.40   23.70
 -14  -3   7   45.50   10.00
 -14  -3   7   30.70   11.10
  14   3  -7   48.60   16.70
 -14   3   7   23.20    9.50
 -13  -3   7   73.59    8.80
 -13  -3   7   52.79   10.60
 -13  -3   7  109.19   17.30
  13  -3  -7   45.10   22.00
 -13   3   7   85.39   22.20
  13   3  -7   99.49   15.90
 -13   3   7   76.29   15.60
 -12  -3   7    6.80    5.20
 -12  -3   7   20.80    5.40
 -12  -3   7   34.80    7.90
 -12   3   7   28.60   11.70
  12   3  -7   23.50    7.70
  11  -3  -7   18.10   14.90
 -11  -3   7   23.20    8.90
 -11  -3   7   24.20    7.30
  11   3  -7   25.60    8.00
 -11   3   7   25.40   11.70
 -10  -3   7   71.99   11.40
  10  -3  -7   24.40   15.90
 -10  -3   7   72.49    7.70
 -10  -3   7   41.90    8.50
 -10   3   7   69.79   16.90
  10   3  -7   53.59   10.80
   9  -3  -7   14.50   11.00
  -9  -3   7   31.60    5.10
  -9  -3   7   28.90    6.00
   9  -3  -7   13.70    6.00
  -9  -3   7   25.90    6.70
   9   3  -7   32.40    8.10
  -9   3   7   20.70    7.70
  -9   3   7   32.80    9.20
   8  -3  -7  246.08   19.40
  -8  -3   7  224.58   18.20
  -8  -3   7  267.67   18.10
   8  -3  -7  226.48   32.90
   8  -3  -7  238.58   27.30
  -8  -3   7  251.47   16.60
   8  -3  -7  251.47   22.10
  -8  -3   7  274.57   19.30
  -8   3   7  302.97   23.80
  -8   3   7  233.08   21.10
   8   3  -7  291.87   22.70
  -8   3   7  290.17   25.80
  -7  -3   7   25.30    5.00
   7  -3  -7   17.80   11.70
   7  -3  -7   18.00    6.90
   7  -3  -7   15.10    4.70
  -7  -3   7   23.80    4.90
   7  -3  -7   19.30   15.10
  -7  -3   7   17.50    4.60
  -7   3   7   22.10    5.70
   7   3  -7   18.90    6.30
  -7   3   7   36.30    8.10
  -7   3   7   17.80    8.20
  -7   3   7   18.10    8.00
  -6  -3   7  313.67   20.60
   6  -3  -7  311.97   20.90
   6  -3  -7  292.97   24.70
  -6  -3   7  357.86   22.50
  -6  -3   7  299.47   19.10
   6  -3  -7  261.67   28.30
   6  -3  -7  250.57   33.70
  -6  -3   7  297.77   19.00
  -6   3   7  319.77   21.70
  -6   3   7  275.67   25.50
   6   3  -7  335.97   24.80
  -6   3   7  316.97   26.60
  -6   3   7  327.27   24.10
   5  -3  -7   68.69   14.40
  -5  -3   7   75.69   10.10
   5  -3  -7   71.59   12.60
   5  -3  -7   73.69    7.50
  -5  -3   7   59.49    8.40
   5  -3  -7   66.39   19.20
  -5   3   7   58.59   10.60
  -5   3   7   58.49   11.60
  -5   3   7   65.39   10.20
  -4  -3   7   37.20    6.50
   4  -3  -7   32.10    4.90
   4  -3  -7   39.40   11.00
  -4  -3   7   32.90    6.80
  -4  -3   7   30.80    8.40
   4  -3  -7   27.50    7.00
  -4   3   7   27.00    6.70
   4   3  -7   24.20    6.80
   4   3  -7   25.60    8.00
  -4   3   7   48.20    7.70
  -4   3   7   33.90    5.30
  -4   3   7   35.80    8.50
  -3  -3   7  215.88   18.00
   3  -3  -7  253.87   15.50
  -3  -3   7  254.37   19.30
   3  -3  -7  249.08   23.50
  -3  -3   7  273.97   24.40
   3  -3  -7  228.18   20.20
  -3   3   7  217.28   19.00
  -3   3   7  250.97   16.00
   3   3  -7  215.78   23.80
  -3   3   7  247.58   18.70
  -3   3   7  257.47   16.00
   3   3  -7  260.17   20.90
   2  -3  -7    9.50    5.60
   2  -3  -7    4.30    3.70
  -2  -3   7   10.30    4.20
  -2  -3   7   12.20    4.30
  -2  -3   7    7.50    5.80
   2  -3  -7    6.50    2.00
   2   3  -7    2.40    3.10
   2   3  -7    0.60    6.00
  -2   3   7    9.20    3.40
   2   3  -7    5.20    2.70
  -2   3   7    4.30    2.40
  -2   3   7    0.30    2.80
  -2   3   7    3.10    3.20
   2   3  -7    5.40    2.00
  -2   3   7   13.90    4.40
  -1  -3   7   15.00    4.40
   1  -3  -7   25.50    7.00
  -1  -3   7   15.70    8.20
   1  -3  -7   16.20    5.70
  -1  -3   7   21.00    6.00
  -1   3   7   17.40    3.80
   1   3  -7   18.00    9.40
  -1   3   7   26.10    4.70
  -1   3   7   30.60    5.50
   1   3  -7   26.60    5.80
   0  -3   7   17.90    6.10
   0  -3  -7   24.10    6.80
   0  -3   7   17.00    4.90
   0  -3   7   21.30   10.20
   0  -3  -7   15.40    4.90
   0  -3  -7   17.30    4.10
   0   3  -7   23.70   10.30
   0   3   7   18.80    3.20
   0   3   7   17.60    3.50
   0   3  -7   14.60    4.00
   0   3  -7   11.90    5.10
   0   3   7   16.50    4.00
   0   3   7   23.70    4.10
  -1  -3  -7   22.00    4.90
   1  -3   7   27.20    9.70
  -1  -3  -7   19.80    5.70
  -1  -3  -7   19.90    5.20
   1  -3   7   25.80    7.40
   1  -3   7   12.50    5.10
   1   3   7   28.90    4.80
  -1   3  -7   19.70   10.90
  -1   3  -7   16.90    4.70
   1   3   7   22.40    5.20
  -1   3  -7   16.20    7.10
   2  -3   7   92.19   19.50
   2  -3   7  111.69   14.30
  -2  -3  -7  124.19   12.40
  -2  -3  -7  124.59   12.00
  -2  -3  -7  120.39   11.10
   2  -3   7  117.99   16.00
  -2   3  -7  117.49   11.50
   2   3   7  113.59   11.00
  -2   3  -7  108.69    8.40
   2   3   7  128.09   10.00
  -2   3  -7  137.29   13.80
   3  -3   7   -2.10    4.70
  -3  -3  -7    8.40    3.80
  -3  -3  -7    2.90    2.90
  -3  -3  -7    5.90    3.50
   3  -3   7   16.10    4.60
   3  -3   7    3.70    6.10
  -3   3  -7    6.70    4.40
  -3   3  -7    6.80    4.20
   3   3   7   14.00    3.70
   3   3   7   -0.40    2.80
  -3   3  -7    6.70    5.60
  -3   3  -7    7.40    2.60
   4  -3   7   99.09   13.40
  -4  -3  -7   98.09    9.20
  -4  -3  -7  110.49   10.60
  -4  -3  -7   89.69    9.40
   4  -3   7  101.49   23.10
  -4   3  -7   99.99   28.20
  -4   3  -7   90.99    8.90
  -4   3  -7   85.89   12.70
  -4   3  -7   65.99   12.30
   4   3   7   94.59    9.20
  -4   3  -7  109.39   12.30
   5  -3   7  123.79   26.30
  -5  -3  -7  181.48   13.80
   5  -3   7  191.18   17.50
  -5  -3  -7  179.58   15.90
  -5  -3  -7  206.18   14.40
  -5   3  -7  194.98   18.10
  -5   3  -7  163.48   18.80
  -5   3  -7  203.08   37.90
   5   3   7  205.18   18.00
  -5   3  -7  178.88   17.70
  -5   3  -7  208.78   17.30
  -6  -3  -7   65.49    5.50
  -6  -3  -7   59.79    7.20
  -6  -3  -7   66.29   10.10
   6  -3   7   56.79   14.70
   6  -3   7   54.29   16.50
  -6  -3  -7   80.29    7.40
  -6   3  -7   73.19   12.10
  -6   3  -7   78.59   12.80
  -6   3  -7   75.19    8.90
  -7  -3  -7   36.80    7.80
   7  -3   7   40.90   17.40
  -7  -3  -7   28.50    5.10
  -7  -3  -7   30.50    4.60
  -7   3  -7   20.60    6.70
  -7   3  -7   33.80    8.00
   8  -3   7  110.69   29.10
  -8  -3  -7  150.98   10.80
  -8  -3  -7  155.68   11.50
  -8  -3  -7  126.89   14.80
  -8   3  -7  157.48   17.20
  -8   3  -7  135.19   20.80
  -8   3  -7  120.59   14.90
   9  -3   7   73.29   24.40
  -9  -3  -7  106.49    9.10
  -9  -3  -7  135.09   11.10
  -9  -3  -7  125.89   15.00
  -9   3  -7   88.39   16.30
  -9   3  -7  152.98   20.10
  -9   3  -7   92.29   15.40
 -10  -3  -7   56.29    8.80
 -10  -3  -7   84.99   19.20
 -10  -3  -7   53.39    6.20
 -10   3  -7   39.40   10.10
 -10   3  -7   49.99   12.90
 -10   3  -7   69.89   17.30
 -11  -3  -7    1.90    4.20
  11  -3   7    4.60   11.90
 -11  -3  -7    1.80    3.00
 -11   3  -7  -12.10    4.70
 -11   3  -7    9.20    8.40
 -11   3  -7   -7.30    5.80
 -12  -3  -7   16.20    4.90
  12  -3   7   30.60   20.30
 -12  -3  -7    3.30    7.10
 -12  -3  -7   26.70    7.30
 -12   3  -7   21.40    9.50
  11  -4  -7   37.80   19.60
 -11  -4   7   -0.60    5.80
 -11  -4   7   13.10    5.90
 -11   4   7   26.60   11.90
  11   4  -7   23.90   10.20
 -11   4   7   11.60    7.60
 -10  -4   7   24.30    5.30
 -10  -4   7   15.90    5.70
  10  -4  -7   12.90   14.90
 -10  -4   7    9.60    5.90
 -10  -4   7    9.00    6.90
 -10   4   7    9.60    9.90
  10   4  -7   22.90    8.90
 -10   4   7   14.80    7.00
  -9  -4   7   13.90    7.20
   9  -4  -7   -3.20   12.20
  -9   4   7   15.30    6.90
   9   4  -7    6.50    5.70
  -9   4   7   10.70    9.50
   8  -4  -7   -7.00    5.00
  -8  -4   7    2.00    6.00
  -8  -4   7    7.50    4.20
   8  -4  -7   10.20   13.60
  -8   4   7   16.40    9.50
  -8   4   7   10.60    7.60
   8   4  -7   11.90    6.60
  -8   4   7    4.60    5.00
  -7  -4   7    2.60    6.10
   7  -4  -7   -9.00    4.20
  -7  -4   7    3.80    3.30
  -7  -4   7   -1.90    4.20
   7  -4  -7   -2.70   10.30
  -7   4   7    2.50    3.90
   7   4  -7    8.00    5.50
  -7   4   7   -3.30    6.90
  -7   4   7    2.80    6.40
  -6  -4   7  300.17   24.50
  -6  -4   7  383.76   25.80
   6  -4  -7  257.27   38.00
  -6  -4   7  314.47   26.70
  -6  -4   7  297.57   24.50
   6  -4  -7  288.07   21.90
   6  -4  -7  341.17   30.50
   6  -4  -7  285.67   32.30
   6   4  -7  327.67   27.10
  -6   4   7  316.37   24.40
  -6   4   7  350.66   23.50
  -6   4   7  358.46   28.60
  -5  -4   7   -6.10    6.00
   5  -4  -7    7.10    6.20
  -5  -4   7    8.50    6.40
   5  -4  -7    4.40    3.80
  -5  -4   7    6.40    4.80
  -5   4   7    0.90    3.40
  -5   4   7    0.50    6.50
  -5   4   7    8.90    7.50
  -5   4   7   -1.90    2.90
   5   4  -7   -1.70    3.30
  -5   4   7   11.40    5.20
   4  -4  -7  231.48   19.40
  -4  -4   7  187.18   22.40
   4  -4  -7  172.08   20.70
  -4  -4   7  253.47   23.70
  -4  -4   7  176.88   18.10
   4  -4  -7  235.18   25.50
   4  -4  -7  192.98   35.70
  -4   4   7  223.08   17.00
  -4   4   7  203.38   18.20
  -4   4   7  185.78   18.60
  -4   4   7  250.47   16.40
   4   4  -7  213.68   20.50
   3  -4  -7    7.70    5.70
  -3  -4   7    4.30    5.30
   3  -4  -7   10.40   11.10
   3  -4  -7   -1.10    5.90
  -3  -4   7    7.80    7.80
  -3  -4   7   20.10    7.20
  -3  -4   7    9.00    6.40
   3  -4  -7    7.10    2.80
  -3   4   7    7.60    4.90
   3   4  -7    0.40    3.50
  -3   4   7   10.90    5.40
  -3   4   7    2.40    2.70
   2  -4  -7    3.40    2.00
  -2  -4   7   10.00    7.30
  -2  -4   7   16.20    8.50
   2  -4  -7   -0.10    4.60
  -2  -4   7    6.30    8.20
   2  -4  -7    5.00    6.40
  -2  -4   7    2.30    4.80
   2  -4  -7    2.90    9.50
  -2   4   7    0.50    3.70
   2   4  -7    1.90    3.50
  -2   4   7   -0.10    2.40
  -2   4   7    6.80    3.50
  -1  -4   7   11.10    5.70
   1  -4  -7   10.30   14.10
   1  -4  -7   12.60   10.50
  -1  -4   7   16.70   15.50
  -1  -4   7   10.10    7.80
  -1  -4   7   -0.90    8.00
   1  -4  -7   10.80    6.40
   1   4  -7    7.80    2.40
  -1   4   7    8.50    3.50
  -1   4   7    2.60    2.70
   1   4  -7    1.90    3.40
   1   4  -7    9.20    6.40
  -1   4   7    5.10    3.20
  -1   4   7    4.80    2.70
   0  -4  -7   24.60    8.10
   0  -4  -7   27.50   12.30
   0  -4   7   18.30    6.90
   0  -4  -7   27.80    7.90
   0  -4   7   19.20    9.00
   0  -4   7   24.50   11.00
   0   4   7   26.80    5.00
   0   4  -7   30.70    5.60
   0   4   7   19.20    4.50
   0   4  -7   19.50   10.50
   1  -4   7    1.90    5.20
   1  -4   7    0.30    6.60
  -1  -4  -7   13.30    6.90
  -1  -4  -7    5.60    5.20
   1  -4   7   -7.50    8.10
  -1  -4  -7    8.10    7.90
   1   4   7    7.50    3.50
  -1   4  -7    5.90    6.90
  -1   4  -7    6.40    3.80
  -2  -4  -7    6.10    5.50
   2  -4   7    3.90    9.50
   2  -4   7    7.70   10.40
  -2  -4  -7    3.80    5.80
  -2  -4  -7    7.40    7.50
  -2  -4  -7    8.30    3.30
  -2   4  -7    4.50    4.10
  -2   4  -7   -5.50    6.40
   2   4   7    5.10    3.30
   3  -4   7    5.10   10.60
  -3  -4  -7   -2.70    5.20
  -3  -4  -7    0.60    3.80
  -3  -4  -7   -0.80    6.80
  -3   4  -7    5.00    4.70
   3   4   7    1.30    3.00
  -3   4  -7    6.90    8.70
  -4  -4  -7    0.00    2.90
   4  -4   7    2.20   10.10
   4  -4   7   -2.90    8.50
  -4  -4  -7    5.30    5.40
  -4  -4  -7    1.40    3.50
  -4  -4  -7    2.00    6.70
   4   4   7    8.30    4.20
  -4   4  -7    5.70    4.70
  -5  -4  -7   26.20   11.70
  -5  -4  -7   20.50    5.60
  -5  -4  -7   14.50    4.60
  -5  -4  -7   19.80    8.30
   5  -4   7   12.30   12.60
  -5  -4  -7   19.20    6.20
   5   4   7   18.00    6.00
  -5   4  -7   14.40    4.30
  -5   4  -7   14.80    7.20
  -6  -4  -7    8.60   10.80
   6  -4   7   21.60   15.40
  -6  -4  -7   26.30    8.30
  -6  -4  -7   41.20    8.30
  -6   4  -7   25.20    8.40
  -6   4  -7   28.70    8.90
  -7  -4  -7   24.80    7.40
  -7  -4  -7   37.40    8.10
   7  -4   7   15.60   12.60
  -7  -4  -7   -6.40   12.20
  -7   4  -7   27.30    6.20
  -7   4  -7   17.60    8.10
  -7   4  -7   36.70    9.00
  -8  -4  -7    3.70    5.80
   8  -4   7    4.70   14.10
  -8  -4  -7    4.70    6.70
  -8   4  -7    0.00    7.80
  -8   4  -7   -0.80    4.40
  -8   4  -7    4.60    6.60
  -9  -4  -7   62.99   11.90
  -9  -4  -7   75.59   13.20
   9  -4   7   95.79   30.00
  -9   4  -7   85.29   15.60
  -9   4  -7   43.50   11.00
  -6  -5   7   17.20    6.70
   6  -5  -7    7.60   14.10
  -6   5   7    4.40   11.60
   6   5  -7   -2.80    7.70
  -6   5   7   -4.40    4.90
   5  -5  -7    5.60   16.00
  -5  -5   7   14.10    7.70
  -5   5   7   -0.20    5.60
   5   5  -7   44.60   10.70
   4  -5  -7   66.29   23.00
  -4  -5   7  122.69   21.00
  -4   5   7  113.39   11.60
   4   5  -7   96.69   15.80
  -4   5   7   88.29   12.40
   3  -5  -7   30.20   15.10
  -3  -5   7   23.60   16.80
  -3  -5   7   28.90   12.50
   3  -5  -7   42.80   19.60
   3   5  -7   41.50   12.10
  -3   5   7   37.00    7.40
   2  -5  -7   17.40   13.80
   2  -5  -7   42.00   10.60
   2  -5  -7   38.10   16.70
  -2  -5   7   49.80   15.10
  -2  -5   7   76.79   23.40
   2   5  -7   56.09   13.00
  -2   5   7   62.19    9.00
   1  -5  -7   14.10   10.70
   1  -5  -7   -0.70    6.80
  -1  -5   7  -19.10   12.20
   1  -5  -7   -5.20   11.50
  -1  -5   7    2.30   10.30
   1   5  -7   -0.10    5.10
  -1   5   7    1.00    4.50
   0  -5   7    7.70   13.90
   0  -5   7   12.00   12.10
   0  -5  -7    7.00    8.00
   0  -5  -7   14.70   12.20
   0  -5  -7   23.50   12.00
   0   5   7   23.40    5.70
   0   5  -7   11.00    6.20
  -1  -5  -7   -0.50   11.70
   1  -5   7   37.80   15.50
   1  -5   7    1.60   17.20
  -1  -5  -7   -2.50    9.80
  -1   5  -7   14.20    5.20
   1   5   7   23.60    6.10
  -1   5  -7   19.30    7.90
  -2  -5  -7    1.50    9.40
  -2  -5  -7  -11.40    7.50
   2  -5   7   -3.40   11.70
   2   5   7   -1.00    4.60
  -2   5  -7   10.10    6.70
   3  -5   7   13.40   14.90
  -3  -5  -7   20.30    9.80
  -3  -5  -7   24.20   12.70
   3   5   7   13.20    5.60
  -4  -5  -7    5.30   10.30
   4  -5   7    0.90   13.30
   4   5   7    3.20    5.60
  -4   5  -7    6.70    8.80
 -17   0   8   -2.30    9.80
  17   0  -8  -18.00   12.90
  16   0  -8   -7.00   10.30
 -16   0   8    8.60    8.60
 -16   0   8    1.60    4.90
 -15   0   8   -0.70    4.40
  15   0  -8   -6.10    9.90
 -14   0   8   16.80   10.00
  14   0  -8    2.60    8.90
 -13   0   8   -2.60    4.20
  13   0  -8   -1.10    6.30
 -13   0   8  -13.80    5.90
 -13   0   8   -2.10    4.40
  12   0  -8   45.10    9.00
 -12   0   8   28.00    9.10
  12   0  -8   40.10   12.00
 -12   0   8   36.40   10.30
 -12   0   8   50.39    9.10
  11   0  -8    0.60    3.10
 -11   0   8    2.70    3.40
 -11   0   8   -0.10    4.30
  11   0  -8    0.20    5.10
 -11   0   8  -12.80    3.90
  10   0  -8    7.30    4.10
 -10   0   8    9.60    5.20
 -10   0   8    7.40    3.70
 -10   0   8    7.40    4.50
   9   0  -8   -1.60    1.60
   9   0  -8    0.00    2.40
  -9   0   8   -0.40    2.50
  -9   0   8   -2.00    1.50
  -9   0   8   -0.20    3.10
  -8   0   8   87.89    9.10
  -8   0   8   93.39    8.90
   8   0  -8  110.69   10.60
   8   0  -8   89.19    8.50
   8   0  -8   78.29    7.80
  -8   0   8   76.49   10.40
  -8   0   8   99.49   10.30
  -7   0   8   -1.60    1.30
   7   0  -8   -1.80    1.70
   7   0  -8    2.10    2.70
  -7   0   8    0.00    1.90
  -7   0   8    1.30    1.70
   7   0  -8    0.80    1.40
  -7   0   8    0.80    1.60
   6   0  -8 1129.09   67.09
  -6   0   8 1235.38   67.29
  -6   0   8 1211.28   66.89
  -6   0   8 1296.37   68.29
   6   0  -8 1272.67   66.69
  -6   0   8 1172.38   70.79
   5   0  -8   -0.10    1.30
  -5   0   8    2.80    1.60
  -5   0   8    1.10    2.10
   5   0  -8    1.40    1.40
  -5   0   8   -1.00    1.40
  -5   0   8    1.80    2.20
   5   0  -8   -1.30    1.60
  -4   0   8 1280.57   70.09
  -4   0   8 1273.37   71.89
  -4   0   8 1344.07   71.69
   4   0  -8 1248.38   70.29
   4   0  -8 1274.37   69.09
  -4   0   8 1294.47   69.49
   3   0  -8    1.10    1.30
  -3   0   8   -0.70    1.20
  -3   0   8    1.90    1.90
  -3   0   8    1.30    1.40
   3   0  -8    1.20    1.30
   3   0  -8   -0.10    1.40
   3   0  -8    2.30    1.50
  -2   0   8    6.20    2.30
   2   0  -8    8.60    3.20
  -2   0   8    1.80    1.70
  -2   0   8    3.10    1.80
   2   0  -8    4.30    2.20
   2   0  -8    5.10    2.40
   1   0  -8   -0.20    0.90
  -1   0   8    4.10    3.30
  -1   0   8    1.90    1.60
   1   0  -8   -0.70    1.20
  -1   0   8    1.90    1.50
   1   0  -8    0.10    1.10
   0   0  -8  632.74   36.70
   0   0  -8  588.04   35.20
   0   0  -8  609.64   37.90
   0   0   8  608.14   35.50
   0   0   8  608.24   35.20
   0   0   8  709.93   38.20
   0   0   8  634.64   36.80
   1   0   8    2.00    1.50
  -1   0  -8   -1.00    1.60
  -1   0  -8    0.80    1.50
   1   0   8    1.90    1.40
   1   0   8    1.30    1.30
  -1   0  -8   -1.50    1.20
  -1   0  -8    1.50    1.40
  -2   0  -8 2825.22  152.08
  -2   0  -8 2557.14  154.08
  -2   0  -8 2917.41  150.38
  -2   0  -8 2781.42  150.38
   2   0   8 2969.30  152.38
   2   0   8 2799.32  150.18
   2   0   8 3103.89  154.28
   2   0   8 2844.42  150.68
  -3   0  -8    1.20    2.40
  -3   0  -8   -0.80    2.50
   3   0   8    1.70    2.00
  -3   0  -8   -1.20    1.40
   3   0   8   -0.80    1.90
   3   0   8    0.40    1.70
  -3   0  -8    0.30    1.20
   3   0   8    1.30    1.50
   4   0   8  371.96   23.80
  -4   0  -8  388.46   26.70
   4   0   8  404.76   27.80
   4   0   8  377.36   25.30
  -4   0  -8  309.57   27.40
  -4   0  -8  373.26   23.60
  -4   0  -8  373.66   23.60
   4   0   8  373.46   23.30
  -5   0  -8    1.70    2.80
  -5   0  -8    1.60    2.00
   5   0   8   -0.70    2.30
  -5   0  -8   -0.30    1.60
  -5   0  -8   -0.40    1.80
   5   0   8   -0.10    2.10
   6   0   8   85.39    8.60
  -6   0  -8  108.79   18.70
  -6   0  -8   88.79   10.50
   6   0   8   75.99   10.90
   6   0   8   70.49    8.20
  -6   0  -8   96.99    9.30
  -6   0  -8   89.59    9.20
   7   0   8   -0.10    3.50
  -7   0  -8   -4.10    3.20
  -7   0  -8   -1.20    2.20
   7   0   8    2.10    2.90
  -7   0  -8    3.60    2.10
  -7   0  -8   -1.10    2.00
   8   0   8   12.60    4.10
  -8   0  -8   14.20    5.10
  -8   0  -8    8.70    6.20
   8   0   8    7.20    5.70
  -8   0  -8   20.30    6.30
  -8   0  -8    5.70    3.40
   9   0   8   -2.70    4.20
  -9   0  -8   -4.50    3.00
  -9   0  -8   -0.60    5.10
  -9   0  -8    1.80    3.40
   9   0   8    0.40    3.00
  -9   0  -8    0.30    3.00
  10   0   8  150.88   14.50
  10   0   8  141.79   18.60
  10   0   8  105.59   18.10
 -10   0  -8  151.38   27.10
 -10   0  -8  159.68   15.10
 -10   0  -8  145.09   17.40
 -10   0  -8  155.08   15.10
 -11   0  -8   11.70    4.80
 -11   0  -8    4.50    5.00
  11   0   8   -4.90    4.40
 -11   0  -8   -2.40    4.70
 -11   0  -8    4.20    8.10
 -12   0  -8  173.98   31.60
 -12   0  -8  251.57   25.60
 -12   0  -8  248.18   21.70
  12   0   8  256.47   25.30
 -12   0  -8  246.08   22.10
  13   0   8   -1.70    6.70
 -13   0  -8   -1.60    5.70
 -13   0  -8    9.40    8.50
 -14   0  -8  102.99   18.80
 -14   0  -8  127.09   19.20
 -15   0  -8    6.30    8.10
 -15   0  -8  -13.10    6.90
  15   0   8   -1.20   11.00
 -15   0  -8    1.80    7.50
 -17  -1   8   13.60    9.30
  17  -1  -8   50.29   20.00
 -17  -1   8   33.10   12.10
 -17   1   8   40.00   12.90
 -17   1   8   29.60    9.10
 -16  -1   8    8.50    6.80
  16  -1  -8   -0.40   13.30
 -16   1   8    1.50    7.80
  16   1  -8   -2.50    8.90
 -16   1   8   19.60    8.50
 -15  -1   8   -1.50    4.40
  15  -1  -8    2.60   12.40
 -15  -1   8   15.80   10.20
  15   1  -8    0.70    8.40
 -15   1   8   11.60    8.80
 -15   1   8    1.40    4.60
  14  -1  -8   23.60   12.20
 -14   1   8   25.50    7.90
  14   1  -8   26.10    5.60
  14   1  -8   14.90    9.10
 -14   1   8   20.90    9.20
 -13  -1   8  164.18   16.60
 -13  -1   8  153.38   17.00
 -13  -1   8  167.78   16.10
  13  -1  -8  163.18   30.80
 -13   1   8  175.68   19.10
  13   1  -8  136.29   19.10
  13   1  -8  177.68   14.30
 -13   1   8  184.28   17.20
 -12  -1   8   23.50    7.40
 -12  -1   8   20.40    7.10
 -12  -1   8   10.70    4.30
  12  -1  -8   13.40    8.60
  12   1  -8   25.90    6.70
 -12   1   8   21.00   10.00
  12   1  -8   24.90    5.40
 -12   1   8   16.60    5.90
 -11  -1   8   45.50    9.50
 -11  -1   8   26.60    6.60
 -11  -1   8   45.50    8.10
  11  -1  -8   27.40    7.80
  11  -1  -8   50.09   16.10
 -11   1   8   37.90   10.10
  11   1  -8   34.10    6.30
 -11   1   8   19.50    8.00
  11   1  -8   36.10    7.30
 -11   1   8   39.50    7.90
 -10  -1   8   13.50    4.50
 -10  -1   8    4.00    3.90
  10  -1  -8    2.20    2.70
 -10  -1   8    2.10    1.00
  10  -1  -8    5.40    6.60
 -10  -1   8    4.20    3.60
  10   1  -8    5.70    2.90
 -10   1   8   12.60    4.50
 -10   1   8    4.60    4.80
 -10   1   8   -3.70    5.00
  10   1  -8    9.30    3.40
  -9  -1   8   84.79   10.60
   9  -1  -8  109.69   13.70
   9  -1  -8  107.39   10.60
  -9  -1   8   88.49    9.40
  -9   1   8   88.49    9.90
  -9   1   8   89.69    9.20
  -9   1   8   99.09   13.70
   9   1  -8  107.69    9.40
  -9   1   8   87.29   13.00
   9   1  -8  101.09   10.20
  -8  -1   8   32.90    6.90
   8  -1  -8   51.99   11.10
   8  -1  -8   35.10    6.90
  -8  -1   8   36.50    5.80
   8   1  -8   37.70    6.70
  -8   1   8   29.60    7.30
  -8   1   8   21.50    7.20
   8   1  -8   37.50    6.70
  -8   1   8   35.80    6.10
  -7  -1   8  563.24   33.10
  -7  -1   8  553.64   34.60
   7  -1  -8  547.95   35.40
   7  -1  -8  571.34   38.40
  -7   1   8  570.14   34.20
  -7   1   8  499.65   38.40
   7   1  -8  553.44   33.90
  -7   1   8  610.94   33.20
  -7   1   8  590.34   37.10
  -7   1   8  609.24   37.00
   7   1  -8  531.15   34.30
   6  -1  -8   99.19   11.20
  -6  -1   8   85.39    8.00
   6  -1  -8   80.39    9.30
  -6  -1   8   82.59    9.30
  -6  -1   8  115.89   10.30
  -6  -1   8  107.49   10.50
  -6   1   8   97.69   10.60
  -6   1   8   93.79    8.50
   6   1  -8   96.99    6.50
   6   1  -8   82.19    8.80
   6   1  -8  101.09    9.40
  -6   1   8  139.89   17.00
  -6   1   8   91.19    7.60
  -6   1   8   97.39   10.50
  -5  -1   8  772.62   40.40
  -5  -1   8  657.53   40.00
  -5  -1   8  674.73   38.30
   5  -1  -8  669.63   45.40
   5   1  -8  681.53   40.10
   5   1  -8  644.44   37.40
  -5   1   8  684.53   37.40
  -5   1   8  664.63   38.60
   5   1  -8  639.04   40.10
  -5   1   8  695.13   41.00
   4  -1  -8  159.48   13.90
  -4  -1   8  161.08   10.90
   4  -1  -8  148.89   12.70
  -4  -1   8  154.98   11.90
   4   1  -8  155.28   12.90
  -4   1   8  143.09    9.40
  -4   1   8  160.08   12.50
   4   1  -8  152.78   10.60
  -4   1   8  142.09   12.50
  -4   1   8  150.68   14.50
   4   1  -8  151.68   12.20
  -4   1   8  147.29   10.50
   3  -1  -8  462.25   29.20
  -3  -1   8  503.35   27.70
  -3  -1   8  506.65   28.50
   3  -1  -8  484.55   30.70
   3  -1  -8  466.45   29.50
   3   1  -8  457.85   27.20
  -3   1   8  441.86   31.10
  -3   1   8  476.75   29.50
   3   1  -8  422.06   30.00
   3   1  -8  486.55   29.20
  -3   1   8  487.15   28.70
  -3   1   8  462.75   26.60
   2  -1  -8  636.74   37.60
  -2  -1   8  739.73   40.70
  -2  -1   8  704.43   37.20
   2  -1  -8  671.03   39.10
  -2  -1   8  636.24   36.70
   2  -1  -8  664.93   38.50
  -2   1   8  609.04   39.70
   2   1  -8  625.14   36.20
  -2   1   8  619.14   34.90
  -2   1   8  659.33   38.30
   2   1  -8  623.44   36.80
  -2   1   8  658.23   37.00
   2   1  -8  554.34   39.50
  -1  -1   8   17.10    3.70
   1  -1  -8   19.90    4.70
  -1  -1   8   15.40    4.00
   1  -1  -8   21.40    4.10
  -1  -1   8   23.10    6.10
  -1  -1   8   21.80    4.30
   1  -1  -8   26.20    5.30
  -1   1   8   24.30    5.80
   1   1  -8   22.50    4.20
   1   1  -8   23.10    7.20
   1   1  -8   25.40    4.50
  -1   1   8   14.70    3.70
  -1   1   8   21.50    3.80
   0  -1   8  324.97   22.10
   0  -1  -8  355.66   19.30
   0  -1  -8  329.47   21.30
   0  -1   8  368.86   22.80
   0  -1   8  360.06   26.60
   0  -1  -8  347.47   22.80
   0  -1  -8  383.96   23.10
   0  -1   8  351.66   21.90
   0   1   8  373.96   19.60
   0   1   8  371.56   23.70
   0   1  -8  292.47   25.50
   0   1  -8  333.77   21.80
   0   1   8  371.66   21.20
   0   1  -8  337.87   21.70
   0   1   8  377.66   23.30
   1  -1   8  300.77   19.90
  -1  -1  -8  286.97   16.80
  -1  -1  -8  292.97   18.20
  -1  -1  -8  328.47   20.10
   1  -1   8  299.87   19.20
  -1  -1  -8  305.27   20.20
   1  -1   8  291.47   24.30
   1  -1   8  288.67   19.60
  -1   1  -8  296.67   19.30
   1   1   8  276.37   16.40
  -1   1  -8  267.17   18.90
   1   1   8  298.47   20.10
   1   1   8  325.97   20.40
  -1   1  -8  242.88   23.20
   1   1   8  291.17   17.90
  -1   1  -8  315.67   19.90
  -2  -1  -8  353.26   20.50
  -2  -1  -8  339.77   22.40
  -2  -1  -8  310.67   22.30
   2  -1   8  307.77   22.30
   2  -1   8  335.37   22.40
   2  -1   8  357.06   28.40
   2  -1   8  319.87   21.70
  -2  -1  -8  341.77   19.30
  -2  -1  -8  347.07   19.80
   2   1   8  360.46   22.20
  -2   1  -8  364.16   22.30
  -2   1  -8  334.67   21.90
  -2   1  -8  322.67   27.70
  -2   1  -8  332.77   22.20
   2   1   8  324.97   19.10
   2   1   8  329.57   22.70
   2   1   8  346.67   20.10
  -3  -1  -8    7.50    2.20
   3  -1   8    5.90    2.60
  -3  -1  -8    4.60    2.10
  -3  -1  -8    6.30    3.20
   3  -1   8    5.00    2.90
  -3  -1  -8    9.80    4.10
  -3  -1  -8    4.60    1.70
   3  -1   8    4.50    2.90
   3  -1   8    6.20    5.90
  -3   1  -8    7.00    3.20
   3   1   8    7.20    2.20
   3   1   8    7.70    1.90
  -3   1  -8    5.60    3.50
   3   1   8    5.40    2.70
  -3   1  -8    2.40    2.20
  -3   1  -8    9.60    6.60
  -4  -1  -8  602.84   36.20
  -4  -1  -8  570.84   38.90
   4  -1   8  650.73   39.70
   4  -1   8  645.64   38.60
   4  -1   8  709.63   47.80
  -4  -1  -8  621.04   36.00
  -4  -1  -8  608.94   39.10
  -4  -1  -8  658.83   36.00
  -4   1  -8  647.74   38.80
   4   1   8  605.04   39.10
  -4   1  -8  669.83   38.90
   4   1   8  661.83   35.70
   4   1   8  649.54   34.60
  -4   1  -8  596.54   40.60
  -5  -1  -8   72.89    6.80
  -5  -1  -8   72.49    8.60
  -5  -1  -8   61.69    6.30
  -5  -1  -8   78.49    7.40
   5  -1   8   41.30   11.20
   5  -1   8   77.49    8.40
   5  -1   8   67.09   10.80
  -5  -1  -8   63.99    9.30
   5   1   8   66.19    6.30
   5   1   8   78.59    7.40
  -5   1  -8   60.09    9.10
  -5   1  -8   57.89    9.50
  -5   1  -8   73.89   10.30
   5   1   8   86.39   12.40
  -6  -1  -8    6.30    2.30
   6  -1   8    2.20    5.70
  -6  -1  -8    7.00    2.80
  -6  -1  -8    2.20    3.10
  -6  -1  -8    6.10    2.80
   6  -1   8   11.40    5.70
   6  -1   8    2.20    3.20
   6   1   8    5.70    2.70
  -6   1  -8    5.50    5.70
  -6   1  -8    2.00    3.20
   6   1   8    4.20    2.50
  -6   1  -8    2.10    2.90
   7  -1   8   67.69   10.30
  -7  -1  -8  106.89   14.80
  -7  -1  -8   79.29   14.60
   7  -1   8   68.99   17.10
  -7  -1  -8   94.19    9.00
   7  -1   8   72.09   12.10
  -7  -1  -8   69.39    7.60
   7   1   8   91.29    8.10
  -7   1  -8   69.19   11.50
  -7   1  -8   78.99   11.00
   7   1   8   62.19    7.50
  -7   1  -8   65.49   17.70
  -7   1  -8   55.39   10.00
  -8  -1  -8    6.20    3.10
   8  -1   8    9.90    4.90
  -8  -1  -8    3.20    2.70
  -8  -1  -8    7.40    6.30
   8  -1   8    5.50    6.50
  -8   1  -8    7.70    4.20
  -8   1  -8    6.40    2.80
  -8   1  -8   10.30    7.80
   8   1   8    9.00    3.70
  -8   1  -8    7.30    4.90
  -9  -1  -8   57.59   10.80
  -9  -1  -8   70.99   10.10
   9  -1   8   61.89   16.20
  -9  -1  -8   51.19   13.20
  -9  -1  -8   60.89    8.90
  -9   1  -8   61.59   10.90
   9   1   8   58.19   10.40
  -9   1  -8   52.59   15.00
   9   1   8   49.10    7.80
  -9   1  -8   64.99   11.20
 -10  -1  -8  147.19   21.10
  10  -1   8  184.38   30.60
 -10  -1  -8  120.69   12.30
 -10  -1  -8  144.09   13.70
 -10  -1  -8  112.89   21.00
  10   1   8  130.69   12.60
  10   1   8  133.39   13.80
 -10   1  -8  129.89   19.70
 -10   1  -8   92.19   22.30
 -10   1  -8  128.99   14.80
 -10   1  -8  132.39   14.90
 -11  -1  -8   30.50    7.30
 -11  -1  -8   36.60    8.60
 -11  -1  -8   17.80   10.50
 -11  -1  -8   35.10   10.60
  11  -1   8   25.90   10.30
 -11   1  -8   26.40   13.20
  11   1   8   25.30    7.50
  11   1   8   30.50    6.20
 -11   1  -8   24.30    9.00
  11   1   8   25.80    6.40
 -11   1  -8   27.10    9.70
 -11   1  -8   24.50    8.30
 -12  -1  -8    8.30    5.50
 -12  -1  -8   -1.60    6.00
 -12  -1  -8   10.70    5.00
  12  -1   8    9.70    8.90
  12   1   8   11.30    4.30
 -12   1  -8    6.20    6.40
 -12   1  -8   14.20    7.40
 -12   1  -8    2.30    4.70
 -12   1  -8    4.00   14.40
  12   1   8    7.80    5.50
 -13  -1  -8   -6.40    5.70
 -13  -1  -8    3.70    6.90
 -13  -1  -8    4.50    5.20
  13  -1   8   -7.20    9.30
 -13   1  -8    7.60    8.10
  13   1   8    0.30    3.30
 -13   1  -8   11.30    7.30
 -13   1  -8   -3.30    6.30
 -14  -1  -8  205.78   19.50
 -14  -1  -8  200.88   20.10
  14  -1   8  232.78   31.30
 -14  -1  -8  170.18   26.60
 -14   1  -8  193.38   22.70
 -14   1  -8  197.18   25.50
 -14   1  -8  170.18   25.10
 -15  -1  -8   38.50   10.50
 -15   1  -8   13.20   10.00
  16  -2  -8   12.30   20.20
 -16  -2   8   21.10    9.00
 -15  -2   8   19.50    6.70
  15  -2  -8   34.70   17.30
 -15   2   8   11.50    6.50
 -15   2   8   50.99   14.10
 -14  -2   8   33.00    8.40
  14  -2  -8   24.70   17.60
 -14  -2   8   22.70    7.40
  14   2  -8   44.80   10.40
 -14   2   8   40.90   10.40
 -14   2   8   35.30   10.80
 -13  -2   8  142.59   14.50
 -13  -2   8  159.28   16.20
 -13   2   8  178.28   25.20
  13   2  -8  169.98   16.90
 -12  -2   8   17.10    5.80
  12  -2  -8   15.60   14.60
 -12  -2   8   20.00    5.50
  12   2  -8   25.10    7.60
 -12   2   8   15.80    8.80
  11  -2  -8    3.50    7.60
 -11  -2   8    2.70    2.60
 -11  -2   8   -0.40    2.90
 -11  -2   8    1.30    3.50
 -11   2   8    7.00    4.40
  11   2  -8   -0.40    2.90
 -11   2   8    1.70    6.00
 -10  -2   8    8.90    5.30
 -10  -2   8    6.20    3.30
 -10  -2   8    6.60    3.80
  10  -2  -8    5.70    5.10
  10  -2  -8   -2.60    3.90
  10  -2  -8    3.90    8.20
  10  -2  -8    4.00    4.20
 -10   2   8    2.70    3.90
 -10   2   8    0.10    6.30
  10   2  -8    5.40    3.50
 -10   2   8    8.70    6.10
 -10   2   8    6.20    5.80
  -9  -2   8    0.60    2.20
   9  -2  -8   -1.50    9.90
   9  -2  -8   -0.10    2.70
   9  -2  -8    5.60    3.80
  -9  -2   8    6.60    2.90
   9  -2  -8    4.10    5.70
  -9   2   8   -1.70    2.80
  -9   2   8    7.80    4.70
   9   2  -8   10.10    4.40
  -9   2   8    1.90    3.10
  -9   2   8   10.80    6.00
  -9   2   8   -0.60    4.20
   8  -2  -8  147.49   15.00
  -8  -2   8  162.98   12.50
   8  -2  -8  152.18   12.90
   8  -2  -8  145.79   18.00
  -8  -2   8  160.38   11.60
  -8   2   8  178.48   17.30
  -8   2   8  164.08   19.60
   8   2  -8  147.39   14.30
  -8   2   8  160.88   16.20
  -8   2   8  154.78   16.10
   8   2  -8  132.29   12.40
  -8   2   8  151.38   13.50
  -8   2   8  158.28   13.30
   7  -2  -8    2.00    4.40
   7  -2  -8   -1.10    2.70
  -7  -2   8    0.10    2.00
   7  -2  -8    1.90    4.40
  -7  -2   8    0.40    2.00
  -7  -2   8   -0.30    1.90
   7  -2  -8    1.50    2.20
   7  -2  -8   -1.30    3.80
  -7   2   8   -7.10    3.80
   7   2  -8    3.10    3.30
  -7   2   8    1.90    1.90
  -7   2   8    0.50    3.10
   7   2  -8    4.50    3.10
  -7   2   8   -2.30    4.00
  -7   2   8   -0.40    2.10
  -7   2   8    2.00    3.80
   6  -2  -8   57.29   10.40
   6  -2  -8   63.89    6.70
  -6  -2   8   67.69    6.50
  -6  -2   8   68.59    7.50
  -6  -2   8   72.09    7.70
   6  -2  -8   52.99   10.70
  -6   2   8   78.49   12.50
   6   2  -8   75.39   11.40
   6   2  -8   53.19    9.40
  -6   2   8   67.89    6.00
  -6   2   8   90.59   12.30
  -6   2   8   85.89   12.40
   5  -2  -8   89.29   12.20
  -5  -2   8   64.89    7.20
  -5  -2   8   98.49    9.40
   5  -2  -8   86.09   15.10
  -5  -2   8   83.49    7.50
   5  -2  -8   82.49    7.40
  -5   2   8   89.79   10.00
   5   2  -8   69.19   11.70
  -5   2   8   77.29    7.50
  -5   2   8   78.99    9.20
  -5   2   8   83.49    6.20
   5   2  -8   81.79    9.60
  -5   2   8  100.59   13.50
   4  -2  -8    1.50    3.40
  -4  -2   8    4.80    3.50
  -4  -2   8    4.20    2.30
  -4  -2   8    4.90    2.50
   4  -2  -8   -2.00    2.40
   4  -2  -8    4.10    3.80
  -4   2   8    4.60    2.80
   4   2  -8    3.70    1.30
  -4   2   8    0.80    3.60
   4   2  -8    4.30    3.80
   4   2  -8    5.00    1.40
   4   2  -8    2.60    2.80
  -4   2   8    9.10    3.50
  -4   2   8    0.40    3.10
  -4   2   8    3.50    1.80
  -3  -2   8  462.55   30.80
  -3  -2   8  417.56   24.30
  -3  -2   8  453.45   26.10
   3  -2  -8  372.86   27.40
   3  -2  -8  434.46   30.50
   3   2  -8  416.86   24.40
  -3   2   8  442.36   28.60
   3   2  -8  349.27   29.90
  -3   2   8  408.26   26.40
  -3   2   8  354.86   29.90
  -3   2   8  419.46   27.10
   3   2  -8  422.46   28.10
  -3   2   8  423.26   24.00
   3   2  -8  415.86   23.90
   2  -2  -8  275.77   19.60
   2  -2  -8  277.07   20.20
   2  -2  -8  282.97   22.10
  -2  -2   8  318.27   24.60
  -2  -2   8  281.77   16.90
  -2  -2   8  278.87   19.80
  -2   2   8  226.18   21.60
   2   2  -8  287.27   17.50
  -2   2   8  287.47   20.40
   2   2  -8  236.08   23.30
  -2   2   8  280.47   18.60
  -2   2   8  271.77   19.30
  -2   2   8  287.37   16.10
  -1  -2   8  643.14   36.40
  -1  -2   8  762.92   47.50
  -1  -2   8  662.53   39.40
   1  -2  -8  634.24   39.60
   1  -2  -8  679.73   41.50
  -1  -2   8  702.13   40.10
   1  -2  -8  675.13   39.50
   1   2  -8  668.63   36.50
  -1   2   8  658.83   39.40
   1   2  -8  626.14   37.60
  -1   2   8  680.23   37.70
  -1   2   8  646.14   39.30
   1   2  -8  554.64   44.90
  -1   2   8  610.34   42.10
   0  -2   8  258.57   24.10
   0  -2   8  247.98   18.00
   0  -2  -8  238.38   18.20
   0  -2   8  215.88   14.80
   0  -2  -8  250.07   17.50
   0  -2   8  245.48   18.00
   0  -2  -8  229.08   16.80
   0   2   8  235.68   16.40
   0   2   8  222.68   17.00
   0   2  -8  239.28   15.10
   0   2  -8  206.98   22.70
   0   2   8  235.48   15.10
   0   2   8  225.28   19.10
   0   2  -8  278.67   18.50
  -1  -2  -8  222.28   17.20
  -1  -2  -8  257.57   16.90
   1  -2   8  269.77   26.10
   1  -2   8  229.08   18.10
   1  -2   8  239.08   18.00
  -1  -2  -8  257.77   18.00
  -1   2  -8  233.18   17.10
  -1   2  -8  198.78   23.20
   1   2   8  238.58   14.60
   1   2   8  230.38   15.20
   1   2   8  250.47   17.70
  -1   2  -8  255.97   16.00
   1   2   8  235.88   19.00
  -2  -2  -8   18.20    4.50
   2  -2   8    9.30    5.00
  -2  -2  -8   17.20    4.80
  -2  -2  -8   23.80    4.10
   2  -2   8   16.50    8.30
   2  -2   8   11.10    4.10
  -2  -2  -8   26.20    4.30
  -2   2  -8   15.60    4.60
  -2   2  -8   13.30    3.60
  -2   2  -8   17.20    5.10
  -2   2  -8   34.30   12.00
   2   2   8   16.80    5.00
   3  -2   8  239.68   18.20
  -3  -2  -8  237.58   15.70
  -3  -2  -8  238.58   16.50
   3  -2   8  240.58   19.50
  -3  -2  -8  228.38   15.20
  -3  -2  -8  230.58   17.60
   3  -2   8  227.18   25.70
  -3   2  -8  190.78   24.40
   3   2   8  217.28   17.20
  -3   2  -8  224.18   17.90
   3   2   8  211.38   17.00
  -3   2  -8  225.38   16.40
  -3   2  -8  226.58   17.70
  -4  -2  -8   24.90    4.20
  -4  -2  -8   24.10    5.20
   4  -2   8   17.70    4.60
   4  -2   8   41.70   14.00
   4  -2   8   17.90    6.30
  -4  -2  -8   31.80    5.90
  -4  -2  -8   22.20    5.40
  -4  -2  -8   16.40    2.60
  -4  -2  -8    8.50    6.10
  -4   2  -8   28.10    6.70
  -4   2  -8   18.20    5.00
   4   2   8   30.50    7.10
  -4   2  -8   25.00    5.60
  -4   2  -8   14.40    8.00
  -5  -2  -8    4.20    2.60
  -5  -2  -8    4.80    3.10
  -5  -2  -8    3.70    1.60
   5  -2   8    9.60    7.50
   5  -2   8    5.40    4.30
   5  -2   8    5.50    5.90
  -5  -2  -8    6.90    3.40
  -5  -2  -8    8.80    2.70
  -5   2  -8   11.70    4.50
   5   2   8    9.00    3.00
  -5   2  -8    2.80    2.70
  -5   2  -8    0.90    2.50
  -5   2  -8   12.40   11.20
  -6  -2  -8   10.80    3.00
  -6  -2  -8    6.80    3.80
  -6  -2  -8   12.40    3.20
  -6  -2  -8    7.60    3.70
   6  -2   8   13.90    7.90
   6  -2   8   12.00    9.40
  -6   2  -8    6.80    3.50
  -6   2  -8    8.80    4.20
   6   2   8   11.00    2.90
  -6   2  -8    4.90    3.80
  -6   2  -8   -2.50    5.00
   7  -2   8   13.60    8.00
  -7  -2  -8    7.30    2.90
  -7  -2  -8   12.10    3.30
  -7  -2  -8   14.90    5.60
   7  -2   8   22.70    8.40
  -7  -2  -8   10.40    4.50
  -7   2  -8   13.90    8.90
  -7   2  -8    9.80    4.30
  -7   2  -8    8.40    6.10
  -7   2  -8   16.50    4.90
   8  -2   8  129.59   27.60
  -8  -2  -8  106.39   10.20
  -8  -2  -8  110.39    9.40
  -8  -2  -8   82.29   11.50
  -8  -2  -8  131.29   17.80
   8  -2   8  104.19   16.20
  -8   2  -8  102.29   15.00
  -8   2  -8  117.79   13.90
  -8   2  -8   90.19   29.90
  -8   2  -8  133.19   14.60
  -9  -2  -8   -0.20    3.30
  -9  -2  -8    4.90    3.00
  -9  -2  -8    8.60    4.00
  -9  -2  -8    8.10    5.70
  -9   2  -8   18.10    8.10
  -9   2  -8    5.90    5.40
  -9   2  -8    2.20   10.70
 -10  -2  -8   46.10    8.40
 -10  -2  -8   46.10    9.60
  10  -2   8   67.99   18.30
 -10   2  -8   80.49   14.80
 -10   2  -8   49.00   11.50
 -10   2  -8   65.29   19.20
 -10   2  -8   59.59   12.40
 -11  -2  -8   -2.60    4.30
  11  -2   8   -7.00    9.30
 -11  -2  -8    3.30    3.60
 -11  -2  -8    3.80    3.70
 -11   2  -8   -0.60    5.50
 -11   2  -8   -6.10    4.30
 -11   2  -8   -6.00    4.40
 -12  -2  -8   42.50   12.20
 -12  -2  -8   33.70    6.20
 -12  -2  -8   28.90    7.20
  12  -2   8    5.30   13.00
 -12   2  -8   25.30    9.70
 -12   2  -8   33.30   10.80
 -12   2  -8   50.69   11.30
 -13  -2  -8   -2.20    6.40
 -13  -2  -8    2.90    6.30
  13  -2   8   11.00   13.40
 -13  -2  -8    5.60    5.10
 -13   2  -8    1.20    6.60
 -13   2  -8   -6.40    7.20
 -13   2  -8   -1.30    5.60
 -14  -2  -8   18.60   14.30
  14  -2   8    5.60   15.80
 -14  -2  -8   26.10    8.60
 -14   2  -8   18.90   10.60
 -14   2  -8   -2.30    9.90
 -14  -3   8   10.00    6.70
 -14  -3   8    3.90    7.10
  14  -3  -8   19.10   16.40
 -14   3   8  -15.30   18.30
  14   3  -8    0.60    5.80
 -14   3   8    3.20    5.60
 -13  -3   8   41.30    9.00
  13  -3  -8   35.80   21.10
 -13  -3   8   34.40   10.50
 -13  -3   8   25.10    6.80
  13   3  -8   46.90   11.50
 -13   3   8   27.60    9.30
 -13   3   8   29.40   10.70
  12  -3  -8  -16.40   12.70
 -12  -3   8    5.90    6.00
 -12  -3   8    7.60    4.20
 -12   3   8   11.60    8.80
  12   3  -8   -2.70    4.60
 -11  -3   8   26.70    5.50
 -11  -3   8   24.00    6.10
  11  -3  -8   11.70   13.10
 -11  -3   8   23.60    8.10
  11   3  -8   10.10    5.80
 -11   3   8   24.50    8.60
 -11   3   8   27.80   11.00
 -10  -3   8   13.30    6.00
  10  -3  -8   -7.10    8.60
 -10  -3   8   12.80    4.20
  10  -3  -8    2.90    5.70
  10   3  -8    9.30    4.60
 -10   3   8   15.20   13.10
 -10   3   8    9.60    5.50
  -9  -3   8   77.89   11.10
  -9  -3   8   58.59    6.60
   9  -3  -8   73.89   10.20
   9  -3  -8   67.09   22.60
  -9  -3   8   57.99    7.60
  -9   3   8   45.80   12.00
  -9   3   8   61.69   10.90
   9   3  -8   63.89   11.90
  -9   3   8   78.19   15.10
   8  -3  -8   45.90   23.10
  -8  -3   8   23.10    5.50
  -8  -3   8   34.20    5.50
   8  -3  -8   29.80    6.10
   8  -3  -8   33.10   13.30
   8  -3  -8   28.30    8.00
  -8  -3   8   28.10    6.10
  -8   3   8   26.40    9.80
  -8   3   8   30.60    9.40
   8   3  -8   35.50    9.00
  -8   3   8   31.70    7.00
  -8   3   8   30.80    5.80
  -7  -3   8   63.69    7.10
   7  -3  -8   69.29   21.90
   7  -3  -8   58.19    8.90
  -7  -3   8   55.99    7.50
  -7  -3   8   56.49    7.50
   7   3  -8   36.60    8.30
  -7   3   8   64.69   13.80
  -7   3   8   59.59   11.60
  -7   3   8   47.30    8.00
  -7   3   8   62.39   12.60
   6  -3  -8   32.10   12.40
  -6  -3   8   56.89    6.20
   6  -3  -8   37.00    9.20
  -6  -3   8   73.39    7.60
   6  -3  -8  105.99   23.90
   6  -3  -8   62.59    8.10
  -6  -3   8   67.09    8.60
  -6   3   8   79.79   14.50
  -6   3   8   69.19    7.60
   6   3  -8   42.70    9.50
   6   3  -8   60.19   10.60
  -6   3   8   43.50    9.00
   5  -3  -8   -3.00    6.60
   5  -3  -8   10.00    5.50
  -5  -3   8   11.20    4.00
   5  -3  -8    8.60    5.20
  -5  -3   8    6.60    4.60
   5  -3  -8    8.70    4.20
  -5   3   8   12.10    5.10
   5   3  -8    9.00    5.70
  -5   3   8    5.50    3.20
   5   3  -8    4.70    4.50
  -5   3   8    1.90    4.80
  -5   3   8    3.70    4.00
  -5   3   8    4.60    4.50
   4  -3  -8  175.08   19.20
  -4  -3   8  181.88   17.90
  -4  -3   8  178.78   15.10
   4  -3  -8  144.29   15.60
  -4  -3   8  137.29   13.10
   4  -3  -8  169.98   11.70
  -4   3   8  144.29   18.20
   4   3  -8  147.09   16.60
  -4   3   8  153.58   13.90
   4   3  -8  154.88   18.90
  -4   3   8  164.68   11.90
  -4   3   8  175.48   16.70
  -3  -3   8   14.20    7.20
  -3  -3   8    1.10    3.60
   3  -3  -8    3.40    5.50
   3  -3  -8    3.00    1.80
   3  -3  -8   -0.70    5.80
  -3  -3   8    9.30    3.80
   3  -3  -8    1.20    4.10
  -3   3   8   -0.30    2.60
  -3   3   8    5.20    4.00
  -3   3   8    2.30    1.50
  -3   3   8    4.30    2.40
  -3   3   8   -1.20    3.40
  -3   3   8    0.80    6.70
   3   3  -8    3.20    1.30
   3   3  -8    8.50    6.40
   3   3  -8    3.10    2.90
  -2  -3   8  131.19   16.70
  -2  -3   8  121.19   12.00
  -2  -3   8  117.69   12.40
   2  -3  -8  124.49   13.20
   2  -3  -8   93.49   13.50
  -2   3   8  106.79   11.30
   2   3  -8  139.29   23.70
   2   3  -8  117.39    8.70
  -2   3   8  118.09    8.30
   2   3  -8   98.29    9.60
   2   3  -8  106.49   12.60
  -2   3   8  125.09   11.70
  -2   3   8  117.49   10.30
  -2   3   8   99.89   14.10
   1  -3  -8   -1.30    2.20
   1  -3  -8   10.10    4.70
  -1  -3   8   -8.80    4.20
   1  -3  -8    6.30    4.50
  -1  -3   8    0.70    3.40
  -1  -3   8    2.50    3.00
  -1   3   8    2.60    3.80
  -1   3   8    2.80    2.70
  -1   3   8    2.60    2.20
   1   3  -8   11.10    6.40
  -1   3   8   -0.10    3.20
   1   3  -8    9.70    3.90
   0  -3   8   41.00    8.70
   0  -3  -8   64.59   11.60
   0  -3   8   36.20    8.10
   0  -3  -8   45.90    7.50
   0  -3  -8   43.20    8.40
   0  -3   8   35.30   11.20
   0   3   8   52.19    5.00
   0   3   8   40.10    9.50
   0   3  -8   38.00    7.70
   0   3   8   33.90    5.20
   0   3   8   41.60    4.70
   0   3  -8   30.60   10.40
   0   3  -8   44.80    6.80
  -1  -3  -8   44.50    8.80
   1  -3   8   42.90    9.50
   1  -3   8   46.50    8.90
   1  -3   8   66.59   18.10
  -1  -3  -8   54.29    8.70
  -1   3  -8   36.70    7.80
   1   3   8   52.59    5.30
  -1   3  -8   56.19    8.40
   1   3   8   47.10    8.60
  -1   3  -8   28.40   15.40
   1   3   8   48.70    9.80
  -2  -3  -8    3.10    3.50
   2  -3   8   15.80   11.40
   2  -3   8    2.40    3.80
  -2  -3  -8    0.40    2.60
  -2  -3  -8    5.60    3.10
   2  -3   8    9.70   10.00
   2   3   8    0.60    3.00
  -2   3  -8    3.20    5.30
  -2   3  -8    3.60    3.00
  -2   3  -8    2.40    2.00
   2   3   8    4.10    1.90
   3  -3   8   30.30    9.20
   3  -3   8   47.00    9.10
  -3  -3  -8   46.70    8.40
  -3  -3  -8   47.80    8.10
   3  -3   8   81.79   20.00
  -3  -3  -8   59.99   12.30
   3   3   8   54.49    6.30
  -3   3  -8   49.40    7.00
  -3   3  -8   46.80    9.90
  -3   3  -8   36.80    7.80
   3   3   8   38.90    7.90
  -4  -3  -8   26.00    6.50
   4  -3   8   19.60    6.40
  -4  -3  -8   31.90    6.20
   4  -3   8   45.00   16.80
  -4  -3  -8    8.40    7.70
  -4  -3  -8   26.70    6.00
  -4   3  -8   23.20    8.80
  -4   3  -8   19.60    6.70
  -4   3  -8   40.00   16.20
  -4   3  -8   25.70    5.30
  -4   3  -8   18.10    6.30
  -5  -3  -8    5.60    3.40
   5  -3   8    1.10    4.80
  -5  -3  -8    9.50    4.10
  -5  -3  -8    6.00    7.10
  -5  -3  -8   12.90    3.30
   5  -3   8    9.60    9.20
  -5   3  -8    5.60    4.90
  -5   3  -8    7.50    4.70
  -5   3  -8    8.70    3.70
  -6  -3  -8   20.80    4.60
   6  -3   8   30.60   13.20
  -6  -3  -8   16.80    8.90
  -6  -3  -8   22.30    6.50
  -6  -3  -8   30.80    5.90
  -6  -3  -8   18.50    2.40
  -6   3  -8   17.50    7.30
  -6   3  -8   14.90    6.50
  -6   3  -8   26.60    6.20
   7  -3   8   34.10   21.60
  -7  -3  -8   15.30    4.10
  -7  -3  -8   19.20    6.60
  -7  -3  -8   20.60    3.30
  -7   3  -8   28.00    7.20
  -7   3  -8    5.10    5.40
  -7   3  -8   27.40    7.80
  -8  -3  -8   27.60    8.40
  -8  -3  -8   20.60    4.10
   8  -3   8   40.10   15.50
  -8  -3  -8   18.90    3.90
  -8   3  -8   24.80   12.90
  -8   3  -8   24.90    7.60
  -9  -3  -8   54.39    7.20
   9  -3   8  116.99   30.80
  -9  -3  -8   47.70   10.50
  -9   3  -8   72.59   13.90
  -9   3  -8   46.00   10.80
  -9   3  -8   61.19   13.10
 -10  -3  -8   11.30    3.70
 -10  -3  -8   16.50    5.00
  10  -3   8   22.80   16.20
 -10  -3  -8    1.10    6.60
 -10   3  -8    5.80    5.90
 -10   3  -8    7.70    7.00
 -10   3  -8    9.20    7.40
 -11  -3  -8   16.60    8.00
  11  -3   8   19.00   14.10
 -11   3  -8   12.60    7.00
 -11   3  -8   -1.60    5.70
 -12  -3  -8   15.90    6.40
 -12  -3  -8  -10.00    7.00
  12  -3   8    5.00   14.10
 -12  -3  -8   11.50    4.50
 -12   3  -8   13.10    8.80
 -12   3  -8   10.20    8.20
 -12   3  -8   12.50   10.50
 -11  -4   8   34.10    7.20
  11  -4  -8   19.60   20.30
 -11  -4   8   25.00    8.20
  11   4  -8   40.30   19.60
 -11   4   8   29.20    8.70
 -11   4   8   33.70   12.50
 -10  -4   8   -2.10    6.40
 -10  -4   8   -8.20    5.10
 -10  -4   8   -3.60    4.20
  10  -4  -8  -27.70   12.30
 -10  -4   8   -0.30    3.20
  10   4  -8    5.10    5.70
 -10   4   8   -2.60    5.00
 -10   4   8    5.40    9.50
  -9  -4   8   29.80    7.70
   9  -4  -8   11.90   13.20
  -9   4   8   29.20   11.20
  -9   4   8   15.90    6.90
   9   4  -8   43.20   11.20
   8  -4  -8   12.60    4.90
  -8  -4   8   11.00    6.30
   8  -4  -8   -7.80    9.30
  -8  -4   8    4.60    3.10
  -8  -4   8   -0.10    4.80
  -8   4   8   10.30    9.40
  -8   4   8    9.70    4.60
   8   4  -8    2.40    4.20
  -8   4   8   -1.40    8.30
  -7  -4   8   40.00   10.40
  -7  -4   8   36.90    8.90
   7  -4  -8   40.90   10.50
   7  -4  -8   48.10    8.10
  -7  -4   8   51.19    8.40
  -7   4   8   41.20   10.20
   7   4  -8   49.00   11.50
  -6  -4   8   68.39   11.80
   6  -4  -8  108.29   28.70
   6  -4  -8   72.69    9.70
   6  -4  -8   60.49   12.50
  -6  -4   8   95.79   11.90
   6  -4  -8   94.89   21.00
  -6   4   8   91.59    9.80
  -6   4   8   80.79   14.10
  -6   4   8   88.19   12.10
   6   4  -8  102.89   16.80
   5  -4  -8   34.40   15.20
   5  -4  -8   12.90   10.30
   5  -4  -8   28.20    8.90
   5  -4  -8   21.70    4.90
  -5  -4   8   25.60    8.50
  -5  -4   8   30.20    8.90
   5   4  -8   14.50    7.30
  -5   4   8   19.00    6.80
  -5   4   8   17.10    4.40
  -5   4   8   21.30    4.40
  -5   4   8   32.50    9.50
  -5   4   8   26.60    8.50
  -4  -4   8    3.60    5.40
  -4  -4   8   24.80    8.20
   4  -4  -8   23.70   12.90
   4  -4  -8   12.40    8.60
  -4  -4   8   16.60    7.40
   4  -4  -8    7.50    3.20
   4  -4  -8   22.30    6.80
  -4   4   8   19.00    4.30
   4   4  -8   15.70    7.50
  -4   4   8    4.00    5.60
  -4   4   8   11.90    5.00
  -4   4   8    8.10    6.00
   3  -4  -8    7.90   10.20
  -3  -4   8    5.20    5.80
   3  -4  -8    7.70    7.30
   3  -4  -8    8.40    5.90
  -3  -4   8    6.10    6.70
  -3   4   8    0.90    4.10
  -3   4   8    3.50    2.90
   3   4  -8    4.90    4.60
  -3   4   8    0.20    5.00
  -3   4   8    6.50    4.40
  -2  -4   8   53.19   11.40
   2  -4  -8   33.70   14.90
   2  -4  -8   44.20   10.70
  -2  -4   8   73.49   19.70
  -2  -4   8   55.79    9.50
   2  -4  -8   56.99   12.90
  -2   4   8   60.39    8.50
   2   4  -8   72.39   14.30
  -2   4   8   67.69    9.50
  -2   4   8   62.49    6.70
   1  -4  -8   47.10   18.60
   1  -4  -8   60.79   11.00
   1  -4  -8   39.00   10.90
  -1  -4   8   41.90    9.60
  -1  -4   8   56.99   16.60
   1   4  -8   38.60    5.50
  -1   4   8   50.59    6.60
  -1   4   8   41.80    5.10
   1   4  -8   31.60    5.90
   1   4  -8   41.60   10.70
  -1   4   8   39.30    5.60
   0  -4  -8  140.89   33.40
   0  -4  -8  145.69   16.60
   0  -4   8  135.79   25.40
   0  -4  -8  165.08   18.20
   0   4  -8  141.19   14.60
   0   4  -8  161.88   12.80
   0   4   8  163.38   12.10
  -1  -4  -8   19.10    7.40
  -1  -4  -8    8.00    6.70
   1  -4   8   10.80   10.10
  -1  -4  -8   11.70   11.10
  -1   4  -8    5.50    7.00
   1   4   8   20.80    4.70
  -1   4  -8   20.40    5.50
   2  -4   8   14.20   13.20
  -2  -4  -8    1.30    4.10
  -2  -4  -8   -2.50    5.90
  -2  -4  -8   14.00    6.50
   2  -4   8  -19.70    8.60
  -2  -4  -8    2.50    3.50
   2   4   8   -4.80    2.10
  -2   4  -8    9.90    7.90
  -2   4  -8   -2.20    4.40
  -3  -4  -8   53.09    8.70
   3  -4   8   35.90   14.50
  -3  -4  -8   56.39   15.30
   3  -4   8   22.70   13.60
  -3  -4  -8   53.89   10.20
  -3  -4  -8   63.59   10.60
   3   4   8   64.09    8.70
  -3   4  -8   43.50    8.50
  -4  -4  -8   13.50    5.10
  -4  -4  -8    8.40    4.40
  -4  -4  -8    7.50    5.40
   4  -4   8   10.90   10.50
  -4  -4  -8   14.40    8.10
  -4  -4  -8   23.50   11.40
   4   4   8   11.10    4.50
   5  -4   8   20.10   14.40
  -5  -4  -8   21.30    6.50
  -5  -4  -8   -4.90   10.30
  -5  -4  -8   14.20    8.10
  -5  -4  -8   12.80    4.50
  -5  -4  -8    3.20    6.00
  -5   4  -8   19.30    4.40
  -5   4  -8    6.60    5.50
  -6  -4  -8   14.10   11.20
  -6  -4  -8   -2.20    5.10
  -6  -4  -8   -1.50    5.30
  -6  -4  -8   -4.40    3.90
   6  -4   8  -10.50    8.10
  -6   4  -8    1.60    5.50
  -6   4  -8    3.10    4.10
  -6   4  -8   -5.60    6.40
  -7  -4  -8    2.30    5.50
   7  -4   8   -0.40    9.60
  -7  -4  -8    9.10    5.70
  -7  -4  -8    3.60   13.20
  -7   4  -8   11.40    7.50
  -7   4  -8   -2.20    4.60
  -7   4  -8    6.80    4.50
  -8  -4  -8    0.50    5.50
  -8  -4  -8    9.60    6.10
   8  -4   8  -14.50    9.00
  -8   4  -8   -0.60    5.10
  -8   4  -8   -9.00    4.80
  -8   4  -8    2.00    6.50
   9  -4   8    3.50   13.40
  -9  -4  -8   38.70    7.60
  -9   4  -8   34.90   14.70
  -9   4  -8   44.00   11.00
  -5  -5   8   31.30   11.80
   5  -5  -8   23.60   16.10
   5   5  -8   39.50   11.20
  -4  -5   8   13.00    9.40
  -4   5   8   16.80    8.00
   4   5  -8   11.50    7.40
  -3  -5   8    3.50    8.50
   3  -5  -8    1.60    7.10
   3  -5  -8    5.10   12.60
   3   5  -8    1.70    5.90
  -3   5   8    1.90    4.10
  -3   5   8  -11.80    5.40
   2  -5  -8    7.90    7.80
  -2  -5   8    1.20    9.80
   2  -5  -8    6.40   11.20
  -2   5   8   -4.20    4.00
   2   5  -8    3.80    7.00
  -1  -5   8   22.60   22.30
  -1  -5   8    4.20   12.70
   1  -5  -8    2.30    7.50
   1  -5  -8   26.30   15.50
   1  -5  -8    7.50   12.00
  -1   5   8   -2.40    3.70
   1   5  -8    7.10    6.60
   0  -5   8   26.30   14.00
   0  -5  -8   27.50   10.80
   0  -5  -8   37.90   13.40
   0   5  -8   47.80   12.40
   0   5   8   41.60    7.40
   1  -5   8   55.29   20.00
  -1  -5  -8   33.70   14.40
  -1  -5  -8   38.70   13.20
  -1   5  -8   32.20    9.90
  -1   5  -8   45.70    7.30
   1   5   8   57.29    8.50
  -2  -5  -8   46.80   16.70
  -2  -5  -8   86.39   22.70
   2  -5   8  103.09   34.80
   2   5   8   74.59    9.80
  -2   5  -8   51.99   10.00
   3  -5   8    5.20   11.40
  -3  -5  -8    4.00    8.80
  -3  -5  -8    8.60   11.70
  -3   5  -8   -9.80    7.00
  17   0  -9  -11.80   14.10
 -17   0   9   15.70    9.80
 -17   0   9   27.40   13.60
 -16   0   9   -7.70    5.00
  16   0  -9  -14.20   11.00
 -15   0   9   30.40    8.00
  15   0  -9   25.50   11.80
  14   0  -9   -0.90    7.50
  13   0  -9    3.20    9.00
 -13   0   9   28.20    8.60
 -13   0   9   11.90    5.40
 -13   0   9    8.80    6.40
 -12   0   9   11.90    6.00
  12   0  -9    4.30    7.20
 -12   0   9   -0.20    4.60
  12   0  -9    1.60    4.10
 -12   0   9   -4.90    2.80
 -11   0   9   44.30    8.60
  11   0  -9   39.70    8.20
 -11   0   9   61.59   11.20
 -11   0   9   49.30   11.50
  10   0  -9    2.30    3.00
 -10   0   9    0.80    4.20
 -10   0   9    3.60    3.00
 -10   0   9    0.90    3.00
  -9   0   9  170.38   15.10
  -9   0   9  146.19   15.70
  -9   0   9  156.58   13.30
   9   0  -9  185.28   15.50
   9   0  -9  156.98   13.00
  -8   0   9    0.90    1.80
  -8   0   9   -2.70    1.90
   8   0  -9    1.10    2.20
   8   0  -9    1.20    1.50
  -8   0   9   -1.80    2.50
   8   0  -9    1.40    2.20
  -8   0   9    0.80    3.30
  -7   0   9 1172.48   64.49
   7   0  -9 1149.89   62.69
   7   0  -9 1277.67   66.19
  -7   0   9  994.10   65.79
  -7   0   9 1177.78   63.89
  -7   0   9 1072.69   62.89
  -7   0   9 1178.58   66.39
   7   0  -9 1049.59   62.99
   6   0  -9    1.10    1.70
  -6   0   9    3.90    2.10
  -6   0   9    1.60    2.20
  -6   0   9    1.10    2.10
  -6   0   9    0.10    1.70
  -6   0   9   -1.20    1.60
   6   0  -9    1.10    2.00
   6   0  -9    1.60    1.40
   5   0  -9  448.06   26.50
  -5   0   9  388.26   26.00
   5   0  -9  366.26   24.60
  -5   0   9  404.26   24.70
  -5   0   9  398.36   24.10
  -5   0   9  372.26   26.30
   5   0  -9  372.06   23.30
   4   0  -9    0.60    1.20
  -4   0   9    0.90    1.60
  -4   0   9    0.90    1.40
   4   0  -9    2.00    1.90
  -4   0   9   -0.70    1.20
   4   0  -9   -3.40    1.30
  -4   0   9    6.80    3.40
   3   0  -9   11.60    3.40
  -3   0   9    6.70    3.20
  -3   0   9    5.30    2.50
   3   0  -9    7.40    2.90
  -3   0   9   12.70    3.90
   3   0  -9    7.10    2.40
   3   0  -9   12.90    4.10
   2   0  -9    0.10    1.50
  -2   0   9    0.00    1.70
  -2   0   9   -0.50    1.40
   2   0  -9   -0.40    1.50
  -2   0   9    0.30    1.40
   2   0  -9    0.50    1.40
  -1   0   9 7424.76  400.56
   1   0  -9 7292.87  401.86
  -1   0   9 8422.36  403.46
   0   0   9    0.80    1.60
   0   0   9    0.00    1.50
   0   0  -9    1.40    1.70
   0   0   9    3.00    1.70
   0   0  -9    1.00    1.40
   0   0  -9    1.90    2.10
   0   0   9    1.20    1.60
   1   0   9 1001.20   54.79
  -1   0  -9  917.01   58.19
   1   0   9 1027.10   56.69
  -1   0  -9  988.70   54.99
   1   0   9 1010.30   55.29
  -1   0  -9 1021.70   56.69
   2   0   9   -1.30    1.00
  -2   0  -9   -0.40    1.40
   2   0   9    0.00    1.70
  -2   0  -9    0.40    1.60
   2   0   9   -0.60    1.00
  -2   0  -9    1.60    2.00
   2   0   9   -1.10    1.30
  -2   0  -9    0.90    1.30
  -3   0  -9   55.49   11.20
   3   0   9   69.59    9.40
   3   0   9   90.09    8.30
  -3   0  -9   90.19    8.00
  -3   0  -9   76.59    7.50
   3   0   9   81.29    7.60
  -4   0  -9   -0.90    1.80
  -4   0  -9   -0.70    1.60
   4   0   9    2.10    2.60
   4   0   9    2.90    2.30
  -4   0  -9    0.00    2.80
  -4   0  -9   -0.40    1.80
   4   0   9    0.60    1.70
   4   0   9    1.10    2.00
  -5   0  -9  437.86   28.90
   5   0   9  431.36   27.70
   5   0   9  427.16   27.30
  -5   0  -9  434.06   29.70
   5   0   9  478.15   32.60
  -5   0  -9  371.66   32.50
  -5   0  -9  453.35   28.10
   6   0   9   -3.30    2.00
   6   0   9    2.10    2.40
  -6   0  -9    2.60    4.00
  -6   0  -9    0.40    2.60
   6   0   9   -2.10    3.10
  -6   0  -9    1.50    1.90
  -6   0  -9   -0.30    2.10
  -7   0  -9    1.00    2.60
   7   0   9    6.00    4.60
   7   0   9    7.60    3.60
   7   0   9    2.30    2.50
  -7   0  -9    2.50    3.00
  -7   0  -9    0.50    2.30
  -7   0  -9    0.80    4.60
  -8   0  -9   -0.10    3.30
  -8   0  -9    4.00    3.10
   8   0   9    2.40    3.60
   8   0   9    2.90    3.20
  -8   0  -9    1.30    3.40
  -8   0  -9   -4.20    4.50
   9   0   9    4.90    4.80
  -9   0  -9    3.00    2.70
  -9   0  -9   10.20    4.90
  -9   0  -9    4.10    3.90
   9   0   9    3.80    4.00
  -9   0  -9    5.60    7.90
 -10   0  -9   -3.00    7.00
 -10   0  -9   -2.30    3.80
  10   0   9   -1.90    4.00
 -10   0  -9   -2.60    4.30
 -10   0  -9    4.40    4.00
 -11   0  -9   38.80   14.90
  11   0   9   45.70   12.30
 -11   0  -9   64.49   13.30
 -11   0  -9   43.00    9.50
 -11   0  -9   46.60   10.00
 -12   0  -9   -1.60    3.90
 -12   0  -9   -1.10    4.20
  12   0   9   -1.50    5.80
 -12   0  -9   -0.30    4.60
  13   0   9   57.89   14.60
 -13   0  -9   52.29   12.10
 -13   0  -9   48.20   10.60
 -13   0  -9   55.59   12.00
 -14   0  -9   -4.60    6.00
 -14   0  -9   11.10    8.10
 -14   0  -9    9.20    6.70
  14   0   9   -1.30    8.50
 -15   0  -9    5.90    8.60
  17  -1  -9   -8.70   17.50
 -17  -1   9    4.60    6.80
 -17   1   9    7.70    8.90
 -17   1   9    8.80   10.90
 -16  -1   9   94.59   15.40
 -16   1   9   79.79   17.30
 -16   1   9  111.89   16.30
  15  -1  -9   17.30   12.30
 -15  -1   9    6.40    5.50
  15   1  -9    2.30    8.10
 -15   1   9   18.20    9.60
 -15   1   9    9.90    6.40
 -14  -1   9   -8.70    7.20
  14  -1  -9    3.20    9.10
 -14  -1   9   15.80    6.80
 -14   1   9    1.60    4.80
  14   1  -9   -2.00    7.20
 -14   1   9   -9.10    5.70
  13  -1  -9   14.70   10.60
 -13  -1   9   29.80    7.20
 -13  -1   9   34.60    8.40
 -13  -1   9   25.60    8.00
  13   1  -9   34.40    6.80
 -13   1   9   21.80   10.10
 -13   1   9   24.70    7.20
 -12  -1   9   14.50    4.10
  12  -1  -9    5.70    8.00
 -12  -1   9   14.90    6.50
 -12  -1   9   14.90    6.90
  12   1  -9   16.80    5.70
 -12   1   9   15.50    7.60
 -12   1   9    5.00    4.40
  12   1  -9   13.50    4.80
 -11  -1   9   55.19   10.80
 -11  -1   9   55.39    9.50
 -11  -1   9   62.59   10.10
  11  -1  -9   42.60   13.00
  11   1  -9   63.79    7.70
 -11   1   9   63.09   11.90
 -11   1   9   63.49   10.30
  11   1  -9   45.90    8.20
 -11   1   9   59.29   14.30
 -10  -1   9    4.50    3.00
 -10  -1   9    2.10    3.20
  10  -1  -9   -1.60    2.10
 -10  -1   9    1.40    1.10
 -10  -1   9   -1.90    3.00
 -10   1   9    3.60    2.70
 -10   1   9   -1.60    3.20
 -10   1   9    1.10    4.10
  10   1  -9   -1.20    2.00
  10   1  -9    1.60    2.20
  -9  -1   9   57.29    8.10
  -9  -1   9   56.99    8.20
   9  -1  -9   47.00    9.00
  -9  -1   9   61.99    8.70
   9  -1  -9   45.70    8.10
  -9   1   9   51.29    8.60
   9   1  -9   52.59    8.60
   9   1  -9   51.79    6.70
  -9   1   9   64.39   11.50
  -9   1   9   40.10    9.80
  -9   1   9   72.59    9.50
   8  -1  -9   50.09    8.50
   8  -1  -9   71.29   12.90
  -8  -1   9   68.49    9.20
  -8  -1   9   52.89    7.70
  -8   1   9   49.50    9.40
   8   1  -9   56.89    8.70
  -8   1   9   69.29   13.10
   8   1  -9   64.89    7.50
  -8   1   9   62.09    8.70
  -8   1   9   73.49   12.00
  -8   1   9   64.89    7.00
   7  -1  -9   21.70    6.30
  -7  -1   9   20.50    4.40
   7  -1  -9   22.40    6.00
  -7  -1   9   16.90    4.40
  -7  -1   9   19.00    5.10
  -7   1   9   22.80    5.80
  -7   1   9   25.80    6.80
   7   1  -9   15.00    4.10
   7   1  -9   19.80    4.40
  -7   1   9   15.90    5.50
  -7   1   9   18.80    4.30
   7   1  -9   17.40    2.40
  -6  -1   9  429.86   26.60
  -6  -1   9  491.05   28.90
  -6  -1   9  461.95   29.10
   6  -1  -9  490.15   32.00
  -6  -1   9  411.56   28.50
   6  -1  -9  412.86   29.00
   6   1  -9  413.76   25.30
   6   1  -9  459.95   28.40
  -6   1   9  474.45   29.80
  -6   1   9  459.05   27.30
   6   1  -9  411.06   28.10
  -6   1   9  442.46   30.00
  -6   1   9  380.76   31.30
  -6   1   9  471.55   26.20
  -5  -1   9  423.06   25.90
   5  -1  -9  478.45   31.00
   5  -1  -9  433.26   28.50
  -5  -1   9  436.46   27.70
  -5   1   9  441.46   28.10
  -5   1   9  457.45   29.10
   5   1  -9  397.96   27.20
  -5   1   9  428.96   25.90
   5   1  -9  420.16   25.50
  -5   1   9  436.46   24.80
  -4  -1   9   -0.90    1.50
   4  -1  -9    6.10    3.30
  -4  -1   9    1.40    1.70
   4  -1  -9    1.10    1.90
  -4  -1   9    0.30    1.60
  -4   1   9   -0.10    2.20
   4   1  -9    5.40    2.90
   4   1  -9    1.40    1.80
   4   1  -9   -1.00    1.50
  -4   1   9    1.50    1.00
  -4   1   9    1.10    1.20
  -4   1   9   -1.00    1.80
   3  -1  -9 1437.96   81.09
  -3  -1   9 1587.14   80.69
  -3  -1   9 1506.45   79.59
   3  -1  -9 1488.95   81.79
  -3   1   9 1533.35   81.99
  -3   1   9 1547.95   80.59
   3   1  -9 1460.65   80.09
   3   1  -9 1466.95   80.99
   3   1  -9 1347.07   82.59
   3   1  -9 1484.65   79.19
  -3   1   9 1348.86   83.19
  -3   1   9 1437.16   78.09
   2  -1  -9    1.30    3.00
   2  -1  -9    2.10    1.80
   2  -1  -9    7.60    3.00
  -2  -1   9    1.30    1.70
  -2  -1   9   -0.50    1.40
   2  -1  -9   -1.80    1.40
  -2  -1   9    1.30    1.70
  -2   1   9   -2.10    1.70
  -2   1   9   -0.40    1.80
  -2   1   9    4.70    2.20
   2   1  -9    1.20    1.40
   2   1  -9    1.70    1.60
   2   1  -9    0.00    2.10
   1  -1  -9  711.33   40.50
  -1  -1   9  705.53   39.60
  -1  -1   9  759.82   43.80
  -1  -1   9  647.14   38.60
  -1  -1   9  684.73   39.00
   1  -1  -9  635.64   38.60
   1  -1  -9  624.04   39.70
  -1   1   9  678.23   40.20
   1   1  -9  646.74   38.20
   1   1  -9  654.43   38.80
  -1   1   9  693.13   38.30
  -1   1   9  642.04   40.90
   0  -1   9   45.70    6.80
   0  -1   9   41.70    8.70
   0  -1   9   58.09    7.50
   0  -1   9   40.50    6.20
   0  -1  -9   49.20    3.50
   0  -1  -9   47.00    7.60
   0  -1  -9   48.70    5.50
   0  -1  -9   49.60    6.20
   0   1   9   42.60    5.00
   0   1   9   39.70    6.50
   0   1   9   41.10    3.80
   0   1  -9   45.00    6.50
   0   1  -9   57.29   11.60
   0   1  -9   40.10    6.00
   0   1   9   39.50    6.80
  -1  -1  -9  316.97   19.00
   1  -1   9  339.27   22.40
  -1  -1  -9  358.96   21.00
  -1  -1  -9  328.87   22.70
   1  -1   9  329.37   21.80
   1  -1   9  354.16   22.60
  -1  -1  -9  377.66   23.00
  -1   1  -9  318.97   21.60
   1   1   9  329.67   22.60
   1   1   9  324.07   19.00
   1   1   9  351.66   20.60
   1   1   9  326.17   22.70
  -1   1  -9  326.07   21.80
  -2  -1  -9    3.00    1.20
   2  -1   9   -1.50    1.80
  -2  -1  -9    0.80    1.10
   2  -1   9   -1.00    1.80
   2  -1   9    0.70    2.80
   2  -1   9    1.40    3.60
  -2  -1  -9   -1.40    1.40
  -2  -1  -9    2.70    2.20
  -2  -1  -9    1.00    1.50
   2   1   9    1.30    1.80
   2   1   9    1.70    1.80
  -2   1  -9    1.20    2.10
  -2   1  -9   -0.20    1.60
   2   1   9    1.80    1.30
   2   1   9    1.40    1.90
  -2   1  -9    2.40    3.30
  -3  -1  -9   85.89    7.20
  -3  -1  -9   89.89    9.90
   3  -1   9   88.29    9.60
   3  -1   9   94.29    9.50
   3  -1   9  112.19   14.80
  -3  -1  -9   95.19   10.00
   3  -1   9   84.19    9.10
  -3  -1  -9   89.59    7.60
  -3  -1  -9   98.29    8.10
   3   1   9  101.89    7.70
   3   1   9  108.39    9.40
  -3   1  -9  110.19   10.00
  -3   1  -9  114.49   16.00
   3   1   9  104.49   10.40
  -3   1  -9  105.99   10.00
  -3   1  -9   82.79    9.10
   3   1   9  100.69    7.30
   4  -1   9   80.59   11.40
   4  -1   9   71.59    9.70
  -4  -1  -9   92.29    7.30
  -4  -1  -9   83.79    7.40
  -4  -1  -9   86.09    7.60
  -4  -1  -9   65.29    9.00
  -4  -1  -9   69.59   10.30
   4  -1   9  103.69   19.10
  -4   1  -9   87.59    9.10
  -4   1  -9   72.69   10.40
  -4   1  -9   95.79   21.00
   4   1   9   71.79    6.60
   4   1   9   77.69    9.30
  -4   1  -9   76.89   10.40
   4   1   9   83.49    8.30
   4   1   9   87.29    6.50
  -5  -1  -9  189.98   13.40
  -5  -1  -9  178.38   13.00
   5  -1   9  171.88   14.60
  -5  -1  -9  201.58   16.40
  -5  -1  -9  198.98   13.30
  -5  -1  -9  154.38   15.90
   5  -1   9  186.68   16.40
   5   1   9  199.28   15.20
   5   1   9  177.08   12.50
  -5   1  -9  163.18   14.70
  -5   1  -9  135.39   19.50
  -5   1  -9  176.18   14.90
   5   1   9  169.28   15.50
  -5   1  -9  171.08   15.20
  -6  -1  -9  177.38   13.60
  -6  -1  -9  192.88   14.30
   6  -1   9  205.48   23.40
  -6  -1  -9  187.08   16.90
   6  -1   9  190.88   15.90
  -6  -1  -9  169.08   17.60
   6  -1   9  187.08   17.10
  -6   1  -9  198.58   16.60
  -6   1  -9  178.18   16.60
   6   1   9  205.28   14.60
   6   1   9  187.08   13.60
  -6   1  -9  157.68   21.20
  -6   1  -9  208.78   16.60
   7  -1   9  224.08   25.30
  -7  -1  -9  208.08   15.30
   7  -1   9  213.68   18.60
  -7  -1  -9  213.78   18.70
  -7  -1  -9  161.38   18.90
   7  -1   9  194.68   16.60
   7   1   9  199.98   14.80
  -7   1  -9  179.88   16.70
  -7   1  -9  198.28   18.10
   7   1   9  206.18   15.10
  -7   1  -9  194.28   17.30
  -7   1  -9  160.08   23.50
  -8  -1  -9   25.60    8.90
  -8  -1  -9   16.10    4.80
   8  -1   9   22.70    5.90
   8  -1   9   15.30    6.50
  -8  -1  -9   22.90    6.60
  -8  -1  -9   20.50    5.60
   8  -1   9   39.20   17.60
  -8   1  -9    8.60    8.80
   8   1   9   25.10    5.30
  -8   1  -9   24.00    7.70
   8   1   9   26.10    4.90
  -8   1  -9   26.80    7.10
  -8   1  -9   17.90    5.60
  -9  -1  -9   33.20    7.00
   9  -1   9   28.70    9.10
  -9  -1  -9   22.20    9.40
  -9  -1  -9   32.50    8.20
  -9  -1  -9   37.00    7.00
   9   1   9   27.80    6.60
  -9   1  -9   43.50   10.00
  -9   1  -9   36.30    9.00
  -9   1  -9    8.70    9.80
  -9   1  -9   31.90    8.20
 -10  -1  -9   16.00   11.60
 -10  -1  -9   12.50    4.80
 -10  -1  -9    1.50    3.60
 -10  -1  -9   -1.90    7.70
  10  -1   9    2.70    6.60
  10   1   9    0.10    3.70
 -10   1  -9   -5.90    7.10
 -10   1  -9    4.40    5.10
  10   1   9   -6.70    3.70
 -10   1  -9    5.40    4.80
 -10   1  -9   11.70    6.00
 -11  -1  -9    9.10    5.10
 -11  -1  -9    5.70    5.10
  11  -1   9   -0.10    7.60
 -11  -1  -9    3.40    9.00
 -11  -1  -9   15.10    6.50
 -11   1  -9   -0.50    5.30
  11   1   9    7.00    4.20
 -11   1  -9    4.20   10.70
  11   1   9   -1.80    4.30
 -11   1  -9   11.10    5.90
 -11   1  -9    3.90    7.30
 -12  -1  -9   55.39   12.70
  12  -1   9   65.09   18.80
 -12  -1  -9   48.20    9.80
 -12  -1  -9   63.29   14.90
 -12  -1  -9   44.80   11.60
 -12   1  -9   47.90   11.30
  12   1   9   59.39    8.70
 -12   1  -9   52.29   12.10
 -12   1  -9   27.50   15.10
 -13  -1  -9  -11.50    6.00
  13  -1   9    8.20    9.60
 -13  -1  -9    3.40    6.30
  13   1   9   -3.00    3.70
 -13   1  -9   -6.60    6.20
 -13   1  -9  -12.00    5.90
 -13   1  -9    8.30    7.30
 -14  -1  -9   -3.00    6.80
 -14  -1  -9    7.40    7.80
  14  -1   9   -6.90   10.20
 -14   1  -9   16.30    8.30
 -14   1  -9    1.10    7.70
 -14   1  -9   -6.40    7.50
 -16  -2   9   -5.00    6.80
  16  -2  -9  -34.10   16.80
 -15  -2   9   20.60    9.20
 -15  -2   9   13.90    7.40
  15  -2  -9   18.30   20.10
 -15   2   9   56.89   12.50
 -15   2   9   45.50   11.90
 -14  -2   9   57.59   10.60
 -14  -2   9   68.99   11.50
  14  -2  -9   49.50   18.20
 -14   2   9   70.49   13.30
  14   2  -9   73.89   12.30
 -14   2   9   33.10   12.50
 -13  -2   9   -3.70    4.70
  13  -2  -9   -5.00   11.30
 -13  -2   9    0.10    0.40
  13   2  -9    0.60    3.50
 -13   2   9    2.60    5.50
 -13   2   9   -6.50    6.40
 -12  -2   9    1.40    3.70
 -12  -2   9    2.40    3.90
 -12  -2   9    4.20    4.30
  12  -2  -9    0.40    9.10
 -12   2   9    3.70    6.80
  12   2  -9    7.60    5.40
  11  -2  -9   42.50   16.80
 -11  -2   9   30.30    6.60
 -11  -2   9   38.20    6.60
 -11  -2   9   30.40    6.30
 -11   2   9   36.20    8.80
 -11   2   9   14.60   11.10
  11   2  -9   36.60    7.70
 -10  -2   9   64.09    9.70
 -10  -2   9   50.89    7.50
  10  -2  -9   43.00   15.60
  10  -2  -9   26.80    9.40
 -10   2   9   35.10    9.20
 -10   2   9   54.79   15.30
 -10   2   9   49.90    9.10
 -10   2   9   47.80   11.80
  10   2  -9   35.80    7.70
   9  -2  -9    6.80    4.40
  -9  -2   9    1.30    2.30
  -9  -2   9    0.40    3.00
   9  -2  -9   -1.30    5.00
   9  -2  -9   -1.20    4.10
   9   2  -9    2.50    3.10
  -9   2   9   -0.20    2.70
  -9   2   9    3.30    5.60
  -9   2   9    2.20    3.30
  -9   2   9    7.60    5.90
   9   2  -9    4.90    3.40
  -9   2   9   -1.40    4.70
  -8  -2   9  146.69   12.30
  -8  -2   9  155.18   12.10
   8  -2  -9  140.19   17.50
   8  -2  -9  140.29   15.00
  -8  -2   9  155.48   13.80
   8   2  -9  119.89   12.70
  -8   2   9  160.68   13.50
  -8   2   9  132.99   18.00
  -8   2   9  142.99   15.60
  -8   2   9  149.99   16.20
  -8   2   9  161.68   11.60
   8   2  -9  156.78   14.40
   7  -2  -9    4.40    4.80
   7  -2  -9    3.80    3.40
   7  -2  -9   -5.20    3.50
  -7  -2   9    2.00    1.80
  -7  -2   9    0.50    2.60
  -7  -2   9    2.90    2.30
  -7   2   9    2.70    2.60
  -7   2   9   -3.80    3.90
   7   2  -9    2.50    2.60
  -7   2   9    6.10    2.50
  -7   2   9    8.90    4.80
  -7   2   9    3.60    5.60
   7   2  -9    1.60    3.20
  -6  -2   9   -1.90    2.00
   6  -2  -9    4.70    4.00
  -6  -2   9   -0.10    1.90
  -6  -2   9    3.40    2.90
   6  -2  -9    5.40    3.80
   6  -2  -9   -0.60    3.40
   6   2  -9    4.30    3.30
  -6   2   9    1.80    2.70
  -6   2   9    1.10    4.00
   6   2  -9   -0.30    2.30
  -6   2   9   -0.70    3.60
  -6   2   9    1.70    1.70
  -5  -2   9  139.29   10.80
  -5  -2   9  138.09   10.60
   5  -2  -9  129.69   13.10
   5  -2  -9  125.49   14.90
  -5  -2   9  136.19   12.30
   5   2  -9  106.89   13.10
   5   2  -9  125.39   12.60
  -5   2   9  137.59   10.40
  -5   2   9  143.19    8.80
  -5   2   9  128.89   12.70
  -5   2   9  105.89   14.90
  -5   2   9  101.49   11.60
  -4  -2   9  329.77   20.40
   4  -2  -9  309.37   23.40
   4  -2  -9  329.47   25.80
   4   2  -9  342.97   19.00
   4   2  -9  321.37   23.50
  -4   2   9  340.67   23.30
  -4   2   9  300.27   19.60
   4   2  -9  270.57   24.50
  -4   2   9  343.77   22.80
  -3  -2   9    4.80    3.50
   3  -2  -9    0.20    2.40
  -3  -2   9    6.70    2.50
  -3  -2   9    2.40    2.40
   3  -2  -9    6.70    4.70
   3  -2  -9    6.80    3.90
   3   2  -9    5.60    2.20
   3   2  -9    0.90    3.60
  -3   2   9    3.80    2.60
  -3   2   9   11.00    3.60
  -3   2   9    2.60    1.40
  -3   2   9    3.70    3.20
   3   2  -9   -0.20    1.70
  -2  -2   9  145.79   12.10
  -2  -2   9  158.78   12.90
  -2  -2   9  129.69   10.10
   2  -2  -9  155.38   14.40
   2  -2  -9  147.79   12.80
   2  -2  -9  152.78   13.20
  -2   2   9  147.99    9.00
  -2   2   9  120.19   14.20
  -2   2   9  139.79   11.60
   2   2  -9  140.39   15.80
   2   2  -9  146.89   10.70
   1  -2  -9   68.79    8.80
  -1  -2   9   65.09    9.40
   1  -2  -9   65.79    9.60
  -1  -2   9   72.39    8.20
  -1  -2   9   91.39   15.80
  -1  -2   9   56.89    5.70
   1  -2  -9   49.40    8.30
   1   2  -9   64.39   14.40
  -1   2   9   45.60    7.40
   1   2  -9   55.09    5.50
   1   2  -9   51.39    6.20
  -1   2   9   62.49    6.30
  -1   2   9   61.79   10.60
  -1   2   9   60.09    8.60
   0  -2   9    4.10    2.60
   0  -2   9   -0.50    3.40
   0  -2   9    4.30    3.20
   0  -2  -9    6.80    4.00
   0  -2   9    7.00    2.40
   0  -2  -9    9.20    3.90
   0  -2  -9    5.40    3.10
   0  -2  -9    6.10    3.20
   0   2  -9    8.90    2.70
   0   2   9   10.10    2.90
   0   2  -9    1.80    1.90
   0   2   9    6.00    3.00
   0   2   9    7.00    3.80
   0   2   9    7.40    4.50
   0   2  -9    2.40    4.40
   1  -2   9   37.70    7.70
  -1  -2  -9   33.90    6.40
  -1  -2  -9   38.70    6.20
   1  -2   9   46.00   13.50
   1  -2   9   45.40    7.90
  -1  -2  -9   32.20    3.90
   1   2   9   42.10    4.90
  -1   2  -9   40.90    6.80
  -1   2  -9   27.00   13.00
   1   2   9   41.60    8.50
  -1   2  -9   42.30    6.00
   1   2   9   42.40    4.30
   1   2   9   42.10    7.80
   2  -2   9  108.99   11.80
  -2  -2  -9  119.19    9.90
   2  -2   9  130.59   18.20
  -2  -2  -9  107.99    8.70
  -2  -2  -9  115.49   11.20
   2  -2   9  104.19   11.30
  -2  -2  -9  120.29   10.60
   2   2   9  113.99   11.00
  -2   2  -9  108.09   10.80
  -2   2  -9  116.79    9.90
  -2   2  -9  122.79   11.00
   2   2   9  110.89   13.00
  -2   2  -9   71.49   15.80
   3  -2   9  744.53   47.50
   3  -2   9  792.52   57.79
  -3  -2  -9  758.52   42.90
  -3  -2  -9  818.52   45.00
  -3  -2  -9  775.22   43.00
  -3  -2  -9  736.23   45.80
   3  -2   9  788.72   46.50
  -3   2  -9  767.22   44.50
  -3   2  -9  716.43   45.40
  -3   2  -9  617.44   54.09
   3   2   9  738.23   45.30
   3   2   9  740.43   45.90
  -3   2  -9  762.42   46.30
   4  -2   9    0.40    4.00
  -4  -2  -9    4.80    1.40
   4  -2   9    7.10    3.80
  -4  -2  -9    7.40    2.60
   4  -2   9    1.20    4.70
  -4  -2  -9   11.20    4.10
  -4  -2  -9    1.30    2.50
  -4  -2  -9    4.10    3.00
  -4   2  -9    4.70    3.40
   4   2   9    6.20    4.10
  -4   2  -9    5.30    3.30
  -4   2  -9    4.40    3.10
  -4   2  -9    2.70    5.80
  -5  -2  -9   43.80    7.20
  -5  -2  -9   50.09    6.40
   5  -2   9   37.70   13.40
  -5  -2  -9   30.50    7.20
   5  -2   9   45.90    8.50
  -5  -2  -9   40.70    8.40
  -5  -2  -9   29.90    4.20
   5  -2   9   57.29   10.80
  -5   2  -9   34.10    7.70
   5   2   9   45.60    7.30
  -5   2  -9   42.20    7.50
  -5   2  -9   19.70   10.70
   5   2   9   41.30    8.60
  -5   2  -9   37.70    8.10
  -6  -2  -9   73.89    9.70
   6  -2   9   56.59   15.60
  -6  -2  -9   78.49    7.40
  -6  -2  -9  106.09   14.80
  -6  -2  -9   79.99    7.20
  -6   2  -9   85.89   12.90
  -6   2  -9   99.69   11.10
   6   2   9   75.89    7.80
  -6   2  -9  106.49   14.50
   7  -2   9   21.20    8.00
  -7  -2  -9   51.89   10.50
   7  -2   9   31.70   11.20
  -7  -2  -9   40.20    5.90
  -7  -2  -9   27.70    7.60
  -7  -2  -9   30.00    5.30
  -7   2  -9   43.80   10.40
  -7   2  -9   41.60    9.40
  -7   2  -9   41.70   12.10
  -7   2  -9   34.60    8.60
  -8  -2  -9   62.69   11.20
  -8  -2  -9   57.39    8.20
  -8  -2  -9   71.29   12.20
   8  -2   9   69.99   21.70
  -8  -2  -9   71.89    7.50
  -8   2  -9   74.99   12.50
  -8   2  -9   92.09   13.50
  -8   2  -9   78.29   12.80
  -9  -2  -9  167.78   18.20
  -9  -2  -9  210.38   16.70
   9  -2   9  239.18   38.30
  -9  -2  -9  192.78   20.10
  -9  -2  -9  199.38   15.90
  -9   2  -9  213.58   20.40
  -9   2  -9  204.28   19.90
  -9   2  -9  185.28   19.10
 -10  -2  -9   10.80    6.50
  10  -2   9   -2.50    9.30
 -10  -2  -9    2.60    5.20
 -10  -2  -9    4.00    4.00
 -10  -2  -9    7.80    3.70
 -10   2  -9    9.50    5.80
 -10   2  -9   14.10   11.60
 -11  -2  -9   11.70    5.50
 -11  -2  -9    3.20    4.50
  11  -2   9   15.30   11.80
 -11  -2  -9   23.40   10.20
 -11   2  -9    6.80    7.30
 -11   2  -9   10.90    6.50
 -12  -2  -9   -0.60    4.50
 -12  -2  -9   -4.00    4.80
  12  -2   9    5.70   11.40
 -12  -2  -9    4.90    5.40
 -12   2  -9   -4.10    6.70
 -12   2  -9    7.70    6.60
 -12   2  -9    1.20    6.10
 -13  -2  -9    6.40    6.50
 -13  -2  -9   -1.50    5.80
 -13  -2  -9    0.80    6.10
  13  -2   9    0.80   15.10
 -13   2  -9   -0.30    7.70
 -13   2  -9    4.30    8.30
 -13   2  -9   12.90   10.80
  14  -3  -9    0.70   14.20
 -14  -3   9   15.80    6.30
 -14  -3   9    7.90    8.30
  14   3  -9    8.60    6.20
 -14   3   9    0.00    6.60
 -14   3   9   -1.00   17.10
 -13  -3   9   18.10    8.30
 -13  -3   9    1.10    5.30
  13  -3  -9   23.70   16.80
 -13  -3   9    7.20    6.00
 -13   3   9   14.80    7.40
 -13   3   9   10.10   10.80
  13   3  -9   13.80    6.30
 -12  -3   9   23.40    6.40
  12  -3  -9   11.10   15.70
 -12  -3   9   36.90    6.20
 -12  -3   9    2.70    7.60
  12   3  -9   17.60    6.70
 -12   3   9   28.20   10.70
 -11  -3   9   26.70    6.30
 -11  -3   9   35.30    7.80
  11  -3  -9   35.50   16.50
 -11  -3   9   37.80    9.60
  11   3  -9   35.10   10.20
 -11   3   9   49.50   12.30
 -10  -3   9   13.90    6.20
  10  -3  -9   18.50   13.90
 -10  -3   9   20.10    4.60
 -10  -3   9   15.70    4.60
 -10   3   9   26.60    7.00
  10   3  -9   22.60    8.00
  -9  -3   9   25.00    6.60
  -9  -3   9   46.00    7.00
  -9  -3   9   41.80    6.70
   9  -3  -9   24.10    8.80
  -9   3   9   56.99    9.50
  -9   3   9   37.70   12.30
  -9   3   9   46.60    6.70
   9   3  -9   53.49   10.60
  -9   3   9   43.10   12.50
  -8  -3   9  118.09   10.20
   8  -3  -9  134.89   24.50
  -8  -3   9   98.79   10.50
   8  -3  -9   69.79   21.70
   8  -3  -9  100.99   11.30
  -8  -3   9  107.19   10.30
  -8   3   9   93.59   10.60
   8   3  -9  101.29   15.70
  -8   3   9   94.79   16.30
   7  -3  -9  109.39   10.30
   7  -3  -9   86.49   17.40
   7  -3  -9   82.19   13.60
  -7  -3   9  123.29   11.00
  -7  -3   9  106.09   10.10
   7  -3  -9   63.89   20.20
  -7  -3   9  103.39    9.40
   7   3  -9  122.39   13.50
  -7   3   9   88.19   13.20
  -7   3   9  113.09   17.10
  -7   3   9  115.09   10.50
  -7   3   9   98.09    8.50
   7   3  -9   73.79   11.90
  -7   3   9   80.09   17.50
   6  -3  -9  135.89   10.70
   6  -3  -9   91.39   13.90
   6  -3  -9  124.09   17.20
  -6  -3   9  125.89   12.50
  -6  -3   9   96.09    8.70
  -6  -3   9  115.89   10.90
  -6   3   9   81.29   16.10
  -6   3   9  111.89   10.30
   6   3  -9  128.89   14.00
  -6   3   9  106.59   13.00
  -6   3   9  117.09   17.20
  -5  -3   9   16.90    5.50
   5  -3  -9   13.00    8.00
  -5  -3   9   11.30    4.60
   5  -3  -9    4.80    4.90
  -5   3   9    9.10    5.20
   5   3  -9    8.30    5.20
  -5   3   9    9.80    5.80
   5   3  -9    6.50    5.90
  -5   3   9    8.70    4.80
  -5   3   9    8.30    3.30
  -5   3   9   11.20    7.30
  -4  -3   9   87.79   12.40
  -4  -3   9   79.69    9.20
   4  -3  -9   79.39   12.60
  -4  -3   9   91.49   12.60
   4  -3  -9  111.79   14.60
  -4   3   9   86.69   13.50
  -4   3   9   81.59    6.30
   4   3  -9   56.19   13.40
  -4   3   9   84.19    7.40
  -4   3   9   72.19   10.60
   4   3  -9   55.99   11.10
  -4   3   9   60.89   19.00
  -4   3   9   73.89   11.10
   3  -3  -9    6.60    4.40
   3  -3  -9    4.10    5.30
  -3  -3   9    6.60    6.20
  -3  -3   9    7.60    4.30
  -3  -3   9    7.40    4.00
  -3   3   9    3.90    1.50
  -3   3   9    6.80    4.00
   3   3  -9    4.10    2.40
   3   3  -9   -7.20    5.80
  -3   3   9    3.40    4.00
  -3   3   9    1.10    1.40
  -3   3   9    1.20    3.10
   3   3  -9   10.80    6.00
   3   3  -9    3.60    1.70
  -3   3   9    4.10    5.00
   2  -3  -9  139.59   18.40
  -2  -3   9  141.49   13.90
  -2  -3   9  149.88   13.90
  -2  -3   9  137.39   18.30
   2  -3  -9  148.49   14.70
   2   3  -9  153.68   12.10
  -2   3   9  141.79   12.50
   2   3  -9   96.79   19.20
   2   3  -9  143.29   10.50
  -2   3   9  120.79   12.60
  -2   3   9  125.89   16.10
  -2   3   9  141.89    8.80
  -2   3   9  136.99   11.60
   2   3  -9  144.99   15.10
  -1  -3   9  102.99   13.80
   1  -3  -9   78.99    9.10
   1  -3  -9  100.29   12.50
  -1  -3   9   87.59   17.00
  -1  -3   9   70.99   10.70
   1  -3  -9   63.49   10.80
  -1   3   9   64.89   12.40
  -1   3   9   83.99    5.90
  -1   3   9   71.89    7.50
   1   3  -9   89.69   12.40
   1   3  -9   52.39   14.90
  -1   3   9   71.59    9.80
  -1   3   9   66.69    8.30
   0  -3  -9  165.38   16.20
   0  -3   9  158.88   15.90
   0  -3  -9  179.18   15.20
   0  -3  -9  200.08   17.80
   0  -3   9  211.18   25.10
   0  -3   9  189.78   17.50
   0   3   9  185.88   12.30
   0   3   9  160.88   17.80
   0   3  -9  184.38   14.50
   0   3   9  198.78   13.20
   0   3  -9  173.08   15.60
   0   3   9  205.38   13.40
   0   3   9  188.18   15.20
  -1  -3  -9  185.98   16.10
  -1  -3  -9  197.88   16.90
   1  -3   9  207.08   26.60
  -1  -3  -9  209.48   18.10
   1  -3   9  238.58   19.10
  -1   3  -9  211.48   16.50
  -1   3  -9  196.98   13.00
   1   3   9  230.78   17.20
   1   3   9  233.68   14.00
   1   3   9  171.38   18.20
  -1   3  -9  215.78   18.20
  -2  -3  -9   -3.70    3.20
   2  -3   9    3.60    5.70
   2  -3   9   -6.10    3.40
  -2  -3  -9   10.30    7.10
   2  -3   9   -2.20    4.30
  -2  -3  -9   -0.50    2.40
  -2  -3  -9   -2.40    2.60
  -2   3  -9   -3.60    2.50
  -2   3  -9    3.00    1.90
   2   3   9   -5.80    2.50
   2   3   9    2.50    3.90
   3  -3   9  162.68   15.10
  -3  -3  -9  132.19   13.60
   3  -3   9  175.78   32.10
   3  -3   9  151.48   17.10
  -3  -3  -9  170.38   13.90
  -3  -3  -9  166.48   13.70
  -3   3  -9  134.09   14.30
  -3   3  -9  131.59   13.50
   3   3   9  155.28   14.40
  -3   3  -9  141.59   11.70
  -4  -3  -9   95.49   13.00
   4  -3   9   82.19   22.40
  -4  -3  -9   82.29    9.30
   4  -3   9   74.89   12.40
  -4  -3  -9   79.19   10.20
  -4   3  -9   68.59    8.40
  -4   3  -9   89.89   13.80
  -4   3  -9   67.89   12.10
  -4   3  -9   79.69   12.20
   4   3   9   85.69   12.60
   5  -3   9   -1.10    8.90
  -5  -3  -9   -4.80    6.90
  -5  -3  -9    1.80    3.20
  -5  -3  -9    7.00    3.60
  -5   3  -9   -0.20    4.00
  -5   3  -9   -0.30    2.50
  -5   3  -9    1.10    4.00
   6  -3   9   21.10   10.80
  -6  -3  -9   33.60    7.00
  -6  -3  -9   44.70    9.00
  -6   3  -9   43.90    8.50
  -6   3  -9   31.10   12.20
  -6   3  -9   35.30    9.40
  -7  -3  -9    8.90    3.80
  -7  -3  -9    7.00    5.10
  -7  -3  -9   11.90    4.50
  -7  -3  -9   13.70    2.50
   7  -3   9   -1.30   10.40
  -7   3  -9    4.90    4.70
  -7   3  -9   15.00    6.10
  -7   3  -9    1.10    5.70
   8  -3   9   22.60   13.80
  -8  -3  -9   -0.80    4.90
  -8  -3  -9    0.60    5.00
  -8  -3  -9    6.20    2.70
  -8   3  -9   -0.20    4.60
  -8   3  -9   14.70    7.50
  -8   3  -9   14.70    7.00
  -9  -3  -9   62.19    7.70
  -9   3  -9   66.19   12.80
  -9   3  -9   51.79   12.70
  -9   3  -9   49.00   10.80
 -10  -3  -9   61.99   16.20
  10  -3   9   21.60   14.70
 -10  -3  -9   51.19    6.50
 -10   3  -9   43.40   12.70
 -10   3  -9   49.30   11.60
 -10   3  -9   50.89   11.70
 -11  -3  -9   36.10    6.10
 -11  -3  -9   34.40    6.80
  11  -3   9   66.89   26.60
 -11  -3  -9   31.60   10.50
 -11   3  -9   34.40    9.90
 -11   3  -9   27.00    9.70
 -11   3  -9   11.30   10.30
 -12  -3  -9    7.50    4.90
 -12   3  -9   -7.00   10.00
 -11  -4   9    3.40    5.90
  11  -4  -9   -4.60   17.50
 -11  -4   9   14.70    5.30
  11   4  -9   13.40    9.80
 -11   4   9   11.90   11.30
 -11   4   9   11.20    7.70
  10  -4  -9    1.80   13.60
 -10  -4   9    1.70    3.60
 -10  -4   9  -10.20    6.50
 -10   4   9   -3.60    5.50
  10   4  -9   -5.70    4.10
 -10   4   9    4.20    9.90
   9  -4  -9    1.30   14.60
  -9  -4   9   -0.80    6.30
  -9   4   9   -2.20    8.20
  -9   4   9    0.00    5.30
   9   4  -9    4.90    5.50
  -8  -4   9   55.69    8.40
   8  -4  -9   40.50   21.30
  -8  -4   9   54.89    9.30
  -8  -4   9   69.59   12.00
   8   4  -9   66.79   14.10
  -8   4   9   43.20   13.60
  -8   4   9   59.19   10.30
   7  -4  -9   37.70   22.00
   7  -4  -9   67.69   13.60
  -7   4   9   55.69   18.80
  -7   4   9   62.49    9.60
   7   4  -9   66.69   12.30
  -6  -4   9   36.60    8.40
   6  -4  -9   24.50   13.70
   6  -4  -9   35.40   14.60
   6  -4  -9   22.30    8.20
  -6   4   9   23.60    9.20
   6   4  -9   18.00    7.20
  -6   4   9   31.70    6.90
  -6   4   9   36.40    5.80
  -5  -4   9   49.10   10.50
  -5  -4   9   86.19   18.40
   5  -4  -9   76.59   26.00
   5  -4  -9   65.09   16.20
   5  -4  -9   34.70   11.00
  -5   4   9   71.19    7.20
  -5   4   9   58.39   10.70
  -5   4   9  100.69   15.00
  -5   4   9   48.20   10.00
   5   4  -9   42.50   10.40
  -4  -4   9   10.50   12.80
   4  -4  -9   15.60    8.70
   4  -4  -9   16.90   17.60
  -4  -4   9    6.20    7.00
   4  -4  -9   10.10    6.80
   4   4  -9   12.00    5.70
  -4   4   9   16.40    6.80
  -4   4   9   -5.30    5.70
  -4   4   9   14.30    3.40
   3  -4  -9   -4.50    8.00
  -3  -4   9   -8.10    6.90
   3  -4  -9    2.50    6.00
  -3  -4   9   -9.30    6.20
  -3   4   9    5.10    5.30
  -3   4   9    4.20    2.40
  -3   4   9    4.00    5.40
   3   4  -9    7.00    4.80
  -3   4   9    0.20    4.00
   2  -4  -9   14.40    8.70
   2  -4  -9    4.00   10.20
  -2  -4   9   22.20    9.40
   2  -4  -9   12.70    6.40
  -2   4   9   17.50    3.40
  -2   4   9   13.50    5.00
   2   4  -9   15.90    6.40
  -2   4   9   13.40    4.80
   1  -4  -9  220.48   22.40
   1  -4  -9  183.68   32.30
   1  -4  -9  226.98   20.50
  -1  -4   9  252.67   29.10
  -1   4   9  207.68   13.80
  -1   4   9  215.18   13.90
  -1   4   9  183.98   13.10
   1   4  -9  227.38   21.30
   1   4  -9  194.48   16.10
  -1   4   9  198.58   16.40
   0  -4  -9  246.18   23.30
   0  -4  -9  308.07   25.90
   0  -4  -9  224.88   30.50
   0  -4   9  299.37   34.40
   0   4  -9  284.57   21.70
   0   4   9  257.47   20.20
   0   4  -9  283.27   19.70
   0   4   9  315.77   18.50
  -1  -4  -9   16.00    5.40
   1  -4   9   34.30   17.00
  -1  -4  -9   23.80    8.20
  -1  -4  -9   26.40    7.90
  -1  -4  -9    2.10    9.40
  -1  -4  -9    0.40    6.60
   1   4   9   14.70    4.20
   1   4   9   16.80    5.40
  -1   4  -9   17.10    5.90
  -1   4  -9   10.40    7.90
  -2  -4  -9  126.79   12.50
   2  -4   9   96.29   22.60
  -2  -4  -9  106.99   15.10
  -2  -4  -9  122.09   14.10
   2   4   9  134.19   11.00
  -2   4  -9  114.39   12.60
  -3  -4  -9   14.00   11.90
   3  -4   9   21.20   12.00
  -3  -4  -9   23.70    6.60
   3  -4   9   10.40   10.70
  -3  -4  -9   19.10    6.60
  -3  -4  -9   21.20    6.40
  -3  -4  -9   18.40   10.50
  -3   4  -9   24.50    6.40
  -4  -4  -9   36.20    8.70
  -4  -4  -9   52.79   14.10
  -4  -4  -9   69.99    9.00
  -4  -4  -9   49.70    9.60
   4  -4   9   40.70   16.60
  -4   4  -9   54.89   10.70
   5  -4   9   19.50   14.10
  -5  -4  -9   11.40    6.70
  -5  -4  -9    7.20    4.70
  -5  -4  -9   11.20    7.70
  -5  -4  -9   13.60    4.80
  -5   4  -9   11.00    4.30
  -6  -4  -9    4.10    6.40
  -6  -4  -9   15.10    6.80
   6  -4   9    0.40   10.00
  -6  -4  -9   18.00    4.80
  -6  -4  -9  -18.30   12.00
  -6  -4  -9   14.20    6.40
  -6   4  -9    8.40    5.20
  -6   4  -9   22.40    7.90
   7  -4   9   17.20   16.60
  -7  -4  -9    2.50    5.30
  -7  -4  -9    2.50    5.90
  -7   4  -9    2.90    5.80
  -7   4  -9    6.20    6.80
  -7   4  -9   -4.70    4.40
  -8  -4  -9    3.80    6.20
  -8  -4  -9    6.10    6.50
   8  -4   9   -8.00   12.10
  -8   4  -9    3.90    6.90
  -8   4  -9   -0.10    5.30
  -8   4  -9  -12.50    6.30
   9  -4   9    1.40   19.20
  -9  -4  -9   -3.30    6.30
  -9  -4  -9   -7.50    6.10
  -9   4  -9    0.40    8.00
  -9   4  -9    2.00    6.90
  -9   4  -9   10.70    8.60
  -5  -5   9    5.00    8.20
   5  -5  -9    7.60   14.60
   5   5  -9   14.10   10.70
  -5   5   9   -6.00    5.20
   4  -5  -9    6.80    8.50
   4  -5  -9  -17.30   14.80
  -4  -5   9    4.70    8.50
  -4   5   9    0.80    7.50
  -4   5   9   -6.90    4.20
   4   5  -9   -0.90    5.20
   3  -5  -9    8.00   14.80
   3  -5  -9   28.10   11.20
  -3  -5   9   75.39   18.90
   3   5  -9   48.90   11.50
   2  -5  -9   -0.30    7.90
  -2  -5   9   17.70   11.50
   2  -5  -9    9.30   13.30
   2   5  -9    1.50    6.80
  -2   5   9   -5.50    3.80
   1  -5  -9    2.50    7.50
  -1  -5   9    7.00   10.10
   1  -5  -9    8.20   15.30
   1   5  -9    3.30    5.70
  -1   5   9   -5.80    3.90
   0  -5  -9   17.10   10.20
   0  -5  -9    5.60   12.00
   0  -5   9   13.80   15.00
   0   5  -9   17.30    8.50
  -1  -5  -9   -3.70    9.00
  -1  -5  -9   10.20   11.80
  -1   5  -9    7.20    6.80
  -1   5  -9    2.90    5.20
   1   5   9   -5.80    4.30
   2  -5   9   36.20   17.10
  -2  -5  -9   15.10   12.60
  -2   5  -9   13.30    7.80
  -3  -5  -9    3.30   10.20
  -3   5  -9    6.70    7.40
 -17   0  10    7.20    8.90
  17   0 -10    3.60   14.60
 -17   0  10    1.20   11.60
 -16   0  10    9.90    6.30
  16   0 -10  -23.50   10.90
 -15   0  10   -0.50    4.10
  15   0 -10    4.50    9.50
 -14   0  10    1.00    4.40
 -14   0  10    6.80    6.70
  14   0 -10   -0.70    8.50
 -13   0  10   -0.50    3.80
  13   0 -10    0.40    6.70
 -13   0  10    2.90    4.50
 -13   0  10   -4.40    7.20
 -12   0  10   91.49   12.50
 -12   0  10   64.09   15.30
 -11   0  10    6.70    4.40
  11   0 -10   -1.30    3.20
 -11   0  10    2.70    3.40
 -11   0  10   -2.70    4.50
  10   0 -10   59.89   10.80
 -10   0  10   32.70    6.60
 -10   0  10   44.30   10.30
  10   0 -10   53.59    8.40
 -10   0  10   44.80    8.50
   9   0 -10   -1.50    1.40
  -9   0  10    1.30    3.60
  -9   0  10    2.80    2.50
   9   0 -10    3.00    2.30
  -9   0  10   -2.20    2.60
   9   0 -10    1.80    2.80
  -9   0  10    3.20    2.40
   8   0 -10  610.64   34.30
  -8   0  10  509.65   37.60
  -8   0  10  575.84   35.90
  -8   0  10  599.54   38.00
  -8   0  10  575.44   34.50
   8   0 -10  533.05   34.10
  -8   0  10  561.44   35.00
   7   0 -10   -0.80    2.30
   7   0 -10    1.40    1.60
   7   0 -10   -2.40    1.60
  -7   0  10    2.80    2.40
  -7   0  10    2.00    1.90
  -7   0  10    2.10    2.70
  -7   0  10   -1.40    1.90
  -7   0  10   -0.40    2.30
  -7   0  10   -0.60    1.90
   6   0 -10  295.17   20.80
  -6   0  10  337.17   20.70
  -6   0  10  282.07   22.70
  -6   0  10  322.67   21.10
   6   0 -10  312.37   19.70
  -6   0  10  310.77   22.50
   5   0 -10    1.60    1.40
   5   0 -10    4.20    2.80
  -5   0  10    1.20    1.60
  -5   0  10    2.00    1.60
   5   0 -10    1.50    1.80
  -5   0  10    3.30    2.60
   4   0 -10  267.87   18.80
  -4   0  10  270.77   19.90
  -4   0  10  293.77   18.70
  -4   0  10  288.97   20.70
   4   0 -10  267.67   19.70
   4   0 -10  307.37   20.70
   4   0 -10  266.37   17.40
  -3   0  10    1.10    1.30
  -3   0  10    1.10    2.70
  -3   0  10   -0.90    1.50
   3   0 -10    1.10    1.50
   3   0 -10    1.10    2.00
   3   0 -10    0.30    0.90
   3   0 -10    0.40    1.80
  -2   0  10  340.47   22.30
   2   0 -10  372.96   24.90
  -2   0  10  359.06   23.80
   2   0 -10  348.67   22.50
  -2   0  10  397.26   25.00
   1   0 -10    1.90    1.80
  -1   0  10    3.40    2.20
  -1   0  10    2.30    2.40
   1   0 -10    1.90    2.00
  -1   0  10    0.20    1.30
   1   0 -10    1.60    1.60
   0   0 -10   11.90    3.10
   0   0  10    7.50    2.70
   0   0  10    9.60    2.70
   0   0 -10    6.70    3.60
   0   0 -10    9.50    3.00
   0   0  10    6.20    2.20
   0   0  10    5.40    2.20
   1   0  10   -0.10    1.40
   1   0  10    0.80    1.30
  -1   0 -10   -0.30    1.20
   1   0  10    1.50    1.20
  -1   0 -10    1.40    1.50
   1   0  10   -1.20    1.50
  -1   0 -10   -0.20    1.50
   2   0  10   83.89    8.10
  -2   0 -10   77.49   12.90
   2   0  10   98.59   10.50
  -2   0 -10   72.29    7.40
  -2   0 -10   73.89    8.60
  -2   0 -10   92.99    7.90
   2   0  10   64.29    7.10
   3   0  10    3.20    2.30
   3   0  10    0.70    1.90
  -3   0 -10    1.00    1.90
   3   0  10   -0.40    2.20
  -3   0 -10   -3.70    1.60
  -3   0 -10   -0.20    1.60
  -3   0 -10   -2.70    1.00
   3   0  10    3.00    1.90
  -4   0 -10  571.34   33.70
   4   0  10  564.44   36.00
   4   0  10  595.24   38.30
  -4   0 -10  554.94   35.80
  -4   0 -10  532.35   33.60
   4   0  10  509.85   33.70
  -5   0 -10   -0.60    1.40
  -5   0 -10    1.30    2.30
   5   0  10   -2.40    2.40
   5   0  10    2.20    2.80
   5   0  10   -0.60    2.80
  -5   0 -10   -0.20    1.80
  -5   0 -10   -3.40    3.00
   5   0  10    1.00    2.10
  -6   0 -10   49.99    8.50
  -6   0 -10   48.70    9.70
  -6   0 -10   71.09    9.90
  -6   0 -10   57.89   15.00
   6   0  10   52.59   10.60
   6   0  10   61.19    8.90
   6   0  10   63.49   12.20
  -7   0 -10    1.20    2.50
   7   0  10   -0.70    2.90
  -7   0 -10    1.20    3.10
   7   0  10   -2.70    2.20
  -7   0 -10   -0.90    1.80
  -7   0 -10   -9.10    3.70
   7   0  10    2.00    3.70
  -8   0 -10  522.15   35.60
  -8   0 -10  528.05   36.10
   8   0  10  543.55   35.30
  -8   0 -10  529.85   38.80
   8   0  10  634.64   42.70
  -9   0 -10   -2.30    3.00
  -9   0 -10    1.30    3.80
   9   0  10    2.60    5.10
   9   0  10   -2.10    2.90
  -9   0 -10    6.50    5.00
  -9   0 -10   -2.00    6.10
  10   0  10   27.50    9.30
 -10   0 -10   15.70    5.30
 -10   0 -10   17.70    6.50
 -10   0 -10   16.50   10.00
 -10   0 -10   19.00    6.40
  11   0  10   -2.10    5.50
 -11   0 -10    4.00    7.90
 -11   0 -10   -3.60    6.90
 -11   0 -10   -2.50    4.40
  12   0  10    1.80    7.60
 -12   0 -10    3.90    5.50
 -12   0 -10   -1.50    6.00
 -12   0 -10   33.60   15.40
  13   0  10    5.90    8.50
 -13   0 -10  -10.30    5.30
 -13   0 -10    4.40    6.50
 -13   0 -10    5.70    6.50
 -13   0 -10   -4.80   12.60
 -14   0 -10   71.59   13.80
 -14   0 -10   79.59   28.10
 -14   0 -10   71.49   14.40
 -17  -1  10   11.30    8.80
  17  -1 -10   -9.80   18.10
 -17   1  10   30.00   10.30
 -17   1  10   -8.10    8.90
  16  -1 -10   73.79   19.60
 -16  -1  10   69.89   13.40
 -16   1  10   80.59   13.80
 -16   1  10   87.79   16.00
  15  -1 -10   -0.70   11.40
 -15  -1  10    0.80    5.20
 -15   1  10   16.30    7.70
 -15   1  10    9.90    5.80
  15   1 -10   -3.00    8.40
  14  -1 -10    0.10   10.50
 -14  -1  10    4.90    9.50
 -14  -1  10   15.20    8.00
 -14  -1  10    8.20    5.80
 -14   1  10   11.10    6.40
  13  -1 -10    1.40    9.10
 -13  -1  10   -6.10    3.40
 -13  -1  10    1.40    2.80
 -13  -1  10    7.20    5.70
  13   1 -10    0.20    3.00
  13   1 -10    1.40    3.60
 -13   1  10   -4.90    5.10
 -13   1  10    1.40    4.80
 -12  -1  10    5.40    4.70
  12  -1 -10   -0.40    7.20
 -12  -1  10    1.80    2.10
 -12  -1  10    5.30    4.60
 -12  -1  10   -3.00    3.30
  12   1 -10   -1.70    5.20
  12   1 -10   13.70    5.20
 -12   1  10    7.00    6.10
  12   1 -10   -2.10    3.20
 -12   1  10    3.30    3.30
 -11  -1  10   26.90    6.90
 -11  -1  10   42.60    7.80
 -11  -1  10   22.30    7.00
 -11   1  10   22.30    9.50
  11   1 -10   29.80    6.20
 -11   1  10   31.30    7.20
 -11   1  10   34.40    9.00
  11   1 -10   39.60    7.60
 -10  -1  10  150.28   13.30
 -10  -1  10  157.08   13.70
 -10  -1  10  137.29   14.80
  10  -1 -10  144.39   14.00
  10   1 -10  166.58   13.60
 -10   1  10  150.58   18.70
 -10   1  10  134.79   13.50
 -10   1  10  158.48   18.70
  10   1 -10  148.99   13.70
  -9  -1  10    9.10    3.70
   9  -1 -10    4.90    3.90
  -9  -1  10   12.60    3.80
   9  -1 -10   19.10    6.80
  -9  -1  10   12.10    4.60
   9  -1 -10   11.90    4.60
  -9   1  10   17.20    4.70
  -9   1  10   10.50    4.00
  -9   1  10    8.40    4.90
   9   1 -10   18.00    4.90
  -9   1  10    5.10    5.10
  -9   1  10   16.80    6.00
   9   1 -10   10.30    3.90
  -8  -1  10  188.98   16.40
  -8  -1  10  174.28   15.40
   8  -1 -10  214.18   18.80
   8  -1 -10  189.08   15.90
  -8  -1  10  164.08   13.70
   8   1 -10  177.98   14.70
  -8   1  10  176.98   14.40
  -8   1  10  192.18   13.80
  -8   1  10  147.89   17.80
  -8   1  10  189.88   17.30
   8   1 -10  190.48   15.20
  -8   1  10  203.98   17.10
  -7  -1  10  407.16   27.60
  -7  -1  10  406.86   27.00
   7  -1 -10  409.56   27.80
   7  -1 -10  441.16   30.40
  -7   1  10  410.36   24.50
   7   1 -10  375.96   26.00
  -7   1  10  421.86   29.10
  -7   1  10  400.76   27.80
   7   1 -10  379.26   26.50
   7   1 -10  389.86   23.20
  -7   1  10  420.46   25.80
  -7   1  10  342.77   29.80
  -6  -1  10  205.18   15.40
   6  -1 -10  196.48   17.20
   6  -1 -10  176.68   15.50
  -6  -1  10  183.68   13.50
  -6   1  10  199.68   16.50
  -6   1  10  205.18   15.10
  -6   1  10  159.78   17.30
  -6   1  10  188.58   15.30
   6   1 -10  181.18   12.70
   6   1 -10  192.18   14.80
  -6   1  10  174.28   13.50
   6   1 -10  165.98   14.90
   5  -1 -10   15.80    5.20
  -5  -1  10   18.00    4.10
  -5  -1  10   16.00    4.50
   5  -1 -10    8.80    3.50
  -5  -1  10    8.50    3.10
  -5   1  10   18.20    4.90
   5   1 -10    7.40    3.40
   5   1 -10   14.80    3.70
  -5   1  10    8.40    3.60
  -5   1  10   12.60    2.70
   5   1 -10   10.10    3.70
  -5   1  10   12.90    3.10
  -5   1  10   13.70    4.50
  -4  -1  10   13.90    4.20
   4  -1 -10   21.20    5.80
  -4  -1  10   13.50    3.50
  -4  -1  10   13.20    4.20
   4  -1 -10    9.70    3.60
   4  -1 -10    3.00    3.40
  -4   1  10    6.00    2.80
   4   1 -10   12.60    3.20
   4   1 -10   12.60    4.00
   4   1 -10    8.80    3.30
  -4   1  10   20.40    7.40
  -4   1  10   12.10    2.70
  -4   1  10    4.80    2.50
   3  -1 -10  834.32   47.40
   3  -1 -10  803.92   46.60
   3  -1 -10  764.72   47.40
  -3  -1  10  765.52   44.10
  -3  -1  10  803.62   45.00
   3   1 -10  739.53   43.60
  -3   1  10  769.02   44.70
   3   1 -10  788.52   45.50
   3   1 -10  715.33   44.50
  -3   1  10  752.62   48.00
  -3   1  10  808.02   48.70
   2  -1 -10  174.08   13.10
  -2  -1  10  186.28   15.80
  -2  -1  10  158.48   12.60
   2  -1 -10  169.18   13.90
   2  -1 -10  178.28   14.20
  -2  -1  10  157.78   12.30
   2   1 -10  155.58   11.80
  -2   1  10  172.58   13.90
  -2   1  10  158.28   14.60
   2   1 -10  143.49   12.20
  -2   1  10  161.48   12.10
  -1  -1  10  370.56   24.90
   1  -1 -10  392.96   26.20
  -1  -1  10  463.95   30.00
   1  -1 -10  383.76   24.90
  -1  -1  10  397.76   25.20
  -1  -1  10  396.06   25.60
   1  -1 -10  462.35   27.10
   1   1 -10  354.56   24.80
  -1   1  10  406.56   26.50
  -1   1  10  368.76   26.80
  -1   1  10  409.76   24.50
   1   1 -10  399.46   24.60
   0  -1 -10   19.00    4.50
   0  -1  10   28.60    5.40
   0  -1  10   15.60    6.80
   0  -1 -10   14.70    3.70
   0  -1 -10   19.50    4.70
   0   1  10   21.40    3.00
   0   1  10   14.90    4.10
   0   1  10   26.80    4.60
   0   1 -10   17.20    4.00
   0   1  10   13.00    3.80
   0   1 -10   26.20    9.10
   0   1 -10   16.60    4.00
   1  -1  10 2254.87  119.09
  -1  -1 -10 2124.29  117.09
  -1  -1 -10 2170.68  121.49
   1  -1  10 2188.18  118.59
  -1  -1 -10 2215.88  119.69
   1  -1  10 2193.18  118.99
   1   1  10 2318.57  119.89
  -1   1 -10 2187.68  119.09
   1   1  10 2195.38  115.29
   1   1  10 2255.47  116.89
  -1   1 -10 2144.19  118.59
   1   1  10 2107.09  123.09
  -2  -1 -10   62.39    6.20
   2  -1  10   37.60    8.90
  -2  -1 -10   67.09    9.90
   2  -1  10   45.50    7.10
  -2  -1 -10   62.59    7.90
   2  -1  10   67.79    9.50
   2  -1  10   69.19    9.20
  -2  -1 -10   57.59    5.20
   2   1  10   64.39    6.10
   2   1  10   65.39    7.50
   2   1  10   58.19    5.00
  -2   1 -10   60.39    7.30
  -2   1 -10   38.10   10.50
  -2   1 -10   61.29    8.40
   2   1  10   67.99   10.00
  -2   1 -10   63.99    8.90
  -3  -1 -10    7.30    2.30
   3  -1  10   16.10    4.50
  -3  -1 -10   10.30    3.10
  -3  -1 -10    4.10    2.60
  -3  -1 -10    5.10    1.90
   3  -1  10    0.80    2.70
   3  -1  10    9.40    4.40
   3   1  10    8.80    2.20
   3   1  10    9.80    3.50
  -3   1 -10   11.10    4.00
   3   1  10    7.50    2.90
   3   1  10    7.00    2.70
  -3   1 -10    7.60    5.40
  -3   1 -10    8.20    3.90
   3   1  10    9.80    3.90
  -3   1 -10   10.10    3.90
  -4  -1 -10   65.49   10.60
  -4  -1 -10   51.49    9.40
   4  -1  10   72.39   15.20
  -4  -1 -10   68.69    6.30
   4  -1  10   72.09   11.40
  -4  -1 -10   67.29    6.70
  -4  -1 -10   57.39    6.10
   4  -1  10   59.29    8.90
   4   1  10   66.09    6.20
   4   1  10   55.89    5.70
  -4   1 -10   46.10    7.80
   4   1  10   72.59   11.20
   4   1  10   62.99    7.30
  -4   1 -10   66.19    9.50
  -4   1 -10   58.69    8.70
  -4   1 -10   70.79   16.30
  -5  -1 -10   30.20    4.90
  -5  -1 -10   32.80    5.60
  -5  -1 -10   48.60    9.20
   5  -1  10   29.10   10.00
  -5  -1 -10   22.70    4.40
   5  -1  10   26.30    6.60
  -5  -1 -10   32.00    8.50
   5  -1  10   35.30    6.90
  -5   1 -10   40.10    7.20
   5   1  10   41.30    7.00
  -5   1 -10   32.10    6.60
   5   1  10   47.20    9.20
  -5   1 -10   18.50    8.90
  -5   1 -10   17.70    4.90
   5   1  10   29.00    3.30
   5   1  10   31.50    5.00
   6  -1  10   -2.10    4.00
  -6  -1 -10    2.70    2.90
  -6  -1 -10    4.70    3.70
  -6  -1 -10    2.10    2.30
   6  -1  10    5.20    3.10
   6  -1  10    9.50    5.00
  -6   1 -10   -0.50    3.40
  -6   1 -10   -1.00    2.60
  -6   1 -10    6.00    6.10
   6   1  10    2.80    1.90
  -6   1 -10    3.50    3.40
   7  -1  10   11.30    4.60
  -7  -1 -10   15.10    4.40
  -7  -1 -10    6.50    3.50
   7  -1  10   13.90    6.30
  -7  -1 -10   12.30    5.40
  -7  -1 -10    0.80    5.70
   7  -1  10    1.70    5.30
  -7   1 -10    3.40    2.90
  -7   1 -10    7.00    4.00
  -7   1 -10    0.10    6.70
   7   1  10    4.90    2.60
  -7   1 -10    8.50    4.50
   7   1  10   15.80    4.30
  -8  -1 -10    8.90    3.20
   8  -1  10    1.30    4.80
  -8  -1 -10    1.90    5.60
   8  -1  10    1.90    6.10
   8  -1  10   -4.60    3.30
  -8  -1 -10   -2.50    2.80
  -8  -1 -10   -3.20    2.40
  -8   1 -10    1.80    3.70
  -8   1 -10    0.10    3.70
   8   1  10    5.40    3.10
  -8   1 -10    0.80    4.10
   8   1  10    3.70    3.20
  -8   1 -10    4.10    7.50
  -9  -1 -10    2.20    4.50
  -9  -1 -10    4.70    3.40
  -9  -1 -10    0.80    2.60
  -9  -1 -10    3.90    6.60
   9  -1  10    2.70    7.20
  -9   1 -10    0.60    3.50
   9   1  10   -0.10    3.00
  -9   1 -10   -1.70    8.00
  -9   1 -10   -3.20    3.50
  -9   1 -10    2.10    3.20
   9   1  10   -1.40    2.20
 -10  -1 -10    3.40    6.40
  10  -1  10   12.20    8.80
 -10  -1 -10   13.20    5.40
 -10  -1 -10    3.80    4.50
 -10  -1 -10   -1.60    4.20
 -10   1 -10    2.80    5.40
 -10   1 -10    8.60    5.50
 -10   1 -10    5.10    5.30
 -10   1 -10   22.60   11.00
  10   1  10    1.80    5.40
 -11  -1 -10   -1.90    4.20
 -11  -1 -10   -1.40    7.70
 -11  -1 -10   -1.30    6.00
  11  -1  10    1.90    8.80
 -11  -1 -10    5.40    5.20
 -11   1 -10   -0.90    5.30
 -11   1 -10    3.40   12.90
  12  -1  10   12.90   10.10
 -12  -1 -10    3.50    6.50
 -12  -1 -10   -4.30   10.10
 -12  -1 -10   12.80    6.50
 -12   1 -10   -5.90   13.90
 -12   1 -10    3.90    5.80
 -12   1 -10   18.60    8.90
 -12   1 -10   11.50    6.70
  12   1  10   -2.40    3.70
 -13  -1 -10   51.19   11.00
  13  -1  10   76.29   20.30
 -13  -1 -10   30.30   10.80
 -13   1 -10   23.80    8.60
 -13   1 -10   36.20   10.90
 -13   1 -10   47.20   11.70
 -14  -1 -10   73.19   13.80
  14  -1  10   72.59   20.20
 -14  -1 -10   75.59   13.90
 -14  -1 -10   87.49   23.10
 -14   1 -10   91.69   24.10
 -14   1 -10   74.09   14.80
 -14   1 -10   34.10   15.00
  16  -2 -10   15.80   19.00
 -16   2  10   -5.30   15.80
 -15  -2  10    7.60    9.50
  15  -2 -10  -25.30   20.40
 -15  -2  10    1.30    5.60
  15   2 -10    2.40    4.20
[truncated: 382,191 more chars]
