# Supplementary material for: Crystal structure of a hydrogen-bonded 2:1 co-crystal of 4-nitro­phenol and 4,4′-bi­pyridine
Source: Acta Crystallogr E Crystallogr Commun. 2024 Oct 8;80(Pt 11):1135–7. doi: 10.1107/S205698902400971X (PMC11660489; doi:10.1107/S205698902400971X)
Supplement: Supplementary file 2 [file e-80-01135-Isup3.hkl]

data_I                                                                          
_shelx_title ' mo_ag_mv_e3_0m_a.res in P2(1)/n'                                 
_shelx_refln_list_code          4                                               
_shelx_F_calc_maximum      109.47                                               
_exptl_crystal_F_000       452.00                                               
_reflns_d_resolution_high  0.7032                                               
                                                                                
loop_                                                                           
 _space_group_symop_operation_xyz                                               
 'x, y, z'                                                                      
 '-x+1/2, y+1/2, -z+1/2'                                                        
 '-x, -y, -z'                                                                   
 'x-1/2, -y-1/2, z-1/2'                                                         
                                                                                
_cell_length_a    12.3711                                                       
_cell_length_b     3.8255                                                       
_cell_length_c    21.4175                                                       
_cell_angle_alpha  90.000                                                       
_cell_angle_beta  104.195                                                       
_cell_angle_gamma  90.000                                                       
                                                                                
_shelx_F_squared_multiplier     1.000                                           
                                                                                
loop_                                                                           
 _refln_index_h                                                                 
 _refln_index_k                                                                 
 _refln_index_l                                                                 
 _refln_F_squared_calc                                                          
 _refln_F_squared_meas                                                          
 _refln_F_squared_sigma                                                         
 _refln_observed_status                                                         
   2   0   0       6041.61       5468.80       201.81 o                         
   4   0   0       1360.23       1278.97        33.47 o                         
   6   0   0         46.29         71.87         6.18 o                         
   8   0   0         89.14         98.30         4.85 o                         
  10   0   0        132.82        145.08         5.96 o                         
  12   0   0          0.74          5.09         2.20 o                         
  14   0   0         40.27         41.93         6.84 o                         
  16   0   0        122.31        130.12        14.57 o                         
   1   1   0         81.50         60.42         1.56 o                         
   3   1   0        102.42         71.43         2.45 o                         
   4   1   0          5.73          9.92         1.02 o                         
   5   1   0        497.26        455.59        10.44 o                         
   6   1   0        888.84        905.46        19.35 o                         
   7   1   0        444.85        431.17         9.82 o                         
   8   1   0          3.62          4.84         0.98 o                         
   9   1   0        123.42        110.24         4.01 o                         
  10   1   0         40.65         42.54         3.05 o                         
  11   1   0        251.57        239.42         6.61 o                         
  12   1   0         35.65         30.57         2.66 o                         
  13   1   0         57.18         52.38         4.33 o                         
  14   1   0         49.41         50.29         4.55 o                         
  15   1   0          5.39          2.16         3.25 o                         
  16   1   0          1.53         -3.16         3.16 o                         
   0   2   0        369.66        401.07        10.69 o                         
   1   2   0         65.55         61.63         1.64 o                         
   2   2   0        228.02        245.96         4.54 o                         
   3   2   0          6.02          4.84         0.88 o                         
   4   2   0       3504.10       3422.83        50.55 o                         
   5   2   0         41.62         47.70         4.02 o                         
   6   2   0          2.71          3.29         0.91 o                         
   7   2   0        173.12        160.30         5.22 o                         
   8   2   0        693.89        722.71        15.80 o                         
   9   2   0        121.40        131.57         5.53 o                         
  10   2   0         79.39         97.66         5.75 o                         
  11   2   0          0.71         -0.64         1.74 o                         
  12   2   0         55.58         57.08         4.96 o                         
  13   2   0         63.46         71.55         5.61 o                         
  14   2   0         14.76         13.53         3.80 o                         
  15   2   0          0.32          1.29         2.89 o                         
   1   3   0         39.86         39.62         1.90 o                         
   2   3   0         15.85         12.64         1.21 o                         
   3   3   0         45.33         52.12         2.84 o                         
   4   3   0          0.01         12.64         1.19 o                         
   5   3   0        176.90        191.45         4.66 o                         
   6   3   0        785.84        833.75        16.24 o                         
   7   3   0        649.57        656.45        16.76 o                         
   8   3   0         28.70         28.72         3.19 o                         
   9   3   0         47.25         48.59         4.82 o                         
  10   3   0        171.47        181.37         8.98 o                         
  11   3   0          2.79          5.91         2.64 o                         
  12   3   0          7.23          6.79         3.39 o                         
  13   3   0          2.00          2.16         3.36 o                         
  14   3   0          1.41         -3.55         3.55 o                         
   0   4   0        352.08        327.68         9.12 o                         
   1   4   0         10.15          8.62         2.10 o                         
   2   4   0         23.52         25.94         2.51 o                         
   3   4   0          8.39          6.39         2.04 o                         
   4   4   0         23.90         27.61         2.90 o                         
   5   4   0        178.57        195.90         5.41 o                         
   6   4   0         42.96         45.93         3.12 o                         
   7   4   0         27.26         27.81         2.31 o                         
   8   4   0         28.19         39.55         3.19 o                         
   9   4   0         16.81         13.96         2.82 o                         
  10   4   0         12.15          7.53         3.09 o                         
  11   4   0         11.27          2.80         3.40 o                         
   1   5   0          0.12          1.18         2.43 o                         
   2   5   0         83.80         87.23         7.41 o                         
   3   5   0         79.02         74.98         4.67 o                         
   4   5   0          8.87          5.45         2.77 o                         
   5   5   0          0.00         -2.48         2.48 o                         
   6   5   0          6.01          6.41         3.60 o                         
 -17   0   1         54.05         44.57         8.25 o                         
 -15   0   1         98.21        115.70        11.07 o                         
 -13   0   1        129.29        131.24        14.54 o                         
 -11   0   1        920.17        967.91        24.48 o                         
  -9   0   1        137.38        132.17         5.95 o                         
  -7   0   1        357.64        356.92        14.97 o                         
  -5   0   1        892.30        921.42        27.49 o                         
   1   0   1        158.54        158.50         4.73 o                         
   3   0   1          0.28          0.54         0.66 o                         
   5   0   1        366.62        415.17        10.00 o                         
   7   0   1         15.57         20.23         2.26 o                         
   9   0   1        252.81        277.68        11.08 o                         
  11   0   1         54.33         73.18         5.44 o                         
  13   0   1        122.82        129.25         8.52 o                         
  15   0   1        106.52         91.43        11.38 o                         
 -16   1   1          0.51         -0.69         3.04 o                         
 -15   1   1         26.19         24.17         3.84 o                         
 -14   1   1         58.68         55.82         4.83 o                         
 -13   1   1        116.16        116.38         4.62 o                         
 -12   1   1         59.14         56.46         3.12 o                         
 -11   1   1        128.17        137.69         5.42 o                         
 -10   1   1        258.23        239.41         6.77 o                         
  -9   1   1        206.94        196.08         6.11 o                         
  -8   1   1         37.63         51.52         3.93 o                         
  -7   1   1        114.80        113.68         4.21 o                         
  -6   1   1        237.96        224.19         6.66 o                         
  -5   1   1        831.06        841.66        17.18 o                         
  -4   1   1        165.24        155.95         5.49 o                         
  -3   1   1        312.68        277.77         5.75 o                         
  -2   1   1       7289.09       6107.65        95.78 o                         
  -1   1   1        661.08        676.73         9.31 o                         
   0   1   1       1681.32       1342.43        18.51 o                         
   1   1   1        282.07        245.53         4.12 o                         
   2   1   1      11983.09      10287.99       256.55 o                         
   3   1   1         18.83         53.28         1.85 o                         
   4   1   1        190.62        215.84         4.62 o                         
   5   1   1         50.18         50.12         2.83 o                         
   6   1   1         35.72         27.98         2.06 o                         
   7   1   1          3.62          5.65         1.15 o                         
   8   1   1        236.27        234.75         5.75 o                         
   9   1   1          4.61          6.89         1.10 o                         
  10   1   1         52.30         48.24         2.83 o                         
  11   1   1        116.15        110.53         5.93 o                         
  12   1   1          2.23          3.07         1.16 o                         
  13   1   1          4.11          1.53         1.13 o                         
  14   1   1         55.23         57.29         4.75 o                         
  15   1   1         80.81         79.07         5.52 o                         
  16   1   1         58.38         47.83         5.98 o                         
 -15   2   1          9.44          8.80         3.40 o                         
 -14   2   1         39.70         44.29         4.90 o                         
 -13   2   1         40.44         42.54         4.34 o                         
 -12   2   1         22.43         21.87         3.63 o                         
 -11   2   1          0.15         -1.65         1.65 o                         
 -10   2   1          2.42          1.55         1.41 o                         
  -9   2   1          5.86         17.28         2.37 o                         
  -8   2   1        423.94        399.51         9.94 o                         
  -7   2   1         31.56         23.14         2.25 o                         
  -6   2   1          1.57          4.60         1.10 o                         
  -5   2   1        101.11        111.35         4.67 o                         
  -4   2   1        658.14        602.37        10.13 o                         
  -3   2   1        512.05        527.25         9.07 o                         
  -2   2   1         27.88         43.69         1.81 o                         
  -1   2   1        566.32        498.65         7.38 o                         
   0   2   1         35.85         46.41         1.70 o                         
   1   2   1       1185.21       1115.62        14.59 o                         
   2   2   1        243.16        223.57         4.88 o                         
   3   2   1        982.70        860.37        13.47 o                         
   4   2   1       1102.11        988.88        16.32 o                         
   5   2   1        208.38        222.16         5.57 o                         
   6   2   1        107.29        111.13         4.07 o                         
   7   2   1         86.08        105.58         4.71 o                         
   8   2   1         73.91         72.49         4.03 o                         
   9   2   1        854.79        865.55        19.93 o                         
  10   2   1        139.14        121.05         5.69 o                         
  11   2   1         42.54         42.90         4.23 o                         
  12   2   1          6.44          6.13         2.63 o                         
  13   2   1         44.58         41.07         4.78 o                         
  14   2   1         10.60         12.14         3.17 o                         
  15   2   1          5.86          2.86         3.52 o                         
 -14   3   1          0.02         -2.10         3.27 o                         
 -13   3   1          5.60          0.58         3.13 o                         
 -12   3   1         11.32         12.58         3.60 o                         
 -11   3   1          0.40         -0.20         2.39 o                         
 -10   3   1          0.04          2.48         2.26 o                         
  -9   3   1          5.04          7.24         2.06 o                         
  -8   3   1         18.00         15.04         1.82 o                         
  -7   3   1          1.12         20.07         2.35 o                         
  -6   3   1         82.98         96.70         4.60 o                         
  -5   3   1        226.39        230.97         5.42 o                         
  -4   3   1         24.85         19.90         1.42 o                         
  -3   3   1        235.13        234.80         5.05 o                         
  -2   3   1          0.01          1.43         0.72 o                         
  -1   3   1         31.68         35.87         1.64 o                         
   0   3   1         17.91         15.12         1.25 o                         
   1   3   1        161.71        151.94         4.35 o                         
   2   3   1        376.81        402.65         8.37 o                         
   3   3   1        215.99        216.42         4.64 o                         
   4   3   1        283.85        296.16         5.71 o                         
   5   3   1         77.80         69.20         2.63 o                         
   6   3   1          9.35         10.80         1.63 o                         
   7   3   1        270.90        270.58         6.78 o                         
   8   3   1        199.59        192.75         6.04 o                         
   9   3   1         19.60         16.42         2.72 o                         
  10   3   1         42.71         38.82         4.09 o                         
  11   3   1         86.42         82.60         6.47 o                         
  12   3   1         19.80         16.72         4.21 o                         
  13   3   1          1.22          2.04         4.08 o                         
  14   3   1          0.21         -1.84         5.17 o                         
 -11   4   1          1.28          3.19         2.91 o                         
 -10   4   1          1.99          0.27         2.34 o                         
  -9   4   1          9.39         14.62         2.66 o                         
  -8   4   1          6.52          6.61         2.19 o                         
  -7   4   1         14.81         12.18         2.28 o                         
  -6   4   1          0.00          1.74         1.41 o                         
  -5   4   1          9.19         15.36         2.02 o                         
  -4   4   1          0.10         -0.11         1.13 o                         
  -3   4   1          2.77          0.33         1.53 o                         
  -2   4   1          3.23          5.58         1.90 o                         
  -1   4   1         73.53         87.31         4.42 o                         
   0   4   1        109.96        117.07         3.83 o                         
   1   4   1         31.75         29.58         2.36 o                         
   2   4   1        127.24        130.98         5.48 o                         
   3   4   1         15.34         15.28         2.33 o                         
   4   4   1        237.75        253.10         8.52 o                         
   5   4   1        705.39        714.53        12.87 o                         
   6   4   1        163.88        161.52         5.70 o                         
   7   4   1        103.55        109.63         5.06 o                         
   8   4   1         95.03         87.75         4.36 o                         
   9   4   1          0.00          0.32         2.06 o                         
  10   4   1          5.63          2.05         2.63 o                         
  11   4   1          0.00         -4.10         5.29 o                         
  -6   5   1          9.72          9.16         3.92 o                         
  -5   5   1          0.06         -1.57         3.06 o                         
  -4   5   1          0.06         -1.93         2.68 o                         
  -3   5   1          3.17          1.29         2.34 o                         
  -2   5   1         74.33         75.24         5.20 o                         
  -1   5   1         17.06         15.78         3.16 o                         
   0   5   1         80.32         89.05         6.61 o                         
   1   5   1          7.97          6.09         2.80 o                         
   2   5   1         12.93         12.22         2.68 o                         
   3   5   1          6.00         -1.54         4.36 o                         
   4   5   1         59.57         55.87         4.94 o                         
   5   5   1          5.72          6.78         3.02 o                         
   6   5   1         11.44          7.89         4.15 o                         
 -16   0   2          8.68          2.34         8.40 o                         
 -14   0   2         90.98        110.15         9.65 o                         
 -12   0   2       1003.41       1043.49        35.19 o                         
 -10   0   2         23.77         20.42         2.54 o                         
  -8   0   2          6.01          3.54         1.70 o                         
  -6   0   2          0.43          1.30         0.74 o                         
  -4   0   2        299.28        264.55         6.82 o                         
  -2   0   2       2048.10       1944.74        38.46 o                         
   0   0   2         23.76          0.11         0.55 o                         
   2   0   2       2946.94       2860.49        56.63 o                         
   4   0   2       3190.94       3203.67        76.02 o                         
   6   0   2       4350.03       4967.31        99.17 o                         
   8   0   2          3.08          2.37         0.88 o                         
  10   0   2        555.38        543.11        16.67 o                         
  12   0   2          0.54          1.57         2.03 o                         
  14   0   2          2.17          2.75         3.97 o                         
  16   0   2          1.04          4.26         5.30 o                         
 -17   1   2         75.98         80.74        12.95 o                         
 -16   1   2         38.42         39.65         5.69 o                         
 -15   1   2          1.42          4.13         2.83 o                         
 -14   1   2         30.59         25.10         3.66 o                         
 -13   1   2          0.41          0.21         1.05 o                         
 -12   1   2         13.78         16.92         2.26 o                         
 -11   1   2        394.21        369.63        11.48 o                         
 -10   1   2        380.24        372.91         8.54 o                         
  -9   1   2        634.32        582.01        12.01 o                         
  -8   1   2         40.32         39.97         1.91 o                         
  -7   1   2         20.51         20.38         1.78 o                         
  -6   1   2          3.35          6.14         0.98 o                         
  -5   1   2        171.08        174.02         4.15 o                         
  -4   1   2        128.24        139.07         3.53 o                         
  -3   1   2        569.71        460.75         9.09 o                         
  -2   1   2       1146.99       1562.18        26.50 o                         
  -1   1   2      11569.82       9125.57       252.39 o                         
   0   1   2       6065.31       5777.70        94.95 o                         
   1   1   2          4.07          7.73         0.60 o                         
   2   1   2         48.10         84.25         1.90 o                         
   3   1   2         25.20         36.60         1.51 o                         
   4   1   2       1037.57       1137.62        19.35 o                         
   5   1   2         48.04         52.60         2.35 o                         
   6   1   2        258.55        231.75         5.91 o                         
   7   1   2         50.64         46.30         1.99 o                         
   8   1   2         59.94         74.65         3.90 o                         
   9   1   2          1.57          1.53         1.08 o                         
  10   1   2         63.36         65.13         3.13 o                         
  11   1   2          4.25          5.50         1.41 o                         
  12   1   2        183.16        188.98         6.30 o                         
  13   1   2         88.36         91.97         8.58 o                         
  14   1   2         13.62          7.73         3.02 o                         
  15   1   2          5.73          2.43         2.73 o                         
  16   1   2         17.90          9.10         4.21 o                         
 -16   2   2          1.99          1.35         5.71 o                         
 -15   2   2          2.78          2.54         4.42 o                         
 -14   2   2          0.73          0.27         3.58 o                         
 -13   2   2          2.09          2.52         2.60 o                         
 -12   2   2         84.63         97.80         6.17 o                         
 -11   2   2          0.02          1.78         1.76 o                         
 -10   2   2         17.45         19.97         2.16 o                         
  -9   2   2        367.38        343.52        10.84 o                         
  -8   2   2        437.71        433.59        10.59 o                         
  -7   2   2        401.31        378.96        10.88 o                         
  -6   2   2         78.92         73.44         3.88 o                         
  -5   2   2         68.02         58.73         2.39 o                         
  -4   2   2       1715.05       1880.88        29.79 o                         
  -3   2   2        631.46        536.07         9.53 o                         
  -2   2   2       1662.88       1690.74        27.97 o                         
  -1   2   2        130.19        103.46         2.46 o                         
   0   2   2        475.55        467.53         7.22 o                         
   1   2   2       1167.81       1058.16        14.01 o                         
   2   2   2        901.73        887.69        15.35 o                         
   3   2   2         12.30         11.70         1.02 o                         
   4   2   2        126.87        156.91         3.38 o                         
   5   2   2         29.61         31.88         2.27 o                         
   6   2   2        197.64        213.01         5.74 o                         
   7   2   2         12.53         11.23         1.56 o                         
   8   2   2         54.91         50.33         3.32 o                         
   9   2   2          1.78          5.05         1.60 o                         
  10   2   2         20.60         33.09         3.13 o                         
  11   2   2         25.87         29.77         3.43 o                         
  12   2   2          2.41          4.82         3.20 o                         
  13   2   2          2.37          4.52         2.85 o                         
  14   2   2        115.19        121.12         7.61 o                         
  15   2   2         45.41         42.87         4.75 o                         
 -14   3   2         14.87          9.67         3.54 o                         
 -13   3   2         26.84         25.17         2.87 o                         
 -12   3   2          1.34          5.22         2.82 o                         
 -11   3   2          2.52          6.82         2.59 o                         
 -10   3   2         22.53         22.23         3.88 o                         
  -9   3   2         37.27         40.24         2.69 o                         
  -8   3   2         44.25         42.67         3.79 o                         
  -7   3   2        278.03        286.10         8.02 o                         
  -6   3   2        621.26        634.20        13.23 o                         
  -5   3   2         31.09         38.11         2.11 o                         
  -4   3   2        304.98        291.74         6.48 o                         
  -3   3   2         32.79         38.08         2.55 o                         
  -2   3   2        246.08        259.20         6.12 o                         
  -1   3   2        249.75        239.07         4.53 o                         
   0   3   2         76.73         81.53         2.51 o                         
   1   3   2         12.90         16.53         1.79 o                         
   2   3   2         60.45         55.78         2.40 o                         
   3   3   2        702.90        681.43        10.69 o                         
   4   3   2          3.37          5.19         1.05 o                         
   5   3   2        166.18        163.30         3.85 o                         
   6   3   2        315.17        313.69         6.94 o                         
   7   3   2         10.40         22.22         1.98 o                         
   8   3   2         42.25         44.89         2.80 o                         
   9   3   2         38.58         38.43         4.23 o                         
  10   3   2         45.33         43.79         5.16 o                         
  11   3   2          8.32         10.96         4.17 o                         
  12   3   2         12.60         10.78         3.68 o                         
  13   3   2          8.74          6.02         2.67 o                         
 -11   4   2         37.25         40.65         5.46 o                         
 -10   4   2         13.89         13.12         2.70 o                         
  -9   4   2         23.92         22.38         3.27 o                         
  -8   4   2          0.06          3.86         2.02 o                         
  -7   4   2         41.71         42.79         3.90 o                         
  -6   4   2         87.85         86.51         3.81 o                         
  -5   4   2          8.57          9.86         1.75 o                         
  -4   4   2          7.56          8.58         1.93 o                         
  -3   4   2         16.63         16.27         2.37 o                         
  -2   4   2          0.01         -1.26         1.26 o                         
  -1   4   2         23.78         19.55         2.11 o                         
   0   4   2         18.52         19.01         1.86 o                         
   1   4   2         60.11         59.69         4.12 o                         
   2   4   2          3.59          5.94         1.51 o                         
   3   4   2          1.19          6.46         1.63 o                         
   4   4   2          1.99          6.26         2.20 o                         
   5   4   2        337.72        359.50         7.35 o                         
   6   4   2          7.60          3.30         1.79 o                         
   7   4   2        218.13        216.28         6.22 o                         
   8   4   2          3.56          0.07         2.20 o                         
   9   4   2          0.82          0.05         2.10 o                         
  10   4   2          0.18         -0.45         2.45 o                         
  11   4   2          2.75         -2.42         3.29 o                         
  -6   5   2          9.99          5.28         3.70 o                         
  -5   5   2          0.01          1.43         3.25 o                         
  -4   5   2          9.17          4.11         3.31 o                         
  -3   5   2          1.35         -1.60         2.40 o                         
  -2   5   2          8.66          3.19         2.71 o                         
  -1   5   2          2.54          4.69         3.07 o                         
   0   5   2          7.32          3.83         3.02 o                         
   1   5   2         18.07         13.15         3.10 o                         
   2   5   2          0.00         -1.21         2.52 o                         
   3   5   2          0.86          1.52         2.71 o                         
   4   5   2          0.20          3.98         2.28 o                         
   5   5   2          4.54          4.68         2.67 o                         
   6   5   2         37.87         23.58         6.07 o                         
 -17   0   3         80.55         70.85        13.52 o                         
 -15   0   3        185.43        209.86        13.46 o                         
 -13   0   3        424.10        405.83        27.41 o                         
 -11   0   3         18.78         26.95         3.86 o                         
  -9   0   3         80.87        116.73         8.29 o                         
  -7   0   3          0.80          0.04         1.08 o                         
  -5   0   3        717.08        740.35        17.23 o                         
  -3   0   3       1045.21       1118.03        22.68 o                         
  -1   0   3         26.96         23.05         0.99 o                         
   3   0   3        470.50        451.66        10.22 o                         
   5   0   3       1238.67       1263.95        29.08 o                         
   7   0   3        474.37        495.81        11.67 o                         
   9   0   3          0.23          3.34         1.22 o                         
  11   0   3        108.65        110.23         6.45 o                         
  13   0   3        129.25        140.52         8.79 o                         
  15   0   3          6.49          4.70         5.71 o                         
 -17   1   3          4.15          3.37         5.26 o                         
 -16   1   3          0.60         -0.77         3.19 o                         
 -15   1   3         57.55         63.33         7.51 o                         
 -14   1   3         10.85          8.42         2.43 o                         
 -13   1   3          1.85         10.28         1.90 o                         
 -12   1   3          1.03          3.10         1.44 o                         
 -11   1   3        526.39        564.20        15.03 o                         
 -10   1   3        635.94        594.65        12.35 o                         
  -9   1   3         64.07         82.12         3.87 o                         
  -8   1   3         16.47         13.14         1.19 o                         
  -7   1   3         66.71         73.55         2.26 o                         
  -6   1   3        336.38        310.19         6.01 o                         
  -5   1   3          1.19         20.83         1.15 o                         
  -4   1   3        295.24        230.38         4.81 o                         
  -3   1   3        697.02        691.51        11.84 o                         
  -2   1   3       8696.78       7277.39       133.68 o                         
  -1   1   3       1328.59       1264.29        18.84 o                         
   0   1   3       1413.41       1271.40        17.66 o                         
   1   1   3         30.82         31.81         1.01 o                         
   2   1   3         52.49         53.05         1.42 o                         
   3   1   3        347.89        364.23         5.86 o                         
   4   1   3       1216.90       1184.28        18.29 o                         
   5   1   3        498.07        520.57         9.29 o                         
   6   1   3        218.47        227.26         4.82 o                         
   7   1   3         60.92         67.73         3.02 o                         
   8   1   3        861.54        827.52        14.78 o                         
   9   1   3        132.49        120.64         3.99 o                         
  10   1   3         63.21         51.92         2.84 o                         
  11   1   3         34.94         32.66         2.76 o                         
  12   1   3          0.33          0.16         1.60 o                         
  13   1   3         34.77         37.54         3.11 o                         
  14   1   3         42.72         41.29         4.70 o                         
  15   1   3         43.23         46.43         4.79 o                         
  16   1   3          3.21          4.17         3.97 o                         
 -16   2   3          0.07          0.95         4.00 o                         
 -15   2   3        140.56        154.18        10.31 o                         
 -14   2   3          0.20          2.90         2.89 o                         
 -13   2   3         47.96         46.59         5.16 o                         
 -12   2   3         39.59         39.24         3.86 o                         
 -11   2   3         35.10         31.34         3.01 o                         
 -10   2   3          2.00          2.28         1.26 o                         
  -9   2   3        464.81        472.22        12.02 o                         
  -8   2   3        369.01        331.69         8.28 o                         
  -7   2   3        304.24        349.44         9.45 o                         
  -6   2   3         34.41         36.91         2.21 o                         
  -5   2   3         24.01         30.23         1.70 o                         
  -4   2   3        810.66        744.82        13.58 o                         
  -3   2   3       1840.66       1786.99        29.60 o                         
  -2   2   3       1729.91       1557.12        25.91 o                         
  -1   2   3        157.50        132.59         2.97 o                         
   0   2   3         33.34         25.59         1.23 o                         
   1   2   3        230.59        238.27         3.94 o                         
   2   2   3         16.86         19.23         1.10 o                         
   3   2   3         56.77         56.51         1.78 o                         
   4   2   3          8.36         10.68         0.88 o                         
   5   2   3         31.85         34.47         2.01 o                         
   6   2   3          1.12          1.91         1.12 o                         
   7   2   3         44.00         43.72         2.74 o                         
   8   2   3        312.97        278.15         8.95 o                         
   9   2   3        125.78        113.05         5.19 o                         
  10   2   3        217.95        192.26         8.42 o                         
  11   2   3          7.36         11.64         2.33 o                         
  12   2   3         84.09         78.43         5.19 o                         
  13   2   3          2.20          8.37         3.73 o                         
  14   2   3         70.83         76.38         6.21 o                         
  15   2   3          0.21          4.18         3.57 o                         
 -14   3   3         61.79         51.11         5.16 o                         
 -13   3   3          6.76         11.11         2.76 o                         
 -12   3   3          8.73          6.57         2.27 o                         
 -11   3   3          4.40          4.39         2.38 o                         
 -10   3   3         26.77         30.91         2.96 o                         
  -9   3   3         59.69         70.48         5.15 o                         
  -8   3   3         21.30         26.59         2.18 o                         
  -7   3   3        134.36        135.40         4.69 o                         
  -6   3   3         80.91         99.85         3.67 o                         
  -5   3   3        472.91        490.86         9.56 o                         
  -4   3   3        267.92        255.53         5.72 o                         
  -3   3   3          7.89         12.99         1.38 o                         
  -2   3   3        246.09        236.96         5.50 o                         
  -1   3   3          6.53         10.66         1.00 o                         
   0   3   3        100.66        100.59         2.81 o                         
   1   3   3        114.41        110.63         3.68 o                         
   2   3   3         34.29         41.76         2.16 o                         
   3   3   3        212.95        201.47         4.88 o                         
   4   3   3        135.09        133.41         3.31 o                         
   5   3   3         10.20          7.55         1.15 o                         
   6   3   3          9.59         32.48         2.74 o                         
   7   3   3        173.38        158.90         4.89 o                         
   8   3   3         32.42         41.04         2.82 o                         
   9   3   3         50.83         47.00         2.98 o                         
  10   3   3          8.19          6.30         1.73 o                         
  11   3   3          3.48          5.14         1.70 o                         
  12   3   3          0.13          0.08         2.18 o                         
  13   3   3          2.34          7.40         2.81 o                         
 -11   4   3          0.24          6.72         3.12 o                         
 -10   4   3         28.26         22.56         3.19 o                         
  -9   4   3          4.77          4.08         2.63 o                         
  -8   4   3         51.34         55.15         5.39 o                         
  -7   4   3         22.58         24.04         2.96 o                         
  -6   4   3          1.36         -0.26         1.99 o                         
  -5   4   3         30.83         33.05         2.57 o                         
  -4   4   3         16.47         16.91         1.97 o                         
  -3   4   3          7.79          7.22         1.47 o                         
  -2   4   3         25.66         27.78         2.30 o                         
  -1   4   3         27.43         24.85         2.18 o                         
   0   4   3         84.49         85.20         3.37 o                         
   1   4   3          7.92          5.73         1.76 o                         
   2   4   3         12.83         17.36         2.78 o                         
   3   4   3          1.86          0.43         1.43 o                         
   4   4   3         51.28         55.13         2.85 o                         
   5   4   3         36.83         44.54         2.66 o                         
   6   4   3          0.00          2.48         1.77 o                         
   7   4   3         56.19         61.96         3.33 o                         
   8   4   3         15.80         17.52         2.27 o                         
   9   4   3          9.69         12.65         2.70 o                         
  10   4   3         17.38         18.17         3.31 o                         
  -6   5   3          1.28         -0.03         3.08 o                         
  -5   5   3          1.72         -0.72         2.87 o                         
  -4   5   3          8.17          2.26         3.68 o                         
  -3   5   3          1.41         -1.74         2.28 o                         
  -2   5   3          1.26         -1.80         1.80 o                         
  -1   5   3          1.10         -1.87         3.24 o                         
   0   5   3         15.06         16.91         4.32 o                         
   1   5   3          7.66          2.69         2.09 o                         
   2   5   3         14.64         12.23         3.31 o                         
   3   5   3        205.54        195.38         7.92 o                         
   4   5   3         84.45         86.08        10.13 o                         
   5   5   3        150.69        148.16         8.10 o                         
   6   5   3         14.85         17.80         9.67 o                         
 -16   0   4          0.61         -0.77         4.33 o                         
 -14   0   4          5.35         -0.94         6.06 o                         
 -12   0   4          4.89          6.16         2.68 o                         
 -10   0   4          0.68          6.50         2.09 o                         
  -8   0   4        269.25        286.22         9.38 o                         
  -6   0   4        333.82        377.33         9.82 o                         
  -4   0   4       3651.46       3647.66        72.16 o                         
  -2   0   4        920.28        881.23        16.90 o                         
   2   0   4        509.59        516.00        10.59 o                         
   4   0   4       1156.46       1313.77        27.53 o                         
   6   0   4       1100.79       1186.52        28.06 o                         
   8   0   4        254.40        264.27         9.00 o                         
  10   0   4        243.59        213.85         7.70 o                         
  12   0   4        342.81        329.31        14.35 o                         
  14   0   4         48.81         47.34         6.10 o                         
  16   0   4          5.33          4.90         4.84 o                         
 -17   1   4         15.73         17.40         6.16 o                         
 -16   1   4          6.84          2.93         5.17 o                         
 -15   1   4          1.80          2.06         2.77 o                         
 -14   1   4          0.10         -1.20         1.74 o                         
 -13   1   4        806.71        789.61        25.07 o                         
 -12   1   4          2.15          1.46         1.31 o                         
 -11   1   4        166.03        167.37         6.17 o                         
 -10   1   4         19.84         23.59         1.93 o                         
  -9   1   4        418.16        352.10         8.77 o                         
  -8   1   4         13.69         10.79         1.07 o                         
  -7   1   4        121.24         88.12         2.48 o                         
  -6   1   4        566.95        555.81        10.25 o                         
  -5   1   4        730.07        645.17        11.44 o                         
  -4   1   4         16.90         31.21         1.66 o                         
  -3   1   4        224.18        235.52         5.06 o                         
  -2   1   4        586.81        607.89        10.44 o                         
  -1   1   4        420.56        377.51         5.97 o                         
   0   1   4       1067.88       1003.45        14.15 o                         
   1   1   4        456.74        351.40         5.14 o                         
   2   1   4        705.01        711.89        11.31 o                         
   3   1   4        114.03        105.97         2.38 o                         
   4   1   4        120.43        139.51         3.23 o                         
   5   1   4        592.69        537.09         8.98 o                         
   6   1   4        518.35        561.25        10.05 o                         
   7   1   4        162.31        154.36         4.37 o                         
   8   1   4        415.19        411.37         8.34 o                         
   9   1   4         39.77         47.64         2.34 o                         
  10   1   4         41.29         35.11         2.46 o                         
  11   1   4         77.93         64.24         3.36 o                         
  12   1   4          0.00          1.52         1.33 o                         
  13   1   4          6.82          7.52         1.82 o                         
  14   1   4         10.85         12.32         3.04 o                         
  15   1   4         15.64          8.22         3.90 o                         
  16   1   4         12.64         11.97         5.28 o                         
 -16   2   4          1.16         -0.32         3.64 o                         
 -15   2   4         87.01         66.04         5.27 o                         
 -14   2   4         75.62         84.13         6.78 o                         
 -13   2   4        143.17        157.02        12.48 o                         
 -12   2   4         20.97         17.51         3.15 o                         
 -11   2   4          3.02          3.93         1.81 o                         
 -10   2   4          9.35          7.70         2.14 o                         
  -9   2   4          7.09         13.48         2.38 o                         
  -8   2   4          1.07          4.18         1.20 o                         
  -7   2   4        240.74        214.58         6.32 o                         
  -6   2   4        381.72        366.37         8.40 o                         
  -5   2   4          1.49          3.14         0.77 o                         
  -4   2   4        573.51        571.11        10.28 o                         
  -3   2   4        818.47        768.90        13.09 o                         
  -2   2   4        101.75        150.42         3.39 o                         
  -1   2   4        140.75        137.27         2.75 o                         
   0   2   4         39.21         40.08         1.46 o                         
   1   2   4         38.11         36.79         1.21 o                         
   2   2   4        285.28        255.47         4.72 o                         
   3   2   4        919.22        842.90        12.79 o                         
   4   2   4         75.04         85.54         2.44 o                         
   5   2   4         21.32         25.61         1.52 o                         
   6   2   4          5.93          1.57         0.67 o                         
   7   2   4         64.63         53.83         3.39 o                         
   8   2   4          0.51          2.95         1.40 o                         
   9   2   4        113.49         95.14         5.00 o                         
  10   2   4         16.14         17.27         2.24 o                         
  11   2   4          3.90          1.02         1.72 o                         
  12   2   4         32.22         32.55         3.62 o                         
  13   2   4         31.39         36.17         4.44 o                         
  14   2   4         85.25        110.32         7.84 o                         
  15   2   4          0.26         -3.70         3.70 o                         
 -14   3   4         32.38         26.63         5.58 o                         
 -13   3   4        112.76        145.52         8.16 o                         
 -12   3   4         15.99         18.42         2.30 o                         
 -11   3   4         13.44         10.24         3.05 o                         
 -10   3   4          5.92          6.41         1.75 o                         
  -9   3   4          0.55         -1.65         1.93 o                         
  -8   3   4        136.42        137.88         5.57 o                         
  -7   3   4          1.87          2.60         1.58 o                         
  -6   3   4        155.18        171.35         4.48 o                         
  -5   3   4         22.70         33.77         1.74 o                         
  -4   3   4         14.86         50.85         2.72 o                         
  -3   3   4         18.17         18.95         1.61 o                         
  -2   3   4         21.79         28.10         2.05 o                         
  -1   3   4         13.97         20.60         1.51 o                         
   0   3   4         44.80         56.09         2.08 o                         
   1   3   4          0.14          0.66         0.81 o                         
   2   3   4         14.36         17.58         1.46 o                         
   3   3   4        167.48        160.27         4.36 o                         
   4   3   4        202.35        187.50         4.22 o                         
   5   3   4        151.50        152.96         4.11 o                         
   6   3   4          0.08         -0.95         0.95 o                         
   7   3   4        242.29        236.10         6.42 o                         
   8   3   4          4.26          4.65         1.45 o                         
   9   3   4         24.45         26.11         2.55 o                         
  10   3   4         55.34         54.72         3.60 o                         
  11   3   4         36.14         38.67         3.22 o                         
  12   3   4        120.13        126.43         7.62 o                         
  13   3   4          4.05          2.24         3.00 o                         
 -11   4   4         85.24        107.21         7.39 o                         
 -10   4   4         54.00         63.26         4.67 o                         
  -9   4   4         24.45         25.74         2.55 o                         
  -8   4   4         10.71         13.17         3.27 o                         
  -7   4   4          6.72         11.06         2.68 o                         
  -6   4   4          0.00          4.50         1.68 o                         
  -5   4   4          8.68         10.06         2.12 o                         
  -4   4   4          4.94          5.91         1.60 o                         
  -3   4   4          1.21          0.80         1.20 o                         
  -2   4   4         14.36         18.53         2.01 o                         
  -1   4   4          7.50         11.46         1.55 o                         
   0   4   4         31.73         32.22         2.45 o                         
   1   4   4          4.26          6.03         1.47 o                         
   2   4   4          1.47         -0.19         1.81 o                         
   3   4   4          4.00          5.03         1.48 o                         
   4   4   4         61.03         59.73         3.05 o                         
   5   4   4        139.49        138.13         3.77 o                         
   6   4   4        207.36        208.34         6.13 o                         
   7   4   4          0.56         -0.54         1.40 o                         
   8   4   4          9.23         15.25         2.12 o                         
   9   4   4          3.01          4.04         2.36 o                         
  10   4   4         66.46         60.77         4.45 o                         
  -6   5   4         14.24          7.92         3.26 o                         
  -5   5   4          5.18          1.59         3.37 o                         
  -4   5   4         28.47         25.07         3.29 o                         
  -3   5   4          0.33         -2.16         2.28 o                         
  -2   5   4          2.78         -0.53         2.72 o                         
  -1   5   4          0.26         -1.49         3.27 o                         
   0   5   4         20.07         11.81         2.92 o                         
   1   5   4          2.18         -0.64         1.63 o                         
   2   5   4         30.79         38.32         4.24 o                         
   3   5   4         93.54        102.97         7.24 o                         
   4   5   4         11.36         12.15         4.38 o                         
   5   5   4          8.85         11.57         3.62 o                         
 -17   0   5          2.39         -1.50         8.79 o                         
 -15   0   5          4.98         -4.15         4.15 o                         
 -13   0   5        665.45        579.37        36.00 o                         
 -11   0   5       6100.57       6666.09       203.40 o                         
  -9   0   5        760.91        749.30        25.06 o                         
  -7   0   5       2605.40       2879.09        68.95 o                         
  -5   0   5        735.19        698.66        15.12 o                         
  -3   0   5          5.57          3.87         0.66 o                         
  -1   0   5        905.38        975.76        27.53 o                         
   1   0   5        230.85        245.57         5.86 o                         
   3   0   5       3267.62       3469.94        64.75 o                         
   5   0   5        105.53        131.04         5.27 o                         
   7   0   5        110.77        133.48         5.58 o                         
   9   0   5         92.87        122.16         5.39 o                         
  11   0   5        151.47        134.04         7.58 o                         
  13   0   5         30.16         31.98         5.23 o                         
  15   0   5         33.94         37.52         7.83 o                         
 -17   1   5         43.97         25.69        12.66 o                         
 -16   1   5        124.61         94.34         7.60 o                         
 -15   1   5         74.56         71.57         5.16 o                         
 -14   1   5         35.79         31.65         3.33 o                         
 -13   1   5        744.28        772.87        22.81 o                         
 -12   1   5         18.95         19.77         2.40 o                         
 -11   1   5          5.72          3.76         1.16 o                         
 -10   1   5          2.25         -0.09         0.81 o                         
  -9   1   5       2018.14       1940.83        44.28 o                         
  -8   1   5         26.48         26.12         1.78 o                         
  -7   1   5         14.79         30.97         1.59 o                         
  -6   1   5         52.08         61.23         2.15 o                         
  -5   1   5       1636.10       1750.74        28.57 o                         
  -4   1   5       1748.58       1575.65        24.74 o                         
  -3   1   5         80.21         94.46         2.22 o                         
  -2   1   5        697.12        622.79        10.31 o                         
  -1   1   5         86.28         94.91         2.16 o                         
   0   1   5        453.87        391.82         6.33 o                         
   1   1   5       1452.66       1507.25        21.08 o                         
   2   1   5         58.38         50.98         1.47 o                         
   3   1   5        437.82        444.73         7.58 o                         
   4   1   5        603.59        617.07        10.04 o                         
   5   1   5         81.37         81.33         2.51 o                         
   6   1   5         24.89         28.18         1.59 o                         
   7   1   5         81.10         99.46         3.44 o                         
   8   1   5        154.82        118.63         3.49 o                         
   9   1   5         43.74         45.32         2.54 o                         
  10   1   5        193.28        149.85         4.98 o                         
  11   1   5          0.10          1.40         1.29 o                         
  12   1   5        333.70        306.94         8.40 o                         
  13   1   5         26.46         24.92         2.60 o                         
  14   1   5         15.82         10.12         2.96 o                         
  15   1   5          6.17          1.56         2.96 o                         
 -16   2   5          0.14         -1.93         3.96 o                         
 -15   2   5        458.81        465.00        15.89 o                         
 -14   2   5         18.23         21.53         4.16 o                         
 -13   2   5         36.95         46.11         4.74 o                         
 -12   2   5         15.96         16.04         2.95 o                         
 -11   2   5          7.33          7.51         1.96 o                         
 -10   2   5         24.00         18.79         2.10 o                         
  -9   2   5        360.44        363.42        11.94 o                         
  -8   2   5          7.59          8.84         1.28 o                         
  -7   2   5        509.55        479.08        10.20 o                         
  -6   2   5          3.27          4.99         0.92 o                         
  -5   2   5          6.90          3.11         0.88 o                         
  -4   2   5         67.71         70.19         2.37 o                         
  -3   2   5       2592.37       2606.87        38.96 o                         
  -2   2   5         47.20         50.90         1.72 o                         
  -1   2   5          0.17         20.19         1.11 o                         
   0   2   5        112.03         97.70         2.15 o                         
   1   2   5         15.72         14.02         0.96 o                         
   2   2   5        717.02        722.74        10.65 o                         
   3   2   5         14.48         18.00         1.29 o                         
   4   2   5         26.40         31.12         1.57 o                         
   5   2   5        232.88        232.30         4.84 o                         
   6   2   5         60.98         55.45         2.97 o                         
   7   2   5        298.13        296.11         7.51 o                         
   8   2   5        104.53         81.28         3.78 o                         
   9   2   5          9.77          8.82         1.86 o                         
  10   2   5         27.78         18.01         2.80 o                         
  11   2   5          3.41          5.12         2.17 o                         
  12   2   5         15.83         12.24         3.66 o                         
  13   2   5         12.41         11.47         4.40 o                         
  14   2   5          6.17          5.62         3.35 o                         
 -14   3   5          0.00         -0.89         4.58 o                         
 -13   3   5         28.21         28.15         4.13 o                         
 -12   3   5         31.24         31.28         3.16 o                         
 -11   3   5         40.11         45.50         3.63 o                         
 -10   3   5          1.91          3.88         1.64 o                         
  -9   3   5          0.24          0.65         1.26 o                         
  -8   3   5         97.37        100.48         4.71 o                         
  -7   3   5          9.34         14.75         1.43 o                         
  -6   3   5        128.10        143.57         4.05 o                         
  -5   3   5        536.80        515.25        10.69 o                         
  -4   3   5       1005.10        966.99        18.84 o                         
  -3   3   5         22.93         21.20         1.66 o                         
  -2   3   5         38.79         42.37         1.90 o                         
  -1   3   5        427.43        431.69         8.56 o                         
   0   3   5         29.59         32.39         1.55 o                         
   1   3   5         19.35         30.22         1.72 o                         
   2   3   5          9.37          7.64         1.10 o                         
   3   3   5          4.15          7.13         1.05 o                         
   4   3   5          4.04          6.29         0.87 o                         
   5   3   5        150.65        152.38         4.16 o                         
   6   3   5          0.92          1.32         1.81 o                         
   7   3   5         12.64         13.41         1.84 o                         
   8   3   5          0.00          0.24         1.49 o                         
   9   3   5         59.46         58.88         3.80 o                         
  10   3   5         31.88         30.92         2.90 o                         
  11   3   5          6.14          6.57         2.11 o                         
  12   3   5         21.60         24.97         4.15 o                         
  13   3   5         26.22         35.48         4.31 o                         
 -11   4   5         95.99        102.33         6.83 o                         
 -10   4   5          2.68          9.17         3.29 o                         
  -9   4   5          4.57          2.87         1.83 o                         
  -8   4   5         27.16         27.93         3.86 o                         
  -7   4   5         70.36         65.64         3.94 o                         
  -6   4   5        142.63        126.71         5.86 o                         
  -5   4   5         18.89         16.40         2.03 o                         
  -4   4   5          0.44          1.08         1.56 o                         
  -3   4   5          1.35         -0.15         1.22 o                         
  -2   4   5        105.48        111.05         3.86 o                         
  -1   4   5          4.57          3.19         0.91 o                         
   0   4   5          1.00          2.33         1.26 o                         
   1   4   5         77.11         80.22         3.45 o                         
   2   4   5          9.70          8.57         2.14 o                         
   3   4   5          4.24          4.89         1.68 o                         
   4   4   5          0.13         -1.02         1.60 o                         
   5   4   5        125.28        137.13         4.80 o                         
   6   4   5         13.14         18.73         1.92 o                         
   7   4   5         14.79         16.07         1.75 o                         
   8   4   5         10.48          8.57         2.47 o                         
   9   4   5          0.87         -1.07         2.01 o                         
  10   4   5          5.29          7.72         4.26 o                         
  -6   5   5          1.22          3.41         3.88 o                         
  -5   5   5          6.91          7.32         5.27 o                         
  -4   5   5          0.30          4.43         3.24 o                         
  -3   5   5          7.49          2.27         2.49 o                         
  -2   5   5          1.55         -3.12         3.64 o                         
  -1   5   5          0.85         -2.40         2.79 o                         
   0   5   5          0.23          0.17         3.17 o                         
   1   5   5          1.97          5.37         4.40 o                         
   2   5   5          0.12         -2.74         2.74 o                         
   3   5   5          0.65          3.17         3.81 o                         
   4   5   5          1.07          1.64         3.10 o                         
   5   5   5          1.94          1.93         3.09 o                         
 -16   0   6         58.09         61.70         9.63 o                         
 -14   0   6        376.49        386.36        20.42 o                         
 -12   0   6         27.02         33.09         4.58 o                         
 -10   0   6          8.46         10.78         2.10 o                         
  -8   0   6         43.34         52.07         3.98 o                         
  -6   0   6        210.86        219.28         5.97 o                         
  -4   0   6         50.99         67.91         2.77 o                         
  -2   0   6          5.64          6.39         0.79 o                         
   0   0   6          8.11          3.04         0.67 o                         
   2   0   6         80.75        120.66         3.49 o                         
   4   0   6         74.26         82.93         3.32 o                         
   6   0   6       1891.66       2265.66        50.54 o                         
   8   0   6          4.65          4.93         1.58 o                         
  10   0   6        249.28        226.13         9.08 o                         
  12   0   6         45.90         37.71         5.86 o                         
  14   0   6         24.88         18.64         5.54 o                         
 -17   1   6         27.70         16.13         8.79 o                         
 -16   1   6         10.70         14.28         4.24 o                         
 -15   1   6         62.90         52.28         4.33 o                         
 -14   1   6         43.82         48.55         4.41 o                         
 -13   1   6        302.72        303.10        10.31 o                         
 -12   1   6        125.34        140.40         8.88 o                         
 -11   1   6        360.69        315.59         7.95 o                         
 -10   1   6         44.47         38.15         2.93 o                         
  -9   1   6        336.81        316.94         7.42 o                         
  -8   1   6         12.47         21.12         1.95 o                         
  -7   1   6        973.63        896.33        15.10 o                         
  -6   1   6          7.01         12.57         1.07 o                         
  -5   1   6        587.82        567.35         9.50 o                         
  -4   1   6         37.86         50.29         1.66 o                         
  -3   1   6       1400.84       1139.46        18.13 o                         
  -2   1   6        147.51        189.11         3.71 o                         
  -1   1   6         37.35         35.76         1.53 o                         
   0   1   6        382.17        372.04         5.86 o                         
   1   1   6        438.96        383.40         5.92 o                         
   2   1   6         50.77         56.79         1.47 o                         
   3   1   6        240.75        231.25         4.25 o                         
   4   1   6        971.03       1075.88        16.45 o                         
   5   1   6        408.04        378.47         7.46 o                         
   6   1   6          3.14          5.85         0.87 o                         
   7   1   6         30.93         28.09         1.98 o                         
   8   1   6         25.64         41.46         2.44 o                         
   9   1   6          2.83          1.75         1.02 o                         
  10   1   6          4.04          4.60         1.43 o                         
  11   1   6          3.49          3.67         1.47 o                         
  12   1   6         46.04         50.20         3.57 o                         
  13   1   6          0.19          2.87         2.18 o                         
  14   1   6         11.23          3.22         2.40 o                         
  15   1   6         37.04         34.37         5.07 o                         
 -16   2   6         15.37          8.04         4.70 o                         
 -15   2   6         78.96         81.56         7.20 o                         
 -14   2   6         85.11        108.67         8.28 o                         
 -13   2   6          0.19          0.00         2.31 o                         
 -12   2   6         16.02         14.07         2.69 o                         
 -11   2   6         32.44         30.27         4.88 o                         
 -10   2   6        278.57        260.62         7.26 o                         
  -9   2   6          5.00          2.72         1.07 o                         
  -8   2   6        496.93        488.12        11.04 o                         
  -7   2   6        152.16        146.26         4.40 o                         
  -6   2   6         63.33         60.04         3.60 o                         
  -5   2   6          3.77          7.54         0.98 o                         
  -4   2   6        344.80        373.15         7.05 o                         
  -3   2   6          3.10         16.44         0.98 o                         
  -2   2   6       1084.06       1116.87        15.88 o                         
  -1   2   6        358.33        338.54         5.47 o                         
   0   2   6         74.84         89.58         2.43 o                         
   1   2   6         85.94         81.36         2.15 o                         
   2   2   6       1431.63       1483.06        22.21 o                         
   3   2   6         14.10         13.22         1.02 o                         
   4   2   6         44.14         45.57         1.83 o                         
   5   2   6          2.27          4.56         0.83 o                         
   6   2   6         13.11         13.84         1.39 o                         
   7   2   6          0.28          7.63         1.16 o                         
   8   2   6         20.53         24.64         2.15 o                         
   9   2   6         43.19         45.74         3.44 o                         
  10   2   6         17.73         18.51         2.51 o                         
  11   2   6          4.39          0.55         1.99 o                         
  12   2   6          6.03          2.80         2.47 o                         
  13   2   6         32.00         27.64         5.38 o                         
  14   2   6        202.67        233.60        11.17 o                         
 -14   3   6          8.02          6.13         4.08 o                         
 -13   3   6          6.26          9.55         3.76 o                         
 -12   3   6         20.96         26.95         3.25 o                         
 -11   3   6         25.02         25.97         2.79 o                         
 -10   3   6         50.26         48.42         3.64 o                         
  -9   3   6         58.98         69.71         5.97 o                         
  -8   3   6        184.19        177.86         6.88 o                         
  -7   3   6        201.28        212.93         5.33 o                         
  -6   3   6          9.31         18.30         1.56 o                         
  -5   3   6        144.42        145.52         4.92 o                         
  -4   3   6        245.76        288.28         6.91 o                         
  -3   3   6        113.88        160.03         4.90 o                         
  -2   3   6          4.52          3.18         0.76 o                         
  -1   3   6        101.16        107.64         3.14 o                         
   0   3   6        370.70        401.35         7.19 o                         
   1   3   6         73.58         70.17         3.06 o                         
   2   3   6         52.16         62.24         2.87 o                         
   3   3   6         13.59         15.36         1.59 o                         
   4   3   6         44.41         54.19         2.80 o                         
   5   3   6         17.28         23.02         1.64 o                         
   6   3   6          0.95          2.37         1.08 o                         
   7   3   6          0.14          0.80         1.33 o                         
   8   3   6         61.23         65.57         4.26 o                         
   9   3   6          6.37          9.59         1.97 o                         
  10   3   6          0.49         -1.70         1.70 o                         
  11   3   6        110.08        111.41         7.09 o                         
  12   3   6          2.03          0.82         2.52 o                         
 -11   4   6         28.63         31.14         4.24 o                         
 -10   4   6         14.39         15.65         2.81 o                         
  -9   4   6         31.97         28.74         5.25 o                         
  -8   4   6         59.64         56.73         4.71 o                         
  -7   4   6        136.95        157.56         6.40 o                         
  -6   4   6        650.75        677.12        14.47 o                         
  -5   4   6        205.56        204.72         6.19 o                         
  -4   4   6        111.18        132.08         5.03 o                         
  -3   4   6         30.61         32.49         2.51 o                         
  -2   4   6         29.03         35.24         2.57 o                         
  -1   4   6          0.07          0.25         1.01 o                         
   0   4   6          3.00          1.67         1.49 o                         
   1   4   6         31.61         38.72         3.18 o                         
   2   4   6          3.09          0.68         1.80 o                         
   3   4   6          0.90         -1.04         1.59 o                         
   4   4   6          0.01         -1.56         1.56 o                         
   5   4   6         58.19         69.70         3.43 o                         
   6   4   6         28.46         39.97         4.51 o                         
   7   4   6          9.45         11.08         2.77 o                         
   8   4   6         32.15         26.75         3.73 o                         
   9   4   6         19.25         15.29         2.27 o                         
  10   4   6         34.75         28.61         5.33 o                         
  -6   5   6          6.26          8.03         3.62 o                         
  -5   5   6         17.50         12.64         4.63 o                         
  -4   5   6        149.41        179.00         9.31 o                         
  -3   5   6          4.04          1.10         2.62 o                         
  -2   5   6         11.19         10.05         6.07 o                         
  -1   5   6         16.72         17.68         4.00 o                         
   0   5   6         14.31         11.63         4.17 o                         
   1   5   6         15.93         12.19         5.86 o                         
   2   5   6          6.82         -0.49         4.23 o                         
   3   5   6          8.95         13.16         4.25 o                         
   4   5   6         26.67         23.16         4.55 o                         
 -17   0   7          0.01          0.54         8.27 o                         
 -15   0   7          0.00         -2.86         3.70 o                         
 -13   0   7        201.91        210.92        24.51 o                         
 -11   0   7         48.60         41.20         4.27 o                         
  -9   0   7          0.02          0.92         1.36 o                         
  -7   0   7        925.02       1129.46        31.84 o                         
  -5   0   7       6966.26       7667.81       150.68 o                         
  -3   0   7          2.52          6.87         0.97 o                         
  -1   0   7       4360.74       4349.18       101.70 o                         
   1   0   7       1092.67       1110.29        21.71 o                         
   3   0   7        580.59        601.50        12.86 o                         
   5   0   7          1.15          1.67         0.88 o                         
   7   0   7        114.41        118.16         5.71 o                         
   9   0   7         29.06         35.95         3.96 o                         
  11   0   7        292.77        284.06        13.66 o                         
  13   0   7         49.18         68.02         7.81 o                         
  15   0   7         75.38         66.66         9.61 o                         
 -17   1   7         19.89         23.40         8.99 o                         
 -16   1   7         22.27         10.47         7.45 o                         
 -15   1   7         13.61          9.76         2.91 o                         
 -14   1   7          1.82         -2.55         2.55 o                         
 -13   1   7        124.57        122.02         6.54 o                         
 -12   1   7        391.51        380.79        12.38 o                         
 -11   1   7        315.04        321.13         9.35 o                         
 -10   1   7        195.41        192.47         7.65 o                         
  -9   1   7         89.50        101.80         3.59 o                         
  -8   1   7        155.09        140.79         3.94 o                         
  -7   1   7        328.36        394.02         8.81 o                         
  -6   1   7        235.65        218.76         4.87 o                         
  -5   1   7        221.68        267.44         5.14 o                         
  -4   1   7          0.79         -0.04         0.47 o                         
  -3   1   7        169.83        210.63         3.96 o                         
  -2   1   7        137.49        113.11         2.63 o                         
  -1   1   7          5.29         13.07         0.96 o                         
   0   1   7       1094.73       1027.41        14.76 o                         
   1   1   7       2347.97       2537.39        34.85 o                         
   2   1   7          0.54          1.47         0.36 o                         
   3   1   7         67.35         75.67         1.92 o                         
   4   1   7        346.08        345.73         6.73 o                         
   5   1   7        293.21        270.30         5.59 o                         
   6   1   7        160.83        142.32         3.84 o                         
   7   1   7         39.53         52.48         2.76 o                         
   8   1   7          0.02          0.08         1.01 o                         
   9   1   7        119.04         99.51         4.11 o                         
  10   1   7        111.26        106.75         4.67 o                         
  11   1   7          0.37          0.29         1.37 o                         
  12   1   7          5.97         11.22         2.51 o                         
  13   1   7         56.68         51.67         3.63 o                         
  14   1   7         24.03         34.51         4.08 o                         
  15   1   7         26.01         30.82         4.95 o                         
 -16   2   7          0.01          4.56         6.23 o                         
 -15   2   7        285.79        321.53        14.26 o                         
 -14   2   7         28.10         29.31         3.93 o                         
 -13   2   7         86.56         97.06         7.12 o                         
 -12   2   7         28.69         29.60         3.50 o                         
 -11   2   7        109.16        112.08         5.79 o                         
 -10   2   7        315.04        290.95         7.85 o                         
  -9   2   7        559.15        549.09        15.00 o                         
  -8   2   7          7.70          5.82         1.04 o                         
  -7   2   7          0.06          0.79         0.73 o                         
  -6   2   7         62.25         68.91         2.74 o                         
  -5   2   7        386.96        375.44         7.47 o                         
  -4   2   7         16.01         18.53         1.57 o                         
  -3   2   7          8.67         15.26         1.06 o                         
  -2   2   7         97.40        101.61         2.39 o                         
  -1   2   7         14.07         24.31         1.29 o                         
   0   2   7         37.08         39.58         1.65 o                         
   1   2   7         54.72         78.51         2.20 o                         
   2   2   7        121.32        128.08         3.14 o                         
   3   2   7        560.02        540.56        10.29 o                         
   4   2   7         99.37         99.85         3.22 o                         
   5   2   7          9.82         15.27         1.44 o                         
   6   2   7          0.02         -0.28         0.79 o                         
   7   2   7        345.09        335.50         9.47 o                         
   8   2   7         11.83          7.27         1.53 o                         
   9   2   7         11.13         15.45         1.92 o                         
  10   2   7         24.00         25.03         2.71 o                         
  11   2   7          2.85          3.99         2.12 o                         
  12   2   7          4.34          7.44         2.56 o                         
  13   2   7          8.30          8.54         3.23 o                         
  14   2   7          9.09         15.67         3.93 o                         
 -14   3   7         43.28         40.92         5.91 o                         
 -13   3   7         77.07         85.74         7.97 o                         
 -12   3   7         18.90         24.09         4.11 o                         
 -11   3   7         20.49         26.13         4.53 o                         
 -10   3   7         64.87         67.34         7.73 o                         
  -9   3   7         23.29         29.40         2.68 o                         
  -8   3   7        273.82        285.38         7.59 o                         
  -7   3   7         23.02         23.67         1.98 o                         
  -6   3   7        331.37        340.84         7.20 o                         
  -5   3   7         65.75         74.09         3.85 o                         
  -4   3   7         29.49         36.81         2.17 o                         
  -3   3   7        279.31        269.71         6.02 o                         
  -2   3   7          3.71          6.52         0.97 o                         
  -1   3   7         14.49         24.30         1.90 o                         
   0   3   7         10.15         20.11         1.40 o                         
   1   3   7         18.30         23.70         1.91 o                         
   2   3   7        129.67        131.00         3.93 o                         
   3   3   7          6.05          7.08         1.19 o                         
   4   3   7         97.81        105.13         3.78 o                         
   5   3   7        218.99        208.52         6.08 o                         
   6   3   7         84.48         76.24         3.25 o                         
   7   3   7         33.52         33.67         2.90 o                         
   8   3   7        170.49        158.29         7.36 o                         
   9   3   7        122.78        128.68        10.93 o                         
  10   3   7         65.62         60.96         5.60 o                         
  11   3   7          0.08         -1.23         3.21 o                         
  12   3   7         17.97         19.71         4.53 o                         
 -11   4   7         11.12         15.79         5.26 o                         
 -10   4   7         18.11         17.61         2.71 o                         
  -9   4   7         12.17         10.46         3.69 o                         
  -8   4   7          4.04          6.34         2.36 o                         
  -7   4   7          0.28          0.48         1.77 o                         
  -6   4   7        321.72        355.47         9.64 o                         
  -5   4   7          3.52          3.00         1.65 o                         
  -4   4   7        228.37        236.09         8.05 o                         
  -3   4   7          6.71          6.83         1.44 o                         
  -2   4   7          7.12          3.84         1.20 o                         
  -1   4   7          2.00          7.23         1.25 o                         
   0   4   7         23.08         26.89         2.40 o                         
   1   4   7          1.59          5.54         1.94 o                         
   2   4   7          7.31          5.32         1.81 o                         
   3   4   7          1.90          1.86         1.99 o                         
   4   4   7          1.63          3.19         1.78 o                         
   5   4   7         18.00         19.05         2.27 o                         
   6   4   7         30.64         30.70         4.20 o                         
   7   4   7         34.54         27.91         4.82 o                         
   8   4   7          3.05          2.67         2.86 o                         
   9   4   7         67.27         75.55         8.95 o                         
  -6   5   7          0.35          3.82         3.62 o                         
  -5   5   7         16.48         17.42         9.01 o                         
  -4   5   7        106.32        112.47         9.58 o                         
  -3   5   7         27.69         38.42         5.36 o                         
  -2   5   7         57.16         56.36         6.35 o                         
  -1   5   7          3.69         -0.45         2.92 o                         
   0   5   7         24.48         16.85         3.51 o                         
   1   5   7         18.99         16.21         5.30 o                         
   2   5   7          2.34         -0.57         3.38 o                         
   3   5   7         16.12         18.64         4.77 o                         
   4   5   7          7.45          4.53         4.49 o                         
 -16   0   8         11.72          1.70         4.32 o                         
 -14   0   8         13.29         10.21         7.80 o                         
 -12   0   8         45.06         45.97         4.78 o                         
 -10   0   8          7.12          8.60         2.35 o                         
  -8   0   8         90.20         99.71         4.00 o                         
  -6   0   8       1408.30       1343.54        30.42 o                         
  -4   0   8       1391.79       1413.40        31.58 o                         
  -2   0   8          1.84          4.87         0.96 o                         
   0   0   8        563.46        689.82        15.14 o                         
   2   0   8       2955.22       3139.69        58.97 o                         
   4   0   8        382.54        410.29         9.72 o                         
   6   0   8         97.01         94.88         4.23 o                         
   8   0   8          8.81         12.10         2.13 o                         
  10   0   8        169.58        162.06         7.07 o                         
  12   0   8        310.18        267.55        12.09 o                         
  14   0   8         89.23        127.53        14.76 o                         
 -17   1   8         39.03         33.62         5.57 o                         
 -16   1   8         11.11          6.51         4.15 o                         
 -15   1   8          1.74          4.01         2.91 o                         
 -14   1   8         30.40         25.48         3.92 o                         
 -13   1   8        188.09        184.46         6.85 o                         
 -12   1   8         21.35         21.72         2.45 o                         
 -11   1   8         37.60         39.49         2.79 o                         
 -10   1   8          6.95          5.16         1.19 o                         
  -9   1   8        107.55        106.24         3.69 o                         
  -8   1   8         37.04         39.12         2.53 o                         
  -7   1   8        669.18        621.84        11.69 o                         
  -6   1   8        103.06        105.56         3.22 o                         
  -5   1   8        728.59        746.84        13.80 o                         
  -4   1   8        156.20        167.05         3.74 o                         
  -3   1   8        539.19        520.01         9.17 o                         
  -2   1   8        716.67        712.37        11.51 o                         
  -1   1   8         22.79         23.17         1.36 o                         
   0   1   8        380.37        389.23         6.31 o                         
   1   1   8        358.81        324.56         5.32 o                         
   2   1   8        354.33        371.23         5.82 o                         
   3   1   8          9.57          6.62         0.71 o                         
   4   1   8        686.52        699.11        11.23 o                         
   5   1   8         64.82         77.07         2.66 o                         
   6   1   8          5.58          5.09         0.98 o                         
   7   1   8         70.30         84.90         3.71 o                         
   8   1   8         11.76          7.57         1.37 o                         
   9   1   8         83.35         65.27         3.72 o                         
  10   1   8        172.58        145.25         5.32 o                         
  11   1   8         26.98         30.90         2.66 o                         
  12   1   8          6.49          8.11         2.03 o                         
  13   1   8          8.46          1.28         2.27 o                         
  14   1   8        189.43        216.56         9.79 o                         
  15   1   8         26.37         29.46        13.90 o                         
 -16   2   8         22.44         20.21         9.03 o                         
 -15   2   8         28.20         27.19         8.67 o                         
 -14   2   8         36.20         37.74         4.39 o                         
 -13   2   8        168.24        175.23         9.41 o                         
 -12   2   8         20.70         21.15         3.52 o                         
 -11   2   8          0.58          2.02         1.46 o                         
 -10   2   8          1.44          5.03         1.42 o                         
  -9   2   8          0.33          3.46         1.28 o                         
  -8   2   8        161.24        170.26         4.36 o                         
  -7   2   8          0.72          0.45         0.72 o                         
  -6   2   8         68.66         75.77         3.00 o                         
  -5   2   8         86.73         90.94         2.69 o                         
  -4   2   8          0.92          3.86         0.66 o                         
  -3   2   8        454.01        458.04         7.91 o                         
  -2   2   8        313.68        306.18         5.97 o                         
  -1   2   8        749.73        724.63        11.69 o                         
   0   2   8        267.11        261.66         5.13 o                         
   1   2   8        255.82        264.83         5.38 o                         
   2   2   8         16.22         20.33         1.66 o                         
   3   2   8        204.46        250.44         5.43 o                         
   4   2   8         16.93         24.10         1.99 o                         
   5   2   8          5.31          6.25         0.92 o                         
   6   2   8          7.24          9.48         1.27 o                         
   7   2   8         17.50         13.29         1.63 o                         
   8   2   8        139.33        121.49         5.03 o                         
   9   2   8          7.97          6.51         1.85 o                         
  10   2   8         63.43         61.73         4.95 o                         
  11   2   8          0.02         -1.66         1.85 o                         
  12   2   8         34.93         36.03         4.35 o                         
  13   2   8          0.82          1.14         2.68 o                         
  14   2   8          8.27         15.46         5.39 o                         
 -14   3   8          0.44          4.42         3.67 o                         
 -13   3   8         37.46         37.58         4.06 o                         
 -12   3   8          0.14          3.01         4.56 o                         
 -11   3   8         28.63         24.17         3.02 o                         
 -10   3   8          4.22          9.27         2.50 o                         
  -9   3   8         63.92         70.48         3.73 o                         
  -8   3   8         32.97         33.48         2.31 o                         
  -7   3   8         61.14         62.21         3.18 o                         
  -6   3   8         64.46         67.80         5.13 o                         
  -5   3   8          5.84          7.17         1.38 o                         
  -4   3   8        184.21        177.56         4.79 o                         
  -3   3   8          3.18          3.41         0.80 o                         
  -2   3   8        115.62        126.34         3.40 o                         
  -1   3   8          2.05          2.77         1.30 o                         
   0   3   8         46.30         47.72         2.17 o                         
   1   3   8         48.71         53.86         2.86 o                         
   2   3   8          0.92          3.70         1.00 o                         
   3   3   8         44.44         52.91         3.03 o                         
   4   3   8         21.21         27.32         2.58 o                         
   5   3   8          7.04          8.60         1.60 o                         
   6   3   8         21.15         23.29         1.86 o                         
   7   3   8         20.23         21.49         3.26 o                         
   8   3   8         19.87         24.78         2.69 o                         
   9   3   8         58.86         64.10         8.41 o                         
  10   3   8         13.83         11.07         2.41 o                         
  11   3   8          4.55         10.56         4.85 o                         
  12   3   8          9.04          9.39         2.98 o                         
 -11   4   8         30.89         33.79         4.53 o                         
 -10   4   8          0.24         -2.63         2.63 o                         
  -9   4   8         22.19         29.25         5.25 o                         
  -8   4   8          3.66          5.58         2.20 o                         
  -7   4   8         39.82         49.32         3.95 o                         
  -6   4   8         88.55         93.04         4.76 o                         
  -5   4   8         21.89         24.56         2.14 o                         
  -4   4   8         10.44         14.55         2.06 o                         
  -3   4   8          1.29          5.09         1.68 o                         
  -2   4   8         60.17         65.67         3.61 o                         
  -1   4   8         42.87         46.78         2.47 o                         
   0   4   8        152.25        170.67         6.72 o                         
   1   4   8         18.98         16.93         2.77 o                         
   2   4   8          1.10          0.01         3.07 o                         
   3   4   8         56.66         58.46         4.30 o                         
   4   4   8         10.00         12.84         2.42 o                         
   5   4   8         16.42         13.92         2.98 o                         
   6   4   8          1.26         -1.31         2.11 o                         
   7   4   8          7.30          4.75         2.49 o                         
   8   4   8          3.41         -1.77         3.13 o                         
   9   4   8         39.49         37.47         7.28 o                         
  -5   5   8         35.47         36.06         7.97 o                         
  -4   5   8         13.15         15.10         5.17 o                         
  -3   5   8          0.39         -0.46         2.73 o                         
  -2   5   8          3.19          1.85         3.20 o                         
  -1   5   8         12.39          5.85         3.47 o                         
   0   5   8         44.48         41.96         5.24 o                         
   1   5   8         57.86         51.12         4.65 o                         
   2   5   8         80.45         74.15        10.75 o                         
   3   5   8          0.00          0.63         5.00 o                         
 -17   0   9         12.41         12.39        11.30 o                         
 -15   0   9         34.15         31.53         7.28 o                         
 -13   0   9          5.32         14.25         4.80 o                         
 -11   0   9         49.56         52.77         5.24 o                         
  -9   0   9        163.31        179.53         7.07 o                         
  -7   0   9       1066.11       1251.60        29.18 o                         
  -5   0   9        361.15        432.33        10.38 o                         
  -3   0   9         13.49          9.59         1.26 o                         
  -1   0   9       7196.06       8509.46       375.15 o                         
   1   0   9        996.51       1094.95        25.15 o                         
   3   0   9         27.54         88.84         4.91 o                         
   5   0   9        505.07        478.69        12.19 o                         
   7   0   9          1.73          2.88         1.24 o                         
   9   0   9          0.87          5.37         1.82 o                         
  11   0   9         64.91         53.01         5.65 o                         
  13   0   9         51.86         58.25         6.64 o                         
  15   0   9          0.78          6.48         9.45 o                         
 -17   1   9          5.92          4.98         5.13 o                         
 -16   1   9         96.99        107.32        10.33 o                         
 -15   1   9         12.28         10.69         3.66 o                         
 -14   1   9          0.18         -0.09         3.31 o                         
 -13   1   9         26.24         31.07         3.33 o                         
 -12   1   9         18.72         13.81         2.14 o                         
 -11   1   9         62.71         63.71         3.69 o                         
 -10   1   9          0.87          0.84         0.75 o                         
  -9   1   9         53.02         60.82         2.84 o                         
  -8   1   9         82.05         67.87         2.97 o                         
  -7   1   9         10.27         20.90         1.40 o                         
  -6   1   9        513.23        489.45         8.83 o                         
  -5   1   9        411.59        477.53         9.45 o                         
  -4   1   9          0.70          1.02         0.52 o                         
  -3   1   9       1528.27       1620.45        25.63 o                         
  -2   1   9          0.59          1.00         0.57 o                         
  -1   1   9        707.74        740.51        12.56 o                         
   0   1   9         61.39         50.15         1.64 o                         
   1   1   9        346.35        370.49         6.54 o                         
   2   1   9          0.85          1.00         0.46 o                         
   3   1   9        111.74        106.68         2.44 o                         
   4   1   9         96.48         89.67         2.44 o                         
   5   1   9        203.33        197.45         4.34 o                         
   6   1   9        239.42        208.21         4.94 o                         
   7   1   9        234.09        217.99         5.58 o                         
   8   1   9         25.68         24.26         1.93 o                         
   9   1   9         39.63         34.63         2.84 o                         
  10   1   9          1.87          3.07         1.99 o                         
  11   1   9          5.29          5.68         1.90 o                         
  12   1   9         64.32         57.79         4.36 o                         
  13   1   9          0.00         -3.10         3.22 o                         
  14   1   9          0.95          1.57         3.53 o                         
 -16   2   9          2.56        -14.71        15.99 o                         
 -15   2   9         38.62         35.38         8.99 o                         
 -14   2   9         73.49         68.88         5.99 o                         
 -13   2   9          2.39         -0.43         1.52 o                         
 -12   2   9          3.30          3.63         2.15 o                         
 -11   2   9         40.77         36.58         3.28 o                         
 -10   2   9         70.60         51.67         3.55 o                         
  -9   2   9          1.13          2.04         1.11 o                         
  -8   2   9        179.00        163.78         4.44 o                         
  -7   2   9          3.58          2.45         0.88 o                         
  -6   2   9          4.22          1.38         0.83 o                         
  -5   2   9        144.57        143.44         3.73 o                         
  -4   2   9        371.37        355.37         8.11 o                         
  -3   2   9          2.21          4.08         0.78 o                         
  -2   2   9        167.77        159.01         3.97 o                         
  -1   2   9         60.59         66.05         2.47 o                         
   0   2   9          3.28          6.25         0.86 o                         
   1   2   9         47.48         43.39         1.90 o                         
   2   2   9        122.44        124.61         3.41 o                         
   3   2   9        846.07        829.80        14.16 o                         
   4   2   9          2.94          5.18         0.89 o                         
   5   2   9         48.64         44.15         2.19 o                         
   6   2   9        104.13         91.91         5.05 o                         
   7   2   9         31.82         39.96         2.79 o                         
   8   2   9         84.44         78.35         4.23 o                         
   9   2   9        203.55        218.65         7.51 o                         
  10   2   9          9.51          7.00         2.22 o                         
  11   2   9          8.00         11.32         2.92 o                         
  12   2   9          0.13          1.12         2.42 o                         
  13   2   9          1.13          3.16         3.11 o                         
 -14   3   9          3.90          7.37         3.53 o                         
 -13   3   9         18.73         12.07         3.01 o                         
 -12   3   9         13.62         26.17         4.75 o                         
 -11   3   9         29.61         38.73         4.08 o                         
 -10   3   9         20.98         21.38         2.73 o                         
  -9   3   9         51.56         47.49         3.22 o                         
  -8   3   9        126.11        114.47         4.90 o                         
  -7   3   9        133.78        113.74         4.79 o                         
  -6   3   9         95.78        125.55         4.62 o                         
  -5   3   9         13.29         10.54         1.69 o                         
  -4   3   9         79.60         89.06         3.57 o                         
  -3   3   9          1.22          4.22         0.80 o                         
  -2   3   9        155.53        154.27         3.87 o                         
  -1   3   9         78.74         86.31         3.91 o                         
   0   3   9        191.45        204.32         4.71 o                         
   1   3   9        229.08        231.59         5.59 o                         
   2   3   9          0.01         -1.26         1.31 o                         
   3   3   9        172.28        165.71         5.17 o                         
   4   3   9         71.42         87.73         4.02 o                         
   5   3   9          0.09          1.13         1.56 o                         
   6   3   9         32.00         40.49         4.06 o                         
   7   3   9         10.89         10.63         2.04 o                         
   8   3   9          6.33          6.48         3.38 o                         
   9   3   9         54.39         64.70         5.66 o                         
  10   3   9         53.45         53.61         4.77 o                         
  11   3   9         37.70         36.19         4.42 o                         
  12   3   9         14.62          3.00         7.97 o                         
 -11   4   9         11.69         10.40         3.43 o                         
 -10   4   9          0.06         -2.40         2.40 o                         
  -9   4   9          0.19          0.89         3.26 o                         
  -8   4   9         53.13         63.56         4.70 o                         
  -7   4   9         85.00         68.23         6.60 o                         
  -6   4   9         36.76         33.40         3.16 o                         
  -5   4   9         75.02         70.26         6.11 o                         
  -4   4   9          9.86         11.69         2.27 o                         
  -3   4   9          5.85          1.27         1.87 o                         
  -2   4   9         13.11         16.50         2.19 o                         
  -1   4   9        219.07        228.45         6.38 o                         
   0   4   9        276.49        311.03        10.20 o                         
   1   4   9         17.62         16.81         2.79 o                         
   2   4   9        126.05        134.09         6.11 o                         
   3   4   9         22.08         22.17         3.09 o                         
   4   4   9         52.35         59.61         4.74 o                         
   5   4   9         16.21         12.55         2.54 o                         
   6   4   9         12.18         11.45         3.90 o                         
   7   4   9          2.01          2.59         2.66 o                         
   8   4   9          0.27         -0.68         2.95 o                         
   9   4   9          0.35         -0.14         3.39 o                         
  -5   5   9         23.07          2.99         4.32 o                         
  -4   5   9          0.40         -1.93         3.20 o                         
  -3   5   9         59.03         45.09        13.99 o                         
  -2   5   9          5.34          1.53         3.62 o                         
  -1   5   9          3.92          0.99         3.07 o                         
   0   5   9          6.90         15.32         5.89 o                         
   1   5   9          0.50          1.03         3.17 o                         
   2   5   9         27.03         20.74         6.91 o                         
   3   5   9          6.49          5.79         6.58 o                         
 -16   0  10         21.29         -2.56        18.35 o                         
 -14   0  10          2.36          2.58         3.71 o                         
 -12   0  10         87.09         90.94        15.05 o                         
 -10   0  10         39.23         51.07         4.19 o                         
  -8   0  10        571.49        624.96        14.76 o                         
  -6   0  10        291.14        342.65         9.50 o                         
  -4   0  10        288.64        307.95         8.02 o                         
  -2   0  10        292.74        398.89        11.61 o                         
   0   0  10          0.04          8.91         1.11 o                         
   2   0  10         88.87         88.40         4.36 o                         
   4   0  10        590.79        608.94        15.73 o                         
   6   0  10         58.92         64.13         4.23 o                         
   8   0  10        555.28        603.93        18.39 o                         
  10   0  10         17.04         20.63         3.39 o                         
  12   0  10          7.15          5.80         6.34 o                         
  14   0  10         71.05         79.76        10.32 o                         
 -17   1  10         17.90          7.97         9.39 o                         
 -16   1  10         86.10         86.11         8.35 o                         
 -15   1  10          2.05          5.58         3.76 o                         
 -14   1  10         11.39          9.36         3.66 o                         
 -13   1  10          0.74         -0.05         1.51 o                         
 -12   1  10          0.02          2.62         1.47 o                         
 -11   1  10         36.02         35.45         2.90 o                         
 -10   1  10        156.43        165.01         5.32 o                         
  -9   1  10         13.66         12.95         1.37 o                         
  -8   1  10        189.73        202.75         4.96 o                         
  -7   1  10        464.07        441.16         8.53 o                         
  -6   1  10        185.98        204.79         4.74 o                         
  -5   1  10         15.70         13.91         1.11 o                         
  -4   1  10         12.99         12.00         1.33 o                         
  -3   1  10        899.94        853.89        15.20 o                         
  -2   1  10        163.62        180.59         4.36 o                         
  -1   1  10        431.86        440.27         8.19 o                         
   0   1  10         13.06         21.62         1.41 o                         
   1   1  10       2449.13       2415.46        37.73 o                         
   2   1  10         44.69         66.45         2.03 o                         
   3   1  10          2.93          8.69         0.82 o                         
   4   1  10         59.96         68.83         2.21 o                         
   5   1  10         39.91         34.72         1.85 o                         
   6   1  10          1.68          2.88         1.00 o                         
   7   1  10         14.63          8.63         1.47 o                         
   8   1  10          0.37          1.33         1.09 o                         
   9   1  10          1.31          0.80         1.15 o                         
  10   1  10          2.19          6.45         1.94 o                         
  11   1  10          3.42          0.49         2.50 o                         
  12   1  10          5.07          5.80         2.86 o                         
  13   1  10         40.67         46.54         6.91 o                         
  14   1  10         59.01         79.57         6.88 o                         
 -16   2  10          5.21          4.70        13.35 o                         
 -15   2  10          0.14         -0.83         4.12 o                         
 -14   2  10        191.30        221.30        12.29 o                         
 -13   2  10          5.72          2.09         2.30 o                         
 -12   2  10          0.28         -0.20         1.16 o                         
 -11   2  10          1.29          2.66         1.72 o                         
 -10   2  10          0.26          2.57         1.43 o                         
  -9   2  10        133.47        129.49         5.20 o                         
  -8   2  10         22.31         19.83         1.80 o                         
  -7   2  10         61.20         59.94         3.06 o                         
  -6   2  10         17.15         16.34         1.51 o                         
  -5   2  10        104.68        108.53         2.73 o                         
  -4   2  10         88.71         95.35         3.03 o                         
  -3   2  10        412.15        395.87         7.77 o                         
  -2   2  10         98.45         99.19         2.80 o                         
  -1   2  10         42.66         49.70         2.26 o                         
   0   2  10        182.14        177.76         4.23 o                         
   1   2  10          6.96          6.40         0.89 o                         
   2   2  10          4.35          5.50         0.84 o                         
   3   2  10        151.30        151.83         4.34 o                         
   4   2  10        300.57        263.22         5.82 o                         
   5   2  10        259.98        229.18         5.68 o                         
   6   2  10        376.96        375.09         8.65 o                         
   7   2  10        252.02        240.23         7.48 o                         
   8   2  10        592.32        585.33        19.70 o                         
   9   2  10          2.52          8.30         1.92 o                         
  10   2  10         13.12         17.23         2.59 o                         
  11   2  10          6.64          6.68         2.37 o                         
  12   2  10         16.82         21.96         3.55 o                         
  13   2  10         44.13         47.46         5.65 o                         
 -14   3  10          2.37         -3.23         3.23 o                         
 -13   3  10          4.88          0.27         1.95 o                         
 -12   3  10         86.28         96.59         6.55 o                         
 -11   3  10         88.90         72.26         4.77 o                         
 -10   3  10          1.42          4.34         2.11 o                         
  -9   3  10          1.23          0.79         1.50 o                         
  -8   3  10         41.17         35.28         2.38 o                         
  -7   3  10         15.75         19.24         1.83 o                         
  -6   3  10         15.51         16.46         1.68 o                         
  -5   3  10          0.11         -0.97         0.97 o                         
  -4   3  10          2.90          5.75         1.28 o                         
  -3   3  10          7.13          8.27         1.12 o                         
  -2   3  10        109.30        103.76         3.79 o                         
  -1   3  10         90.04         91.75         3.78 o                         
   0   3  10         57.71         56.63         2.80 o                         
   1   3  10        103.41        102.96         3.68 o                         
   2   3  10        112.06        110.47         4.17 o                         
   3   3  10        176.30        169.54         5.56 o                         
   4   3  10         49.35         56.33         3.68 o                         
   5   3  10        112.61        123.99         5.64 o                         
   6   3  10         38.81         35.96         3.37 o                         
   7   3  10         85.27         78.81         5.84 o                         
   8   3  10         91.05        100.57         5.98 o                         
   9   3  10        164.64        147.18         6.43 o                         
  10   3  10        130.30        127.20         6.92 o                         
  11   3  10          0.03         -2.58         2.89 o                         
 -11   4  10          0.00          3.77         6.33 o                         
 -10   4  10         13.04         10.04         3.42 o                         
  -9   4  10          0.12          3.66         3.14 o                         
  -8   4  10          0.36          4.93         2.40 o                         
  -7   4  10          6.53          7.81         2.72 o                         
  -6   4  10         66.76         64.62         6.06 o                         
  -5   4  10          1.95          2.58         1.90 o                         
  -4   4  10         13.29         12.85         2.67 o                         
  -3   4  10          2.56          2.15         2.09 o                         
  -2   4  10         15.28         17.87         2.01 o                         
  -1   4  10          5.71         15.25         2.48 o                         
   0   4  10         32.72         36.08         3.76 o                         
   1   4  10        211.01        230.40         8.23 o                         
   2   4  10         34.78         33.05         3.36 o                         
   3   4  10          1.91          0.95         2.32 o                         
   4   4  10         68.99         69.29         6.03 o                         
   5   4  10         23.52         25.13         4.39 o                         
   6   4  10         16.25         12.53         2.70 o                         
   7   4  10         24.66         18.30         3.39 o                         
   8   4  10         27.05         26.39         5.64 o                         
  -4   5  10          3.08         11.59         5.79 o                         
  -3   5  10          0.37          5.78         4.65 o                         
  -2   5  10         88.70         73.44         9.07 o                         
  -1   5  10         56.42         50.83         8.77 o                         
   0   5  10        224.61        174.82        24.23 o                         
   1   5  10         34.57         25.52         8.54 o                         
   2   5  10        105.34         79.45         9.39 o                         
 -17   0  11          2.44         -6.27         6.27 o                         
 -15   0  11         17.38         19.46         4.95 o                         
 -13   0  11        106.49        106.93        16.48 o                         
 -11   0  11          5.97          7.91         2.42 o                         
  -9   0  11         61.58         65.88         3.88 o                         
  -7   0  11        179.64        210.61         7.77 o                         
  -5   0  11        629.78        734.52        19.72 o                         
  -3   0  11          4.87         17.44         1.67 o                         
  -1   0  11       1400.67       1557.17        35.17 o                         
   1   0  11        178.74        198.03         6.70 o                         
   3   0  11         21.55         35.69         3.25 o                         
   5   0  11        622.79        657.69        16.88 o                         
   7   0  11        447.58        457.66        12.44 o                         
   9   0  11        569.15        601.59        20.71 o                         
  11   0  11         92.47        101.14         8.05 o                         
  13   0  11          0.10         -5.26         5.73 o                         
 -17   1  11          0.00          3.04         4.78 o                         
 -16   1  11          0.05          1.89         3.69 o                         
 -15   1  11          4.80          3.87         4.56 o                         
 -14   1  11         12.54         13.44         2.98 o                         
 -13   1  11          3.31          1.79         2.03 o                         
 -12   1  11         19.41         18.57         2.52 o                         
 -11   1  11         79.78         75.44         4.59 o                         
 -10   1  11          1.32          2.03         0.90 o                         
  -9   1  11         79.22         90.27         4.53 o                         
  -8   1  11         99.00         90.64         3.06 o                         
  -7   1  11        275.17        302.61         6.16 o                         
  -6   1  11         11.67          6.34         0.91 o                         
  -5   1  11          0.74          2.08         0.70 o                         
  -4   1  11         51.61         50.82         2.36 o                         
  -3   1  11          0.37         15.46         1.24 o                         
  -2   1  11        733.63        650.96        12.70 o                         
  -1   1  11          7.25          7.40         0.92 o                         
   0   1  11        358.12        354.12         6.51 o                         
   1   1  11        330.50        377.34         6.89 o                         
   2   1  11         77.25         76.91         2.80 o                         
   3   1  11         34.31         41.31         1.81 o                         
   4   1  11        210.68        189.73         4.23 o                         
   5   1  11        369.30        360.24         6.54 o                         
   6   1  11        404.60        371.46         7.95 o                         
   7   1  11         91.85        110.76         4.11 o                         
   8   1  11         55.83         51.78         3.02 o                         
   9   1  11        171.32        168.72         5.41 o                         
  10   1  11        300.40        281.10         8.13 o                         
  11   1  11         53.45         39.43         4.11 o                         
  12   1  11         16.15         11.95         4.26 o                         
  13   1  11        125.07        149.38        10.38 o                         
  14   1  11         94.54         93.98        13.91 o                         
 -16   2  11          0.02          6.67         8.24 o                         
 -15   2  11         53.65         57.27         6.13 o                         
 -14   2  11          0.00          0.73         2.19 o                         
 -13   2  11         18.73         22.38         3.36 o                         
 -12   2  11         19.18         18.96         2.70 o                         
 -11   2  11         16.72         16.82         2.10 o                         
 -10   2  11         10.92         11.21         1.83 o                         
  -9   2  11        580.55        583.14        13.32 o                         
  -8   2  11          0.19          1.00         0.96 o                         
  -7   2  11         17.53         22.18         1.78 o                         
  -6   2  11         15.16         14.83         1.43 o                         
  -5   2  11         76.16         78.96         3.91 o                         
  -4   2  11          2.13          4.48         0.92 o                         
  -3   2  11         17.17         21.68         1.50 o                         
  -2   2  11         64.87         63.99         2.68 o                         
  -1   2  11         13.45         14.69         1.27 o                         
   0   2  11         94.38         91.30         2.87 o                         
   1   2  11         31.04         35.21         1.95 o                         
   2   2  11        204.69        179.12         4.10 o                         
   3   2  11        788.92        743.50        13.26 o                         
   4   2  11        143.44        138.61         4.79 o                         
   5   2  11        412.97        394.95         8.61 o                         
   6   2  11          3.35          7.50         1.61 o                         
   7   2  11        269.24        257.48         7.09 o                         
   8   2  11          7.00          3.50         1.37 o                         
   9   2  11          0.01          7.46         2.36 o                         
  10   2  11          4.74          6.14         2.21 o                         
  11   2  11         91.60        106.78         6.16 o                         
  12   2  11        168.65        192.86        13.97 o                         
  13   2  11         58.97         67.09         9.08 o                         
 -14   3  11         30.32         34.45         7.21 o                         
 -13   3  11          8.18          1.09         3.21 o                         
 -12   3  11          0.86          2.13         2.43 o                         
 -11   3  11         36.75         38.68         3.98 o                         
 -10   3  11          0.01          2.20         1.88 o                         
  -9   3  11          3.67          4.01         1.64 o                         
  -8   3  11          1.36          1.69         1.39 o                         
  -7   3  11         99.59         99.08         3.81 o                         
  -6   3  11          8.31         14.09         1.93 o                         
  -5   3  11         12.66         16.14         1.76 o                         
  -4   3  11          3.85          4.06         0.84 o                         
  -3   3  11         91.18        102.64         3.28 o                         
  -2   3  11        156.63        152.08         5.84 o                         
  -1   3  11         42.10         42.73         2.78 o                         
   0   3  11        131.70        127.74         3.62 o                         
   1   3  11          4.79          3.65         1.29 o                         
   2   3  11        547.98        552.66        11.61 o                         
   3   3  11        125.31        118.61         4.75 o                         
   4   3  11         69.16         71.04         3.68 o                         
   5   3  11        163.64        151.52         6.98 o                         
   6   3  11        143.66        128.35         7.45 o                         
   7   3  11         14.75         19.59         2.68 o                         
   8   3  11         90.88         81.65         5.03 o                         
   9   3  11        135.04        141.40         6.47 o                         
  10   3  11         16.78         26.50         3.78 o                         
  11   3  11         12.83         15.21         3.14 o                         
 -11   4  11          1.57          0.98         6.37 o                         
 -10   4  11          7.78          2.09         3.04 o                         
  -9   4  11          0.41         -0.03         3.30 o                         
  -8   4  11          0.01          7.06         2.58 o                         
  -7   4  11          0.29          1.54         2.33 o                         
  -6   4  11         27.70         28.79         4.52 o                         
  -5   4  11         16.65         14.23         3.15 o                         
  -4   4  11          0.92         -0.64         2.25 o                         
  -3   4  11         27.85         24.54         3.48 o                         
  -2   4  11         63.51         67.23         6.10 o                         
  -1   4  11         71.15         73.82         3.76 o                         
   0   4  11         50.77         63.76         5.04 o                         
   1   4  11          0.56          4.73         2.43 o                         
   2   4  11         36.70         38.47         3.98 o                         
   3   4  11          4.29          6.15         2.68 o                         
   4   4  11          9.74          5.52         2.73 o                         
   5   4  11          0.01         -0.71         3.14 o                         
   6   4  11          3.14         -1.51         2.54 o                         
   7   4  11         22.86         14.65         5.50 o                         
   8   4  11          0.07          0.18         3.35 o                         
  -4   5  11         35.66         35.43         9.23 o                         
  -3   5  11          6.95          8.35         5.63 o                         
  -2   5  11         96.35         74.86        12.98 o                         
  -1   5  11         25.74         33.99        10.50 o                         
   0   5  11          4.43         -5.85         8.85 o                         
 -16   0  12        116.30        108.78        16.37 o                         
 -14   0  12        134.27        126.20        12.82 o                         
 -12   0  12        130.85        142.28        14.62 o                         
 -10   0  12        165.39        194.42         7.09 o                         
  -8   0  12        419.16        410.20        10.81 o                         
  -6   0  12          1.72          5.76         1.61 o                         
  -4   0  12          3.27          1.89         0.84 o                         
  -2   0  12        309.12        283.64        12.61 o                         
   0   0  12       1845.63       2138.77        52.40 o                         
   2   0  12        442.24        404.20        11.38 o                         
   4   0  12       1075.41       1045.33        25.04 o                         
   6   0  12        380.14        414.25        14.85 o                         
   8   0  12        467.01        494.84        23.44 o                         
  10   0  12          0.55          1.24         2.30 o                         
  12   0  12         11.42         23.08         4.48 o                         
 -17   1  12         18.33         15.05        13.63 o                         
 -16   1  12         10.15          8.81         4.45 o                         
 -15   1  12          0.80         -2.28         2.76 o                         
 -14   1  12          0.21          2.77         2.38 o                         
 -13   1  12          1.49         -0.54         1.46 o                         
 -12   1  12         21.33         18.13         2.89 o                         
 -11   1  12        155.06        146.93         5.43 o                         
 -10   1  12        242.94        218.33         6.03 o                         
  -9   1  12         63.69         54.70         2.86 o                         
  -8   1  12         14.29         15.49         1.47 o                         
  -7   1  12          0.63          2.46         0.80 o                         
  -6   1  12        360.34        358.58         7.01 o                         
  -5   1  12         20.55         20.80         1.55 o                         
  -4   1  12         76.14         78.82         3.11 o                         
  -3   1  12        379.02        331.09         6.90 o                         
  -2   1  12        295.04        335.76         6.49 o                         
  -1   1  12         58.07         68.86         2.47 o                         
   0   1  12          6.54          7.27         1.07 o                         
   1   1  12         47.78         51.85         2.33 o                         
   2   1  12        562.25        589.68        10.00 o                         
   3   1  12        715.46        626.86        10.22 o                         
   4   1  12        335.34        313.17         5.67 o                         
   5   1  12        797.99        674.96        11.86 o                         
   6   1  12        460.44        482.29         9.93 o                         
   7   1  12       1666.79       1550.74        28.27 o                         
   8   1  12         65.99         70.67         3.62 o                         
   9   1  12          0.53          0.75         1.62 o                         
  10   1  12         65.78         75.28         4.19 o                         
  11   1  12         22.35         16.63         2.99 o                         
  12   1  12         10.87         13.58         2.94 o                         
  13   1  12          3.29          5.41         3.14 o                         
 -16   2  12          7.13        -10.66        10.66 o                         
 -15   2  12          0.53          1.67         3.28 o                         
 -14   2  12         22.80         24.60         5.29 o                         
 -13   2  12         11.87          7.04         2.23 o                         
 -12   2  12         35.42         27.23         2.78 o                         
 -11   2  12         22.09         24.35         2.39 o                         
 -10   2  12         62.10         54.18         3.39 o                         
  -9   2  12        151.45        135.75         4.92 o                         
  -8   2  12         84.05         66.40         3.19 o                         
  -7   2  12         13.95         11.06         1.33 o                         
  -6   2  12          1.72          3.16         1.02 o                         
  -5   2  12          0.67          1.14         0.91 o                         
  -4   2  12       1215.79       1206.75        21.20 o                         
  -3   2  12         83.16         89.61         3.34 o                         
  -2   2  12          2.20          2.99         0.71 o                         
  -1   2  12          1.23          5.35         0.97 o                         
   0   2  12         10.26         12.12         1.34 o                         
   1   2  12        125.40        118.77         3.27 o                         
   2   2  12        116.16        101.67         3.62 o                         
   3   2  12         58.20         50.28         2.70 o                         
   4   2  12        164.50        142.73         4.45 o                         
   5   2  12         88.77         79.69         3.31 o                         
   6   2  12          1.95          5.28         1.44 o                         
   7   2  12        152.43        125.20         6.65 o                         
   8   2  12          2.25          2.43         1.60 o                         
   9   2  12        197.53        188.22        10.42 o                         
  10   2  12        148.79        152.58         9.63 o                         
  11   2  12          2.19          1.78         3.16 o                         
  12   2  12        127.18        150.68        12.18 o                         
 -14   3  12         27.29         23.66         5.08 o                         
 -13   3  12          0.54         -0.41         2.44 o                         
 -12   3  12         17.94         22.46         3.44 o                         
 -11   3  12         13.28         12.15         2.77 o                         
 -10   3  12          0.24          0.44         1.66 o                         
  -9   3  12         20.51         20.10         2.71 o                         
  -8   3  12         15.62         11.35         1.73 o                         
  -7   3  12         21.21         18.16         2.23 o                         
  -6   3  12        153.06        152.50         6.59 o                         
  -5   3  12         65.63         69.16         3.22 o                         
  -4   3  12         52.58         60.88         2.36 o                         
  -3   3  12        525.82        510.34        10.04 o                         
  -2   3  12        402.84        407.46         9.07 o                         
  -1   3  12          0.10          0.95         1.43 o                         
   0   3  12         79.87         88.59         3.71 o                         
   1   3  12         52.96         61.14         3.26 o                         
   2   3  12         10.76         15.67         1.92 o                         
   3   3  12         85.58         83.90         4.70 o                         
   4   3  12          2.78          3.03         1.67 o                         
   5   3  12          0.56         -1.47         1.47 o                         
   6   3  12          0.33          1.67         1.97 o                         
   7   3  12         38.12         36.68         3.92 o                         
   8   3  12         20.29         17.71         2.93 o                         
   9   3  12         14.77         16.84         2.60 o                         
  10   3  12         12.36         18.75         4.06 o                         
 -11   4  12          3.54         -4.04         6.34 o                         
 -10   4  12          3.28          6.29         4.10 o                         
  -9   4  12          1.69          4.85         3.19 o                         
  -8   4  12         25.11         27.72         5.93 o                         
  -7   4  12          3.72          6.01         2.61 o                         
  -6   4  12         11.74          8.85         4.27 o                         
  -5   4  12         68.76         61.60         5.87 o                         
  -4   4  12          4.48          0.35         3.17 o                         
  -3   4  12         16.18         12.35         2.94 o                         
  -2   4  12        182.31        189.77         7.73 o                         
  -1   4  12        222.12        227.24         6.81 o                         
   0   4  12        456.91        474.07        14.68 o                         
   1   4  12         30.27         31.25         3.70 o                         
   2   4  12          0.08          4.25         2.41 o                         
   3   4  12         64.53         77.64         6.53 o                         
   4   4  12          1.04          2.42         2.40 o                         
   5   4  12          0.56          5.81         2.85 o                         
   6   4  12         38.64         37.48         4.10 o                         
   7   4  12          0.28         -2.45         3.62 o                         
 -17   0  13          0.85         18.24        20.88 o                         
 -15   0  13         25.48         23.54         6.64 o                         
 -13   0  13         12.09         27.60         6.19 o                         
 -11   0  13        113.29         98.32         5.22 o                         
  -9   0  13        198.80        186.36         6.41 o                         
  -7   0  13         78.16         81.47         4.87 o                         
  -5   0  13        761.42        774.80        17.89 o                         
  -3   0  13        536.48        577.54        13.83 o                         
  -1   0  13       1316.16       1532.99        38.22 o                         
   1   0  13        870.86        940.92        22.76 o                         
   3   0  13       1368.06       1343.78        31.32 o                         
   5   0  13       4501.92       4501.89       107.74 o                         
   7   0  13        143.40        135.33         6.98 o                         
   9   0  13          6.82          7.25         2.91 o                         
  11   0  13          0.09         -2.38         2.78 o                         
  13   0  13         38.91         30.79        11.20 o                         
 -16   1  13        126.30        125.09         9.12 o                         
 -15   1  13          0.60          0.80         3.05 o                         
 -14   1  13          1.89         -0.05         2.33 o                         
 -13   1  13         41.27         44.68         5.52 o                         
 -12   1  13         34.18         26.86         4.44 o                         
 -11   1  13         24.07         28.09         2.62 o                         
 -10   1  13         32.39         34.98         2.84 o                         
  -9   1  13         33.87         34.91         2.19 o                         
  -8   1  13          1.58         -0.77         0.77 o                         
  -7   1  13        305.67        304.42         6.57 o                         
  -6   1  13          1.54          2.18         0.82 o                         
  -5   1  13          0.13         -0.15         0.67 o                         
  -4   1  13         33.17         24.76         1.37 o                         
  -3   1  13         10.24         17.56         1.29 o                         
  -2   1  13        178.10        186.97         4.64 o                         
  -1   1  13        690.77        767.86        14.06 o                         
   0   1  13         79.83         71.46         3.09 o                         
   1   1  13        235.88        241.49         5.26 o                         
   2   1  13         42.46         39.19         2.04 o                         
   3   1  13       1054.46       1054.67        17.49 o                         
   4   1  13          6.09          2.69         0.75 o                         
   5   1  13        168.65        187.57         4.72 o                         
   6   1  13        298.98        301.11         6.40 o                         
   7   1  13        816.37        859.99        20.59 o                         
   8   1  13        107.26        117.40         5.50 o                         
   9   1  13          9.44          8.64         1.85 o                         
  10   1  13         59.65         70.21         5.13 o                         
  11   1  13         40.69         43.68         4.07 o                         
  12   1  13         38.02         47.29         5.16 o                         
  13   1  13          3.37          1.64         3.40 o                         
 -15   2  13          0.12         -1.90         1.95 o                         
 -14   2  13         90.75         98.17         7.30 o                         
 -13   2  13          1.04          0.76         1.42 o                         
 -12   2  13         37.41         42.10         4.02 o                         
 -11   2  13         12.14          9.76         2.55 o                         
 -10   2  13        112.98         99.37         4.64 o                         
  -9   2  13         67.64         92.09         4.12 o                         
  -8   2  13         11.55         12.32         1.79 o                         
  -7   2  13         47.11         46.54         2.55 o                         
  -6   2  13          4.89          0.46         1.02 o                         
  -5   2  13        103.47        115.31         4.67 o                         
  -4   2  13         20.43         28.06         1.82 o                         
  -3   2  13         29.79         38.21         1.96 o                         
  -2   2  13         27.17         26.36         1.98 o                         
  -1   2  13        190.68        201.94         5.36 o                         
   0   2  13         39.78         46.97         2.52 o                         
   1   2  13        319.85        336.93         6.85 o                         
   2   2  13         68.34         60.19         2.62 o                         
   3   2  13         18.40         19.01         1.88 o                         
   4   2  13         12.43         17.72         1.77 o                         
   5   2  13          2.44          2.37         1.25 o                         
   6   2  13         13.77         13.07         1.80 o                         
   7   2  13        163.35        159.19         8.59 o                         
   8   2  13         39.11         35.48         3.56 o                         
   9   2  13        803.02        787.03        19.57 o                         
  10   2  13         16.89         16.80         3.05 o                         
  11   2  13          5.24          2.84         2.55 o                         
  12   2  13          5.45          6.63         3.37 o                         
 -14   3  13         10.36          2.08         5.53 o                         
 -13   3  13         30.56         33.66         4.31 o                         
 -12   3  13          5.31         11.50         2.98 o                         
 -11   3  13         26.01         15.98         3.09 o                         
 -10   3  13         21.31         15.34         2.52 o                         
  -9   3  13          1.78          6.27         1.84 o                         
  -8   3  13          6.11          2.16         1.78 o                         
  -7   3  13         27.43         27.60         2.50 o                         
  -6   3  13         14.69         15.33         2.04 o                         
  -5   3  13         73.07         85.38         5.17 o                         
  -4   3  13         73.01         71.16         2.86 o                         
  -3   3  13          0.01          7.21         1.38 o                         
  -2   3  13         72.30         97.87         3.62 o                         
  -1   3  13          3.03          3.33         1.66 o                         
   0   3  13          0.00          0.16         1.10 o                         
   1   3  13         40.53         47.33         2.97 o                         
   2   3  13          0.25          1.27         1.40 o                         
   3   3  13         20.66         16.73         2.62 o                         
   4   3  13          3.49          3.01         1.55 o                         
   5   3  13          6.52          7.06         2.07 o                         
   6   3  13         14.56         17.32         2.85 o                         
   7   3  13         86.10         84.96         6.36 o                         
   8   3  13         16.70         24.70         3.59 o                         
   9   3  13         38.80         33.61         4.12 o                         
  10   3  13         86.76         83.23         5.00 o                         
 -10   4  13         34.64         26.16         6.23 o                         
  -9   4  13          0.94          1.75         3.63 o                         
  -8   4  13         11.52         12.21         3.11 o                         
  -7   4  13          5.77          7.03         2.67 o                         
  -6   4  13         12.44          9.73         2.79 o                         
  -5   4  13         10.35         12.51         3.52 o                         
  -4   4  13          0.78         -2.02         2.71 o                         
  -3   4  13          2.03          4.75         2.84 o                         
  -2   4  13         31.68         34.47         3.23 o                         
  -1   4  13         40.36         45.36         3.33 o                         
   0   4  13        128.04        141.17        12.54 o                         
   1   4  13          1.96          2.81         2.91 o                         
   2   4  13          0.77          4.97         2.74 o                         
   3   4  13          1.77         -1.06         2.98 o                         
   4   4  13         44.40         34.79         5.74 o                         
   5   4  13         99.18         90.93         7.32 o                         
   6   4  13          6.26          2.65         3.26 o                         
   7   4  13         12.43          9.43         4.46 o                         
 -16   0  14         10.83          3.84         5.59 o                         
 -14   0  14          1.09          5.81         4.11 o                         
 -12   0  14        569.54        477.20        47.69 o                         
 -10   0  14        216.09        202.06         7.51 o                         
  -8   0  14        446.60        497.71        14.86 o                         
  -6   0  14        165.87        168.06         6.90 o                         
  -4   0  14        120.95        124.41         4.66 o                         
  -2   0  14         12.65         17.84         2.14 o                         
   0   0  14          0.02         24.05         2.87 o                         
   2   0  14          1.70          2.01         0.94 o                         
   4   0  14         37.72         41.15         3.09 o                         
   6   0  14        420.91        502.97        15.99 o                         
   8   0  14        264.45        294.40        11.47 o                         
  10   0  14          0.37          1.47         4.93 o                         
  12   0  14         70.08         75.59         8.71 o                         
 -16   1  14         28.31         23.33         5.22 o                         
 -15   1  14         37.64         29.10         6.54 o                         
 -14   1  14        126.79        127.14         8.09 o                         
 -13   1  14          2.87          2.04         1.88 o                         
 -12   1  14         98.69         98.35         6.42 o                         
 -11   1  14          2.64          2.84         1.74 o                         
 -10   1  14        174.30        139.75         5.42 o                         
  -9   1  14         18.51         17.00         1.73 o                         
  -8   1  14         37.17         27.03         2.06 o                         
  -7   1  14         17.39         14.63         1.66 o                         
  -6   1  14        315.76        320.15         7.01 o                         
  -5   1  14        893.90        814.76        13.33 o                         
  -4   1  14        304.91        314.85         6.61 o                         
  -3   1  14        384.58        394.98         7.87 o                         
  -2   1  14          9.50         11.84         1.10 o                         
  -1   1  14          8.31          7.71         1.11 o                         
   0   1  14          2.65          3.76         1.02 o                         
   1   1  14         23.96         17.16         1.45 o                         
   2   1  14         17.49         23.74         1.73 o                         
   3   1  14        103.64        110.89         3.34 o                         
   4   1  14        102.92        108.18         3.12 o                         
   5   1  14         88.77         80.13         3.12 o                         
   6   1  14         31.86         44.47         3.13 o                         
   7   1  14         79.13         84.72         4.80 o                         
   8   1  14         39.51         48.63         3.72 o                         
   9   1  14          3.63          6.58         1.90 o                         
  10   1  14         61.75         75.04         4.64 o                         
  11   1  14         41.28         41.38         5.20 o                         
  12   1  14         15.54         18.98         4.63 o                         
 -15   2  14         31.69         32.40         5.28 o                         
 -14   2  14          0.68         -2.03         2.85 o                         
 -13   2  14         43.96         41.10         4.22 o                         
 -12   2  14          0.02         -1.11         1.44 o                         
 -11   2  14          0.22         -0.87         1.81 o                         
 -10   2  14          0.07          2.53         1.66 o                         
  -9   2  14         16.98         16.18         2.02 o                         
  -8   2  14        117.79        104.35         4.50 o                         
  -7   2  14         10.97         10.93         1.43 o                         
  -6   2  14        146.82        134.39         4.46 o                         
  -5   2  14        147.59        131.48         4.61 o                         
  -4   2  14        387.27        403.08         8.77 o                         
  -3   2  14        352.95        339.14         7.11 o                         
  -2   2  14        137.42        141.84         3.51 o                         
  -1   2  14         53.09         52.53         3.41 o                         
   0   2  14         38.29         45.91         2.76 o                         
   1   2  14         68.06         82.90         3.17 o                         
   2   2  14         32.68         36.70         2.28 o                         
   3   2  14          6.91         10.63         1.23 o                         
   4   2  14        155.13        148.06         4.82 o                         
   5   2  14          5.27          9.05         1.88 o                         
   6   2  14         30.16         29.01         2.99 o                         
   7   2  14         90.41         93.06         4.91 o                         
   8   2  14          0.01          7.86         2.03 o                         
   9   2  14         10.38         20.78         3.12 o                         
  10   2  14         92.21        106.76         6.48 o                         
  11   2  14          0.05         -1.17         2.65 o                         
 -13   3  14         34.21         41.01         5.18 o                         
 -12   3  14         47.26         46.25         4.75 o                         
 -11   3  14         92.05         95.83         5.86 o                         
 -10   3  14         39.01         31.23         3.15 o                         
  -9   3  14         10.84         12.19         2.41 o                         
  -8   3  14         98.82         94.15         5.14 o                         
  -7   3  14          5.07          3.63         1.98 o                         
  -6   3  14          3.80          1.94         1.39 o                         
  -5   3  14         47.17         54.40         2.68 o                         
  -4   3  14         22.85         23.69         1.67 o                         
  -3   3  14          8.97          7.89         1.50 o                         
  -2   3  14        189.50        213.78         5.58 o                         
  -1   3  14         47.17         53.20         3.31 o                         
   0   3  14         91.74        102.00         4.08 o                         
   1   3  14        126.04        120.89         4.05 o                         
   2   3  14        150.48        152.89         5.94 o                         
   3   3  14         86.51         79.99         6.38 o                         
   4   3  14          0.74         -1.29         1.67 o                         
   5   3  14          0.05         -1.64         1.92 o                         
   6   3  14          0.41          1.26         2.01 o                         
   7   3  14         39.25         35.20         4.58 o                         
   8   3  14         14.87         12.97         3.06 o                         
   9   3  14         42.91         44.01         5.38 o                         
 -10   4  14          7.26          7.22         3.63 o                         
  -9   4  14         54.24         57.28         5.82 o                         
  -8   4  14          0.59         -1.72         2.71 o                         
  -7   4  14         21.08         24.08         3.79 o                         
  -6   4  14          4.33          3.08         2.19 o                         
  -5   4  14          0.01         -0.53         2.98 o                         
  -4   4  14          0.14         -2.31         2.78 o                         
  -3   4  14         22.19         25.70         2.74 o                         
  -2   4  14          6.46          6.63         2.14 o                         
  -1   4  14          3.20         -1.26         1.80 o                         
   0   4  14        107.81        117.57         7.42 o                         
   1   4  14         79.18         82.58         6.62 o                         
   2   4  14          5.50          4.02         3.30 o                         
   3   4  14         25.84         21.36         4.40 o                         
   4   4  14          8.15          5.34         3.59 o                         
   5   4  14         96.63         95.62         7.88 o                         
   6   4  14          4.18          6.24         4.24 o                         
 -15   0  15         30.75         32.79         7.15 o                         
 -13   0  15         20.00          2.97         8.02 o                         
 -11   0  15          7.62          6.66         1.78 o                         
  -9   0  15         78.69         74.03         4.28 o                         
  -7   0  15        332.58        336.55        10.82 o                         
  -5   0  15         80.52         85.21         4.23 o                         
  -3   0  15        738.16        740.45        20.79 o                         
  -1   0  15         26.29         36.57         2.85 o                         
   1   0  15         53.73         46.71         3.84 o                         
   3   0  15         14.03         14.73         2.96 o                         
   5   0  15       1875.80       1972.34        55.63 o                         
   7   0  15         58.46         61.16         4.69 o                         
   9   0  15        113.87        155.50        10.59 o                         
  11   0  15         91.83        124.55         9.12 o                         
 -16   1  15          3.40          2.78         4.98 o                         
 -15   1  15          5.36          0.44         3.03 o                         
 -14   1  15         68.98         57.41         5.82 o                         
 -13   1  15         22.39         19.47         3.41 o                         
 -12   1  15        132.14        114.81         7.52 o                         
 -11   1  15          2.47          3.00         1.71 o                         
 -10   1  15        101.01         85.25         6.76 o                         
  -9   1  15         14.25         14.65         1.66 o                         
  -8   1  15         86.19         69.34         3.93 o                         
  -7   1  15         29.06         26.82         2.02 o                         
  -6   1  15        568.86        537.23        10.32 o                         
  -5   1  15         14.65         16.26         1.37 o                         
  -4   1  15        141.30        125.29         3.48 o                         
  -3   1  15          1.86         10.48         1.53 o                         
  -2   1  15         22.76         25.36         2.01 o                         
  -1   1  15         25.50         27.81         1.97 o                         
   0   1  15         11.29         13.24         1.22 o                         
   1   1  15          6.44          4.07         0.92 o                         
   2   1  15        127.80        118.69         3.72 o                         
   3   1  15        473.76        495.87        10.14 o                         
   4   1  15        359.53        331.44         7.57 o                         
   5   1  15        123.64        136.89         4.74 o                         
   6   1  15         34.23         30.31         2.37 o                         
   7   1  15         91.40         97.25         4.74 o                         
   8   1  15         12.71          9.99         1.84 o                         
   9   1  15         13.96         17.12         2.56 o                         
  10   1  15         37.32         38.30         3.90 o                         
  11   1  15         14.96         13.25         2.90 o                         
  12   1  15          1.57          1.90         3.40 o                         
 -15   2  15          0.08          4.78         4.15 o                         
 -14   2  15         71.98         66.19         5.62 o                         
 -13   2  15         23.73         30.05         4.10 o                         
 -12   2  15          0.88          0.08         1.64 o                         
 -11   2  15         15.70         17.04         2.68 o                         
 -10   2  15          1.13         -1.95         2.03 o                         
  -9   2  15         25.35         21.29         2.26 o                         
  -8   2  15         25.54         17.65         2.15 o                         
  -7   2  15        137.74        133.07         4.66 o                         
  -6   2  15        147.42        159.68         5.16 o                         
  -5   2  15        356.99        362.89         8.87 o                         
  -4   2  15        557.99        541.52        10.72 o                         
  -3   2  15        663.48        684.09        13.14 o                         
  -2   2  15          8.62         10.39         1.11 o                         
  -1   2  15         57.25         62.36         3.19 o                         
   0   2  15         41.92         42.27         2.68 o                         
   1   2  15        460.27        469.16        10.06 o                         
   2   2  15        246.69        228.81         5.89 o                         
   3   2  15        102.24         98.26         4.94 o                         
   4   2  15          8.54          5.71         1.62 o                         
   5   2  15         92.36         93.96         5.63 o                         
   6   2  15         13.40         16.85         2.79 o                         
   7   2  15         69.51         70.68         6.90 o                         
   8   2  15          1.79          2.49         1.88 o                         
   9   2  15          5.57          3.89         2.13 o                         
  10   2  15          0.21         -2.16         2.16 o                         
  11   2  15          6.49          5.25         4.09 o                         
 -13   3  15          1.24          7.72         3.45 o                         
 -12   3  15          2.29          6.41         3.29 o                         
 -11   3  15         59.61         58.76         5.20 o                         
 -10   3  15         13.82         10.74         2.63 o                         
  -9   3  15         57.82         55.17         4.08 o                         
  -8   3  15        165.74        174.80         9.60 o                         
  -7   3  15         25.24         24.86         2.83 o                         
  -6   3  15          2.55          4.49         1.73 o                         
  -5   3  15         25.20         22.52         2.17 o                         
  -4   3  15         45.26         43.98         3.07 o                         
  -3   3  15         69.99         70.29         3.37 o                         
  -2   3  15        273.07        281.21         7.63 o                         
  -1   3  15        491.08        508.47        12.32 o                         
   0   3  15         36.56         45.82         3.05 o                         
   1   3  15          0.00          3.30         1.29 o                         
   2   3  15         12.14         14.08         3.75 o                         
   3   3  15          7.39         13.22         2.47 o                         
   4   3  15          0.03         -1.57         1.57 o                         
   5   3  15          6.21          4.39         2.24 o                         
   6   3  15          1.43          0.77         2.29 o                         
   7   3  15         23.99         25.62         4.64 o                         
   8   3  15         36.42         35.64         4.11 o                         
   9   3  15         15.92         16.74         3.94 o                         
  -9   4  15         13.15         12.07         3.81 o                         
  -8   4  15          0.00         -2.55         2.55 o                         
  -7   4  15         40.93         33.56         6.04 o                         
  -6   4  15         48.95         45.89         5.75 o                         
  -5   4  15         27.33         32.45         6.15 o                         
  -4   4  15          1.46          0.50         2.95 o                         
  -3   4  15          1.22         -0.67         2.39 o                         
  -2   4  15          7.81          5.91         2.36 o                         
  -1   4  15          1.93         -2.28         2.58 o                         
   0   4  15         67.24         55.27         6.13 o                         
   1   4  15          0.29         -3.04         3.04 o                         
   2   4  15          0.02         -2.42         3.62 o                         
   3   4  15         17.64         23.07         4.96 o                         
   4   4  15         33.69         33.76         5.95 o                         
   5   4  15          8.50          6.15         4.54 o                         
 -16   0  16          1.46          5.02         9.29 o                         
 -14   0  16         46.25         42.46         8.99 o                         
 -12   0  16        144.35        128.39         7.43 o                         
 -10   0  16         63.52         60.06         4.52 o                         
  -8   0  16         29.31         33.83         5.00 o                         
  -6   0  16       1544.35       1613.94        37.85 o                         
  -4   0  16        261.18        238.51         7.51 o                         
  -2   0  16        468.94        495.95        14.57 o                         
   0   0  16          5.49         10.81         1.72 o                         
   2   0  16         67.22         71.43         5.13 o                         
   4   0  16        794.32        816.24        25.59 o                         
   6   0  16        137.30        140.34         6.39 o                         
   8   0  16        330.03        367.84        17.49 o                         
  10   0  16          2.72          6.31         3.20 o                         
  12   0  16         65.06         65.97         8.83 o                         
 -16   1  16          2.69         -4.82         5.90 o                         
 -15   1  16          0.18          7.64         3.49 o                         
 -14   1  16         11.73         14.31         2.91 o                         
 -13   1  16         42.77         36.83         4.60 o                         
 -12   1  16          1.29          0.69         1.61 o                         
 -11   1  16          5.85          5.08         1.73 o                         
 -10   1  16         53.53         36.69         2.98 o                         
  -9   1  16         30.69         30.45         2.88 o                         
  -8   1  16        124.67        148.14         5.30 o                         
  -7   1  16        356.22        341.47         8.16 o                         
  -6   1  16        436.77        455.23         8.82 o                         
  -5   1  16        177.66        169.41         4.24 o                         
  -4   1  16          2.22          6.47         0.93 o                         
  -3   1  16        144.06        133.54         3.77 o                         
  -2   1  16         98.97        104.48         3.06 o                         
  -1   1  16        242.68        232.34         5.56 o                         
   0   1  16         72.67         89.54         3.22 o                         
   1   1  16          6.71          8.49         1.17 o                         
   2   1  16        328.57        304.08         6.89 o                         
   3   1  16       1026.81        928.64        18.04 o                         
   4   1  16        145.61        141.39         6.19 o                         
   5   1  16         12.53         10.26         1.56 o                         
   6   1  16        133.32        130.28         5.63 o                         
   7   1  16        152.32        138.22         6.52 o                         
   8   1  16          0.37          1.99         1.73 o                         
   9   1  16         19.11         15.81         2.68 o                         
  10   1  16        143.13        145.62         9.55 o                         
  11   1  16         50.19         46.42         4.89 o                         
 -15   2  16         15.33         12.85         3.71 o                         
 -14   2  16          0.48          3.83         2.72 o                         
 -13   2  16          0.39         -0.48         1.99 o                         
 -12   2  16          0.00          2.05         1.80 o                         
 -11   2  16         48.10         49.74         4.23 o                         
 -10   2  16        144.96        134.77         5.71 o                         
  -9   2  16         36.13         40.39         4.47 o                         
  -8   2  16        263.75        242.82        11.61 o                         
  -7   2  16        134.53        142.88         7.11 o                         
  -6   2  16        284.67        285.89         7.22 o                         
  -5   2  16          8.53         10.22         1.59 o                         
  -4   2  16        426.57        416.73        10.03 o                         
  -3   2  16          3.44          4.60         1.10 o                         
  -2   2  16         13.93         15.96         1.30 o                         
  -1   2  16         12.20         14.25         1.54 o                         
   0   2  16        316.14        321.85         8.25 o                         
   1   2  16        583.56        546.12        12.35 o                         
   2   2  16         30.95         42.33         2.56 o                         
   3   2  16         33.95         30.26         2.49 o                         
   4   2  16         17.67         12.79         2.36 o                         
   5   2  16          1.50          3.16         1.75 o                         
   6   2  16          0.07          0.86         1.98 o                         
   7   2  16          2.17          1.27         1.99 o                         
   8   2  16          1.19          1.64         2.12 o                         
   9   2  16         22.55         15.28         2.85 o                         
  10   2  16         26.53         24.64         4.01 o                         
 -13   3  16         33.63         27.87         5.32 o                         
 -12   3  16         36.32         30.79         5.02 o                         
 -11   3  16         55.17         56.14         5.64 o                         
 -10   3  16         16.12          8.20         2.96 o                         
  -9   3  16        143.27        129.85         8.54 o                         
  -8   3  16         30.21         35.25         4.20 o                         
  -7   3  16        128.68        116.99         6.40 o                         
  -6   3  16         59.15         64.67         4.32 o                         
  -5   3  16         44.16         42.56         3.77 o                         
  -4   3  16         44.96         54.31         3.92 o                         
  -3   3  16         93.39         85.66         4.00 o                         
  -2   3  16        367.52        380.85         9.48 o                         
  -1   3  16          2.43         11.78         2.23 o                         
   0   3  16          0.01          0.65         1.58 o                         
   1   3  16          1.63          1.41         1.48 o                         
   2   3  16         18.44         18.03         2.71 o                         
   3   3  16          3.06          0.67         2.03 o                         
   4   3  16         20.04         20.66         2.68 o                         
   5   3  16         20.71         18.77         3.37 o                         
   6   3  16         12.15          9.90         2.99 o                         
   7   3  16          2.82          2.91         3.14 o                         
   8   3  16          0.00          0.30         3.18 o                         
  -9   4  16         39.68         39.18         8.10 o                         
  -8   4  16          0.10         -0.94         2.89 o                         
  -7   4  16         19.92         18.63         4.75 o                         
  -6   4  16          1.37         -0.63         3.46 o                         
  -5   4  16          0.04         -1.98         3.54 o                         
  -4   4  16         18.96         17.60         4.03 o                         
  -3   4  16          0.04         -2.57         2.57 o                         
  -2   4  16         19.65         26.92         3.56 o                         
  -1   4  16          0.38         -1.47         1.99 o                         
   0   4  16         38.12         40.11         5.97 o                         
   1   4  16         14.74         15.29         8.77 o                         
   2   4  16          7.53         -0.73         2.63 o                         
   3   4  16         11.80          5.53         3.73 o                         
   4   4  16         18.67         15.39         5.58 o                         
   5   4  16          1.43          0.14         6.15 o                         
 -15   0  17          0.02         -2.89         4.40 o                         
 -13   0  17         21.25         12.19         5.85 o                         
 -11   0  17         44.85         41.18         5.79 o                         
  -9   0  17          0.27          0.32         1.51 o                         
  -7   0  17       1225.47       1321.30        39.25 o                         
  -5   0  17        906.56        938.11        25.79 o                         
  -3   0  17        752.70        754.90        19.93 o                         
  -1   0  17         40.84         58.77         7.34 o                         
   1   0  17          0.57          1.30         1.29 o                         
   3   0  17        134.27        129.73         6.53 o                         
   5   0  17        381.03        400.61        13.30 o                         
   7   0  17          2.00          3.84         2.32 o                         
   9   0  17          0.00          1.10         4.50 o                         
  11   0  17          2.39          2.82         4.28 o                         
 -16   1  17          4.27         -3.82         4.86 o                         
 -15   1  17          1.06         -0.33         2.69 o                         
 -14   1  17         16.35         16.03         3.51 o                         
 -13   1  17         10.35         12.70         2.74 o                         
 -12   1  17          6.86          8.14         2.30 o                         
 -11   1  17         13.44          5.94         1.86 o                         
 -10   1  17         89.28         83.15         4.74 o                         
  -9   1  17        147.80        168.07         6.18 o                         
  -8   1  17        618.49        612.05        13.53 o                         
  -7   1  17        132.12        138.13         4.89 o                         
  -6   1  17        725.96        679.85        13.06 o                         
  -5   1  17        527.39        538.55        10.19 o                         
  -4   1  17       1650.85       1524.24        24.44 o                         
  -3   1  17        276.73        271.24         6.07 o                         
  -2   1  17         30.53         34.86         2.15 o                         
  -1   1  17        176.30        171.04         4.44 o                         
   0   1  17         32.83         23.96         1.87 o                         
   1   1  17         60.04         68.22         3.48 o                         
   2   1  17        204.23        180.87         5.11 o                         
   3   1  17         13.23         28.47         2.27 o                         
   4   1  17         90.09         98.56         4.82 o                         
   5   1  17         17.23         21.59         2.35 o                         
   6   1  17          7.56          8.97         1.57 o                         
   7   1  17         25.85         27.87         2.80 o                         
   8   1  17          7.70          8.59         3.13 o                         
   9   1  17          0.43          5.49         2.22 o                         
  10   1  17          1.63          0.19         2.85 o                         
  11   1  17          8.28          5.60         4.06 o                         
 -15   2  17        137.84        141.28         8.59 o                         
 -14   2  17         21.36         14.98         3.80 o                         
 -13   2  17          2.96          1.86         2.74 o                         
 -12   2  17          2.07          3.29         2.23 o                         
 -11   2  17          8.27          9.23         3.15 o                         
 -10   2  17        109.11        124.60         6.69 o                         
  -9   2  17        234.77        224.85        13.09 o                         
  -8   2  17         71.84         73.18         4.52 o                         
  -7   2  17          5.06          3.15         1.74 o                         
  -6   2  17         18.21         21.11         2.09 o                         
  -5   2  17         10.84         11.83         1.46 o                         
  -4   2  17         77.72         75.24         4.21 o                         
  -3   2  17          1.92          2.50         0.98 o                         
  -2   2  17        432.05        425.10         8.92 o                         
  -1   2  17        381.21        344.94         7.54 o                         
   0   2  17         54.79         47.08         3.29 o                         
   1   2  17        224.20        227.25         6.64 o                         
   2   2  17          0.17          0.89         1.29 o                         
   3   2  17         43.13         42.60         3.30 o                         
   4   2  17          1.26          0.85         1.48 o                         
   5   2  17         14.76         15.59         3.11 o                         
   6   2  17         95.01         80.84         5.69 o                         
   7   2  17         25.88         21.37         3.07 o                         
   8   2  17         14.14         13.68         3.10 o                         
   9   2  17         18.75         17.71         3.90 o                         
  10   2  17          0.00          1.34         3.39 o                         
 -12   3  17         11.13          9.96         5.54 o                         
 -11   3  17         54.67         44.69         5.23 o                         
 -10   3  17         77.66         75.27         5.89 o                         
  -9   3  17          6.22          8.59         2.75 o                         
  -8   3  17         41.90         43.80         4.41 o                         
  -7   3  17         27.81         31.56         3.82 o                         
  -6   3  17          0.01         -0.37         1.42 o                         
  -5   3  17         28.20         31.31         2.41 o                         
  -4   3  17         30.84         30.82         3.04 o                         
  -3   3  17          9.32          7.36         1.80 o                         
  -2   3  17         50.03         56.17         3.88 o                         
  -1   3  17         18.53         22.10         2.27 o                         
   0   3  17          8.67         11.27         2.79 o                         
   1   3  17          4.36         11.02         1.92 o                         
   2   3  17          2.69          1.46         2.02 o                         
   3   3  17         71.30         70.76         5.30 o                         
   4   3  17         28.90         25.64         3.86 o                         
   5   3  17          3.76          4.17         2.70 o                         
   6   3  17          0.33          0.19         3.27 o                         
   7   3  17          6.38          4.67         4.40 o                         
   8   3  17         51.18         50.64         5.73 o                         
  -8   4  17         41.61         47.61         9.07 o                         
  -7   4  17          0.00         -2.59         2.59 o                         
  -6   4  17          0.10          2.23         3.48 o                         
  -5   4  17         81.39         81.77         7.87 o                         
  -4   4  17         11.42         15.60         4.93 o                         
  -3   4  17         11.63          6.22         3.17 o                         
  -2   4  17         47.14         52.07         5.25 o                         
  -1   4  17         52.58         49.84         6.60 o                         
   0   4  17          1.10          0.53         3.19 o                         
   1   4  17         17.82         15.83         4.94 o                         
   2   4  17         21.26         18.88         7.40 o                         
   3   4  17         30.77         25.66         6.99 o                         
   4   4  17          0.04         -3.17         4.82 o                         
 -16   0  18         28.69         19.09         8.79 o                         
 -14   0  18         14.82         20.98         6.07 o                         
 -12   0  18         19.64         13.70         2.86 o                         
 -10   0  18        318.37        327.48        14.08 o                         
  -8   0  18       1536.98       1562.01        45.72 o                         
  -6   0  18       3365.66       3471.45       102.81 o                         
  -4   0  18         90.89        101.51         5.61 o                         
  -2   0  18         17.68          8.75         1.77 o                         
   0   0  18        300.81        294.31         9.91 o                         
   2   0  18          1.17          5.46         2.09 o                         
   4   0  18         66.43         73.76         5.65 o                         
   6   0  18         62.27         59.83         4.54 o                         
   8   0  18        210.03        247.88        20.38 o                         
  10   0  18        116.71        178.03        10.94 o                         
 -15   1  18          0.08         -2.65         2.65 o                         
 -14   1  18          0.44         -1.42         2.52 o                         
 -13   1  18          8.15          3.86         2.06 o                         
 -12   1  18        112.83        106.87         7.29 o                         
 -11   1  18          1.76          4.53         1.95 o                         
 -10   1  18        101.64         91.16         5.75 o                         
  -9   1  18        112.90        127.11         5.42 o                         
  -8   1  18        596.28        626.42        14.39 o                         
  -7   1  18         95.20         94.74         4.42 o                         
  -6   1  18        265.45        269.25         7.08 o                         
  -5   1  18        146.85        161.24         4.69 o                         
  -4   1  18        935.67        925.71        16.82 o                         
  -3   1  18        150.26        140.01         4.29 o                         
  -2   1  18         23.22         19.99         2.01 o                         
  -1   1  18        346.25        303.73         6.78 o                         
   0   1  18         69.21         52.45         3.63 o                         
   1   1  18         25.42         17.98         1.89 o                         
   2   1  18         36.09         43.54         3.75 o                         
   3   1  18        175.09        151.78         4.92 o                         
   4   1  18         97.28         94.94         4.73 o                         
   5   1  18         91.36         92.11         4.90 o                         
   6   1  18         10.89         12.88         2.04 o                         
   7   1  18        106.81        102.58         5.72 o                         
   8   1  18         46.87         56.15         3.97 o                         
   9   1  18         76.90         78.09         6.18 o                         
  10   1  18         35.34         37.43         5.14 o                         
 -14   2  18         24.44         22.56         5.30 o                         
 -13   2  18          4.57          4.90         3.15 o                         
 -12   2  18          1.92          3.64         2.79 o                         
 -11   2  18         21.71         20.84         4.86 o                         
 -10   2  18         72.90         59.05         5.64 o                         
  -9   2  18          9.85          9.64         2.31 o                         
  -8   2  18         45.49         41.67         3.76 o                         
  -7   2  18          3.65          2.83         1.70 o                         
  -6   2  18         10.27         10.87         1.81 o                         
  -5   2  18         16.90         14.85         1.92 o                         
  -4   2  18        382.04        361.50         8.42 o                         
  -3   2  18         57.00         51.05         2.47 o                         
  -2   2  18        733.69        687.09        13.80 o                         
  -1   2  18         53.03         57.40         2.80 o                         
   0   2  18          0.96          1.85         1.12 o                         
   1   2  18         14.90         14.64         1.84 o                         
   2   2  18        606.90        542.81        13.77 o                         
   3   2  18        129.64        114.36         4.55 o                         
   4   2  18         58.85         56.99         7.78 o                         
   5   2  18         48.18         48.62         4.52 o                         
   6   2  18          5.28         10.59         2.60 o                         
   7   2  18         83.96         73.93         6.45 o                         
   8   2  18          1.49          0.29         3.31 o                         
   9   2  18         11.15          5.60         6.80 o                         
 -12   3  18          1.51         -3.38         3.38 o                         
 -11   3  18          9.18         12.01         3.86 o                         
 -10   3  18          1.08          5.86         2.79 o                         
  -9   3  18          0.03          4.06         2.51 o                         
  -8   3  18          4.08          0.68         2.30 o                         
  -7   3  18         17.71         18.79         2.84 o                         
  -6   3  18          0.10          0.11         1.51 o                         
  -5   3  18          5.62          5.71         2.01 o                         
  -4   3  18         63.69         66.86         4.97 o                         
  -3   3  18         97.41         93.70         5.16 o                         
  -2   3  18         49.44         53.14         3.83 o                         
  -1   3  18        383.23        419.05        10.47 o                         
   0   3  18        675.20        681.90        21.55 o                         
   1   3  18        526.40        509.52        13.30 o                         
   2   3  18          0.01         -0.13         2.56 o                         
   3   3  18         42.90         42.51         4.84 o                         
   4   3  18         49.92         50.78         9.46 o                         
   5   3  18         18.63         14.11         3.82 o                         
   6   3  18         20.25         15.61         4.57 o                         
   7   3  18          0.90         -4.12         4.12 o                         
  -8   4  18         12.05          0.47         4.48 o                         
  -7   4  18          6.44          0.21         4.54 o                         
  -6   4  18         49.30         42.96         9.40 o                         
  -5   4  18         16.49         13.05         5.27 o                         
  -4   4  18          9.15          1.83         4.29 o                         
  -3   4  18        110.65        110.40         6.31 o                         
  -2   4  18         92.90         89.50         6.24 o                         
  -1   4  18          5.95          0.63         6.10 o                         
   0   4  18          0.18         -4.41         4.94 o                         
   1   4  18         34.74         25.38         9.56 o                         
   2   4  18          8.48         -3.10         3.97 o                         
   3   4  18         88.00         64.93        12.80 o                         
 -15   0  19          0.48         -4.85         4.85 o                         
 -13   0  19          2.32          0.39         3.46 o                         
 -11   0  19         13.32          5.15         3.05 o                         
  -9   0  19          2.14          2.19         2.16 o                         
  -7   0  19          0.57          5.82         1.97 o                         
  -5   0  19        224.01        256.32         9.90 o                         
  -3   0  19         86.03        104.99         7.41 o                         
  -1   0  19         50.61         33.16         3.54 o                         
   1   0  19        492.76        461.96        14.88 o                         
   3   0  19          2.16          8.67         2.50 o                         
   5   0  19         17.91         13.30         3.23 o                         
   7   0  19          4.60          3.56         4.21 o                         
   9   0  19        142.00        143.65        15.84 o                         
 -15   1  19         26.06         29.67         5.08 o                         
 -14   1  19          3.54          0.05         2.30 o                         
 -13   1  19          5.65          3.20         2.60 o                         
 -12   1  19         49.45         50.28         4.76 o                         
 -11   1  19          0.75         -0.22         2.11 o                         
 -10   1  19         41.30         38.00         4.01 o                         
  -9   1  19         40.16         48.10         4.35 o                         
  -8   1  19        137.03        133.17         7.60 o                         
  -7   1  19         14.23         15.54         1.73 o                         
  -6   1  19        131.56        127.37         5.45 o                         
  -5   1  19         47.49         54.38         3.43 o                         
  -4   1  19        141.04        137.05         4.31 o                         
  -3   1  19         53.78         56.87         3.21 o                         
  -2   1  19         26.01         20.18         1.83 o                         
  -1   1  19        134.46        133.36         4.63 o                         
   0   1  19         44.60         24.65         2.24 o                         
   1   1  19         25.36         17.64         1.97 o                         
   2   1  19        210.22        175.21         5.80 o                         
   3   1  19          7.66          9.41         2.03 o                         
   4   1  19         14.07         12.79         2.49 o                         
   5   1  19         28.82         33.94         2.95 o                         
   6   1  19        101.11         89.80         8.21 o                         
   7   1  19         26.09         31.89         3.81 o                         
   8   1  19         24.18         25.09         3.94 o                         
   9   1  19         24.01         27.33         3.73 o                         
  10   1  19          0.09          2.68         3.21 o                         
 -14   2  19         74.04         80.90         8.55 o                         
 -13   2  19         26.39         30.72         4.56 o                         
 -12   2  19         10.81          9.89         3.44 o                         
 -11   2  19         55.37         60.68         8.64 o                         
 -10   2  19          7.91          6.88         5.18 o                         
  -9   2  19         28.48         35.42         3.53 o                         
  -8   2  19         56.37         57.93         4.32 o                         
  -7   2  19         93.80         91.09         5.47 o                         
  -6   2  19          9.45          4.86         1.71 o                         
  -5   2  19         62.48         62.14         4.83 o                         
  -4   2  19         82.27         79.56         4.64 o                         
  -3   2  19        130.01        113.44         4.08 o                         
  -2   2  19         28.65         32.45         3.10 o                         
  -1   2  19         42.53         34.52         2.64 o                         
   0   2  19          0.60          1.42         1.00 o                         
   1   2  19        284.51        286.55        10.57 o                         
   2   2  19        139.96        123.38         8.53 o                         
   3   2  19         13.45         13.12         1.47 o                         
   4   2  19        100.95         90.54         6.83 o                         
   5   2  19          9.38         13.20         3.01 o                         
   6   2  19         14.64         18.24         3.45 o                         
   7   2  19         89.95        101.53         7.70 o                         
   8   2  19         58.05         61.28         6.91 o                         
   9   2  19          0.10         -2.28         3.60 o                         
 -12   3  19          2.19         -3.47         3.47 o                         
 -11   3  19         26.91         29.08         5.17 o                         
 -10   3  19         40.38         38.37         4.00 o                         
  -9   3  19         82.80         82.60         5.88 o                         
  -8   3  19         83.87         94.67         9.97 o                         
  -7   3  19          2.35          0.08         2.00 o                         
  -6   3  19         19.14         14.05         2.22 o                         
  -5   3  19         24.42         21.23         2.34 o                         
  -4   3  19          9.02         11.09         2.38 o                         
  -3   3  19         99.00         92.01         6.31 o                         
  -2   3  19         49.48         52.71         3.62 o                         
  -1   3  19         12.55         17.62         2.53 o                         
   0   3  19          6.89         10.84         2.64 o                         
   1   3  19          0.93          3.81         2.01 o                         
   2   3  19         11.64         10.52         3.15 o                         
   3   3  19         52.80         46.74         5.39 o                         
   4   3  19         19.71         20.49         4.20 o                         
   5   3  19         18.69          8.49         4.53 o                         
   6   3  19          9.63          7.71        10.22 o                         
  -7   4  19         20.95         20.26         6.19 o                         
  -6   4  19         94.19        100.59         9.49 o                         
  -5   4  19          3.71          4.52         4.77 o                         
  -4   4  19          0.03         -5.10         5.10 o                         
  -3   4  19         39.68         45.69         6.08 o                         
  -2   4  19         12.90         10.18         5.33 o                         
  -1   4  19        153.65        156.90        11.80 o                         
   0   4  19         45.21         41.56         7.31 o                         
   1   4  19         24.21         29.99         6.80 o                         
 -14   0  20         23.92         38.90         8.10 o                         
 -12   0  20          1.92          3.31         3.52 o                         
 -10   0  20        125.52        158.70        10.71 o                         
  -8   0  20          0.56         -2.33         2.33 o                         
  -6   0  20       1102.90       1156.75        29.31 o                         
  -4   0  20         62.12         43.57         6.39 o                         
  -2   0  20        672.37        614.30        17.49 o                         
   0   0  20        156.95        112.71         7.42 o                         
   2   0  20         87.69         83.67         8.69 o                         
   4   0  20        215.58        218.35         9.21 o                         
   6   0  20          3.37          3.98         4.38 o                         
   8   0  20        110.09        114.94         8.83 o                         
  10   0  20          1.02          9.34         9.23 o                         
 -15   1  20          0.05         -3.06         3.06 o                         
 -14   1  20          0.06          0.15         2.33 o                         
 -13   1  20          8.55          8.45         2.71 o                         
 -12   1  20          3.78          2.25         2.10 o                         
 -11   1  20         41.56         38.49         4.20 o                         
 -10   1  20         10.89         14.87         2.71 o                         
  -9   1  20         84.52         71.98         5.68 o                         
  -8   1  20        189.10        202.59         7.98 o                         
  -7   1  20        101.32        100.38         5.45 o                         
  -6   1  20        147.54        167.09         9.95 o                         
  -5   1  20         14.11         12.70         2.34 o                         
  -4   1  20        186.01        172.54         6.02 o                         
  -3   1  20         25.13         23.77         2.01 o                         
  -2   1  20          7.94          8.23         1.41 o                         
  -1   1  20         11.41         11.81         2.21 o                         
   0   1  20         78.46         65.12         4.37 o                         
   1   1  20         78.42         79.22         5.15 o                         
   2   1  20         16.12         10.13         2.18 o                         
   3   1  20         91.34         70.35         4.08 o                         
   4   1  20         85.20         95.27         7.28 o                         
   5   1  20         68.87         70.21         6.25 o                         
   6   1  20        216.29        269.52        12.02 o                         
   7   1  20         29.38         33.62         5.16 o                         
   8   1  20         13.84         18.79         3.40 o                         
   9   1  20          2.61          1.23         3.07 o                         
 -14   2  20         36.41         41.54         7.32 o                         
 -13   2  20          2.41         -1.64         2.46 o                         
 -12   2  20          4.33          2.88         3.25 o                         
 -11   2  20          6.05          5.74         2.99 o                         
 -10   2  20        412.81        465.67        20.09 o                         
  -9   2  20        133.51        123.06         9.49 o                         
  -8   2  20         41.23         43.78         3.91 o                         
  -7   2  20          5.12          1.25         1.89 o                         
  -6   2  20         16.27         23.00         2.74 o                         
  -5   2  20         37.45         39.09         3.15 o                         
  -4   2  20         58.45         53.05         2.94 o                         
  -3   2  20         21.09         20.14         2.45 o                         
  -2   2  20         27.56         22.25         1.95 o                         
  -1   2  20          4.28          3.30         0.96 o                         
   0   2  20          9.48          8.60         1.36 o                         
   1   2  20         25.57         19.23         1.80 o                         
   2   2  20         23.56         16.96         2.08 o                         
   3   2  20          5.49          7.66         1.95 o                         
   4   2  20          2.50          0.22         1.45 o                         
   5   2  20         37.64         37.77         4.28 o                         
   6   2  20          0.17          0.20         2.85 o                         
   7   2  20         45.18         46.76         5.50 o                         
   8   2  20         15.44          6.78         4.60 o                         
 -11   3  20         12.08          9.40         3.95 o                         
 -10   3  20         13.78         11.96         3.47 o                         
  -9   3  20         25.84         31.21         3.90 o                         
  -8   3  20         15.90         17.22         3.19 o                         
  -7   3  20          7.56          2.98         1.86 o                         
  -6   3  20          1.92          2.55         1.83 o                         
  -5   3  20          3.56         -2.22         3.02 o                         
  -4   3  20         23.99         28.18         3.56 o                         
  -3   3  20         31.28         40.42         3.80 o                         
  -2   3  20         33.06         31.19         4.52 o                         
  -1   3  20         12.07         10.02         2.37 o                         
   0   3  20         16.53         16.97         3.21 o                         
   1   3  20         99.97        100.79         6.37 o                         
   2   3  20         12.45          9.47         3.27 o                         
   3   3  20          2.57          7.15         3.40 o                         
   4   3  20         90.62         94.69        13.43 o                         
   5   3  20          5.21          2.43         3.45 o                         
  -5   4  20          0.01         -4.23         4.23 o                         
  -4   4  20          0.75         -3.71         3.71 o                         
  -3   4  20          5.69         10.99         4.91 o                         
  -2   4  20          1.56          1.26         4.45 o                         
  -1   4  20        233.90        209.95        18.09 o                         
 -15   0  21        113.93        160.78        17.66 o                         
 -13   0  21          9.68         13.31         3.62 o                         
 -11   0  21          7.82          4.64         3.79 o                         
  -9   0  21         48.56         54.01         6.56 o                         
  -7   0  21        182.56        176.63        10.24 o                         
  -5   0  21          0.48         -0.67         1.38 o                         
  -3   0  21        248.79        260.31        11.53 o                         
  -1   0  21         48.81         40.57         4.34 o                         
   1   0  21        292.58        268.13        12.21 o                         
   3   0  21         18.92         18.92         3.29 o                         
   5   0  21          6.62          9.08         3.90 o                         
   7   0  21         19.69         24.56         5.11 o                         
   9   0  21          6.47          7.85         5.26 o                         
 -14   1  21         16.45         30.74         5.94 o                         
 -13   1  21         20.08         22.64         3.60 o                         
 -12   1  21         20.61         18.45         3.13 o                         
 -11   1  21          3.83          2.14         2.28 o                         
 -10   1  21          5.77          0.15         1.97 o                         
  -9   1  21         78.49         80.54         5.94 o                         
  -8   1  21        452.55        476.77        14.80 o                         
  -7   1  21         52.57         49.17         4.13 o                         
  -6   1  21         20.46         16.34         2.35 o                         
  -5   1  21         30.01         27.59         2.45 o                         
  -4   1  21          2.14          2.87         1.35 o                         
  -3   1  21         10.50         12.95         1.81 o                         
  -2   1  21          6.73          6.47         1.41 o                         
  -1   1  21        183.03        167.96         6.31 o                         
   0   1  21        246.17        203.91         6.87 o                         
   1   1  21          0.22          3.51         1.50 o                         
   2   1  21          0.01         -0.87         1.55 o                         
   3   1  21         74.09         74.34         5.43 o                         
   4   1  21          7.41          4.40         1.91 o                         
   5   1  21          1.54          0.15         2.22 o                         
   6   1  21         87.22         90.76         7.04 o                         
   7   1  21          9.99          5.32         3.59 o                         
   8   1  21         42.41         38.55         5.70 o                         
 -13   2  21          0.01          0.29         3.32 o                         
 -12   2  21         10.03          5.60         3.16 o                         
 -11   2  21        165.34        160.02        13.81 o                         
 -10   2  21        171.01        180.71        11.17 o                         
  -9   2  21         13.39         17.41         3.07 o                         
  -8   2  21         39.24         41.43         3.93 o                         
  -7   2  21          8.84          6.20         2.64 o                         
  -6   2  21         13.89         17.10         3.80 o                         
  -5   2  21          8.64         15.74         2.25 o                         
  -4   2  21         37.44         35.13         3.11 o                         
  -3   2  21          0.47          0.54         1.14 o                         
  -2   2  21         11.95          9.12         1.86 o                         
  -1   2  21         83.22         78.56         6.72 o                         
   0   2  21          3.83          4.36         1.22 o                         
   1   2  21         33.80         30.37         3.35 o                         
   2   2  21         98.06         80.92         5.01 o                         
   3   2  21         57.21         58.72         3.10 o                         
   4   2  21         91.46         90.18         6.94 o                         
   5   2  21         37.41         26.03         3.87 o                         
   6   2  21         94.17         83.01         8.04 o                         
   7   2  21         13.54         13.16         4.39 o                         
 -10   3  21          1.96         -0.21         3.35 o                         
  -9   3  21         26.28         30.30         4.11 o                         
  -8   3  21          2.57          0.46         2.53 o                         
  -7   3  21         46.57         53.25         5.45 o                         
  -6   3  21          1.24         -1.76         1.76 o                         
  -5   3  21          7.60          8.71         3.33 o                         
  -4   3  21          3.56          3.01         2.45 o                         
  -3   3  21          0.00         -1.97         2.35 o                         
  -2   3  21         13.78          9.72         2.59 o                         
  -1   3  21          5.04          2.09         2.35 o                         
   0   3  21         22.15         20.13         2.82 o                         
   1   3  21         57.01         59.25         5.43 o                         
   2   3  21          6.73          8.42         3.23 o                         
   3   3  21          4.94          0.92         3.04 o                         
   4   3  21          2.73          1.46         3.53 o                         
   5   3  21         13.57          9.29        14.01 o                         
 -14   0  22        220.10        244.61        27.11 o                         
 -12   0  22         13.53         12.52         3.27 o                         
 -10   0  22          2.89          7.90         2.41 o                         
  -8   0  22         15.74         15.19         3.35 o                         
  -6   0  22        137.25        134.21        10.39 o                         
  -4   0  22         95.41        103.38         6.99 o                         
  -2   0  22         74.79         77.29         8.05 o                         
   0   0  22        104.63         96.18        20.19 o                         
   2   0  22         38.86         40.30         4.67 o                         
   4   0  22        461.21        544.47        34.56 o                         
   6   0  22        164.28        201.07        15.61 o                         
   8   0  22         13.97          2.73         5.38 o                         
 -14   1  22         38.09         44.06         5.14 o                         
 -13   1  22         31.13         30.95         4.48 o                         
 -12   1  22         45.23         48.90         5.63 o                         
 -11   1  22         50.39         49.96         4.74 o                         
 -10   1  22         10.30          1.70         2.55 o                         
  -9   1  22         56.90         63.28         5.38 o                         
  -8   1  22          8.44          7.96         2.44 o                         
  -7   1  22         59.76         55.26         3.73 o                         
  -6   1  22         26.50         26.83         2.85 o                         
  -5   1  22         21.70         23.65         2.45 o                         
  -4   1  22         23.13         23.21         2.14 o                         
  -3   1  22         20.50         15.04         2.18 o                         
  -2   1  22          2.43          1.09         1.59 o                         
  -1   1  22          3.07          2.84         1.75 o                         
   0   1  22         69.69         77.01         5.50 o                         
   1   1  22          0.52         -0.73         1.53 o                         
   2   1  22         57.92         60.85         5.52 o                         
   3   1  22         26.72         28.54         2.93 o                         
   4   1  22          6.68          8.09         2.48 o                         
   5   1  22          7.90          4.35         2.85 o                         
   6   1  22         24.08         31.23         4.64 o                         
   7   1  22          0.98          1.73         3.00 o                         
   8   1  22          1.58         -3.60         3.60 o                         
 -13   2  22         45.39         46.93         7.76 o                         
 -12   2  22         56.88         64.15         9.64 o                         
 -11   2  22          5.57          3.90         3.11 o                         
 -10   2  22         89.18        121.09         9.50 o                         
  -9   2  22         15.76         21.83         3.33 o                         
  -8   2  22          3.06          6.18         2.58 o                         
  -7   2  22          4.19          4.40         2.27 o                         
  -6   2  22          0.09          2.93         2.06 o                         
  -5   2  22        153.70        134.05         9.30 o                         
  -4   2  22          1.85          1.16         2.15 o                         
  -3   2  22         52.09         44.11         3.37 o                         
  -2   2  22          3.19          0.06         1.46 o                         
  -1   2  22          0.10         -0.89         1.36 o                         
   0   2  22         96.48         93.81         4.75 o                         
   1   2  22          2.80          3.07         2.30 o                         
   2   2  22         24.53         14.88         2.54 o                         
   3   2  22          5.53          6.63         2.92 o                         
   4   2  22          6.15          0.99         2.08 o                         
   5   2  22          1.46         -2.49         2.50 o                         
   6   2  22         29.00         26.42         5.57 o                         
 -10   3  22          0.00          3.12         3.51 o                         
  -9   3  22          0.70          1.55         4.12 o                         
  -8   3  22         20.56         19.37         4.37 o                         
  -7   3  22         17.63         26.01         6.31 o                         
  -6   3  22         14.10          7.27         3.81 o                         
  -5   3  22          5.01          3.54         3.54 o                         
  -4   3  22          9.96          6.51         3.03 o                         
  -3   3  22         81.20         77.18         6.32 o                         
  -2   3  22         38.66         35.18         4.01 o                         
  -1   3  22         80.84         75.32         4.94 o                         
   0   3  22         20.84         14.99         2.97 o                         
   1   3  22         17.32         10.68         6.30 o                         
   2   3  22         10.62         11.12         3.65 o                         
   3   3  22          9.11          1.14         3.31 o                         
 -13   0  23          5.55          3.74         3.28 o                         
 -11   0  23        142.75        158.20        18.87 o                         
  -9   0  23         12.01         12.90         4.25 o                         
  -7   0  23          0.71          2.40         2.23 o                         
  -5   0  23         11.94         13.21         3.16 o                         
  -3   0  23         63.57         57.65         6.54 o                         
  -1   0  23        194.33        168.77         9.61 o                         
   1   0  23         14.76         11.38         3.47 o                         
   3   0  23         45.37         62.17         7.84 o                         
   5   0  23         35.41         13.73         6.49 o                         
   7   0  23          0.25         -3.84         4.08 o                         
 -13   1  23         15.79         14.12         3.41 o                         
 -12   1  23        176.70        212.63         9.23 o                         
 -11   1  23         40.58         38.53         4.62 o                         
 -10   1  23          2.95          0.04         2.11 o                         
  -9   1  23         35.11         40.69         4.42 o                         
  -8   1  23         62.98         67.62         5.72 o                         
  -7   1  23         14.32         18.35         2.67 o                         
  -6   1  23          4.45          3.36         2.36 o                         
  -5   1  23         21.45         19.89         3.90 o                         
  -4   1  23         76.01         64.10         4.07 o                         
  -3   1  23         31.10         25.58         3.13 o                         
  -2   1  23        212.30        192.63         6.77 o                         
  -1   1  23         24.50         29.60         3.39 o                         
   0   1  23          0.12          0.41         1.96 o                         
   1   1  23          0.09          3.50         2.28 o                         
   2   1  23         99.01         81.72         5.37 o                         
   3   1  23         32.66         32.92         4.00 o                         
   4   1  23         71.94         65.53         6.40 o                         
   5   1  23          7.77         10.49         2.80 o                         
   6   1  23         45.38         56.77         6.07 o                         
   7   1  23          6.31          8.58         3.72 o                         
 -12   2  23          1.10          1.15         3.22 o                         
 -11   2  23          1.51          0.04         2.84 o                         
 -10   2  23          0.13          4.56         3.28 o                         
  -9   2  23        156.05        162.02        12.34 o                         
  -8   2  23         46.78         50.25         4.92 o                         
  -7   2  23         22.80         21.42         3.34 o                         
  -6   2  23         41.11         37.77         4.11 o                         
  -5   2  23         30.19         29.53         3.10 o                         
  -4   2  23         64.12         63.82         4.23 o                         
  -3   2  23         48.83         39.50         3.42 o                         
  -2   2  23          2.24          3.62         2.41 o                         
  -1   2  23          6.74          6.56         1.48 o                         
   0   2  23          1.09         -0.30         2.57 o                         
   1   2  23          7.82          1.41         1.64 o                         
   2   2  23         28.55         31.49         3.61 o                         
   3   2  23          0.01         -1.52         1.52 o                         
   4   2  23          5.64          0.26         3.74 o                         
   5   2  23         14.47         15.73         4.81 o                         
   6   2  23         32.38         31.77         7.41 o                         
  -9   3  23          1.11         -1.08         3.28 o                         
  -8   3  23         13.77         19.59         8.29 o                         
  -7   3  23         50.07         45.20         6.43 o                         
  -6   3  23         32.12         30.04         5.35 o                         
  -5   3  23         22.14         13.77         6.34 o                         
  -4   3  23          1.65          2.54         3.41 o                         
  -3   3  23          9.17         10.72         3.10 o                         
  -2   3  23          2.37          3.48         2.89 o                         
  -1   3  23         28.26         24.14         4.47 o                         
   0   3  23          0.00         -0.80         2.89 o                         
   1   3  23          0.30          1.55         3.86 o                         
   2   3  23          3.33          2.85         3.60 o                         
 -12   0  24         17.49         18.15         6.90 o                         
 -10   0  24        148.75        206.43        12.12 o                         
  -8   0  24          2.57          1.35         2.47 o                         
  -6   0  24          5.95          5.30         3.30 o                         
  -4   0  24          2.32          1.61         2.39 o                         
  -2   0  24        167.25        166.80        11.66 o                         
   0   0  24        137.62        142.14        19.84 o                         
   2   0  24          7.27          7.00         3.77 o                         
   4   0  24         12.70         16.66         9.41 o                         
   6   0  24         15.14         18.75         8.38 o                         
 -13   1  24         10.49         10.70         3.03 o                         
 -12   1  24         15.18         14.40         3.05 o                         
 -11   1  24         54.30         65.95         5.82 o                         
 -10   1  24          8.69          5.38         2.62 o                         
  -9   1  24         92.20        101.95         7.31 o                         
  -8   1  24          0.05          3.47         3.03 o                         
  -7   1  24         48.77         46.08         3.53 o                         
  -6   1  24         23.51         20.97         2.59 o                         
  -5   1  24         15.42         12.47         1.99 o                         
  -4   1  24         26.39         24.66         2.42 o                         
  -3   1  24         82.60         84.41         9.07 o                         
  -2   1  24         38.21         35.15         3.77 o                         
  -1   1  24         26.72         28.54         3.61 o                         
   0   1  24         25.51         26.43         3.19 o                         
   1   1  24          1.12          1.23         2.31 o                         
   2   1  24         39.07         39.93         5.94 o                         
   3   1  24         14.43          7.80         2.51 o                         
   4   1  24          0.27          1.58         2.45 o                         
   5   1  24          7.90         10.41         3.07 o                         
   6   1  24          4.85          3.74         3.45 o                         
 -11   2  24          0.08          0.95         3.11 o                         
 -10   2  24        104.44        101.22        13.94 o                         
  -9   2  24         24.76         32.04         4.90 o                         
  -8   2  24          9.64          7.22         2.93 o                         
  -7   2  24         71.29         66.57         6.95 o                         
  -6   2  24         30.56         30.53         6.00 o                         
  -5   2  24         27.72         31.41         4.18 o                         
  -4   2  24         79.88         80.57         5.39 o                         
  -3   2  24         26.66         25.86         3.00 o                         
  -2   2  24          6.32          6.24         1.74 o                         
  -1   2  24          0.16         -0.26         1.36 o                         
   0   2  24         40.06         41.83         4.73 o                         
   1   2  24         11.89         10.16         3.29 o                         
   2   2  24          7.84          9.59         4.44 o                         
   3   2  24          4.51          2.07         3.11 o                         
   4   2  24         11.96         20.55         5.90 o                         
   5   2  24          4.96          3.49         6.92 o                         
  -8   3  24         54.89         34.29        16.04 o                         
  -7   3  24          1.74         -2.82         2.82 o                         
  -6   3  24          8.29          8.07         5.12 o                         
  -5   3  24          0.74         -4.15         4.47 o                         
  -4   3  24          6.74         10.53         3.94 o                         
  -3   3  24         40.93         47.41         6.56 o                         
  -2   3  24         33.31         26.83         4.76 o                         
  -1   3  24          2.29          4.92         3.33 o                         
   0   3  24          5.70          5.61         3.65 o                         
   1   3  24          7.81          5.76         4.11 o                         
 -13   0  25        242.37        316.09        18.48 o                         
 -11   0  25         62.88         85.57         8.97 o                         
  -9   0  25        103.06         92.74        20.22 o                         
  -7   0  25        124.34        138.37        13.56 o                         
  -5   0  25          7.90          5.45         3.13 o                         
  -3   0  25        220.89        283.82        18.07 o                         
  -1   0  25          1.96          7.75         4.01 o                         
   1   0  25         16.97         10.05         6.22 o                         
   3   0  25         29.72         31.05         8.85 o                         
   5   0  25         89.13         58.96        14.72 o                         
 -12   1  25          4.45          4.42         2.93 o                         
 -11   1  25         25.72         21.94         3.94 o                         
 -10   1  25          0.49          2.15         2.78 o                         
  -9   1  25          6.13          6.66         2.78 o                         
  -8   1  25          3.91          6.75         2.65 o                         
  -7   1  25         64.30         58.59         4.29 o                         
  -6   1  25          9.06         11.12         2.17 o                         
  -5   1  25        182.98        196.80         7.32 o                         
  -4   1  25         63.28         65.43         8.05 o                         
  -3   1  25          9.07         10.83         2.08 o                         
  -2   1  25          3.13          3.56         1.99 o                         
  -1   1  25         50.38         57.01         5.47 o                         
   0   1  25          0.13          1.31         2.19 o                         
   1   1  25          9.83          8.23         2.87 o                         
   2   1  25         40.81         49.09         4.55 o                         
   3   1  25         82.84         99.54         7.78 o                         
   4   1  25         15.39         17.41         3.72 o                         
   5   1  25         12.44         15.08         4.51 o                         
 -10   2  25          0.03         -2.48         2.97 o                         
  -9   2  25         20.61         31.07         4.21 o                         
  -8   2  25          9.93         16.12         5.48 o                         
  -7   2  25          0.43         -3.06         3.06 o                         
  -6   2  25         16.88         20.19         3.30 o                         
  -5   2  25         19.11         13.47         2.42 o                         
  -4   2  25         42.98         39.77         3.19 o                         
  -3   2  25          4.84          6.47         3.18 o                         
  -2   2  25         16.16         16.45         2.59 o                         
  -1   2  25          7.71          5.16         2.62 o                         
   0   2  25          3.38          1.82         1.48 o                         
   1   2  25        192.61        188.21        10.11 o                         
   2   2  25         22.44         17.10         4.54 o                         
   3   2  25          5.31         -3.87         4.21 o                         
  -5   3  25         33.77         21.51         6.95 o                         
  -4   3  25          2.59          5.01         3.78 o                         
  -3   3  25         55.29         64.54         6.86 o                         
  -2   3  25          0.93          2.25         3.47 o                         
 -12   0  26          0.53         -2.17         4.39 o                         
 -10   0  26         41.29         50.73         7.00 o                         
  -8   0  26         22.22         15.82         4.02 o                         
  -6   0  26         57.10         64.49         6.34 o                         
  -4   0  26         23.01         39.96         6.12 o                         
  -2   0  26         32.12         53.58         7.70 o                         
   0   0  26          4.29          4.57         3.49 o                         
   2   0  26          6.48          2.42         4.81 o                         
   4   0  26         63.74         88.41        14.23 o                         
 -11   1  26         47.98         62.06         6.10 o                         
 -10   1  26          0.56         -2.58         2.58 o                         
  -9   1  26          0.19          6.23         2.90 o                         
  -8   1  26         29.99         28.70         4.12 o                         
  -7   1  26         14.39          8.70         2.78 o                         
  -6   1  26         16.56         17.58         3.44 o                         
  -5   1  26         54.68         58.31         4.77 o                         
  -4   1  26         18.23         15.15         2.31 o                         
  -3   1  26         13.58         12.83         2.35 o                         
  -2   1  26         73.06         71.68         5.01 o                         
  -1   1  26          1.07          1.21         3.37 o                         
   0   1  26         11.77         14.55         3.53 o                         
   1   1  26          4.26          6.13         3.77 o                         
   2   1  26          5.73         10.12         3.19 o                         
   3   1  26          1.52          1.64         3.17 o                         
   4   1  26         11.29         14.25         5.14 o                         
  -9   2  26         73.78         85.18         8.54 o                         
  -8   2  26          0.39         -0.08         3.77 o                         
  -7   2  26         67.92         66.77         9.82 o                         
  -6   2  26          4.97          0.44         2.55 o                         
  -5   2  26         60.54         50.54         7.00 o                         
  -4   2  26         63.80         57.16         7.23 o                         
  -3   2  26          4.42          0.42         2.41 o                         
  -2   2  26         22.94         26.73         4.70 o                         
  -1   2  26         19.90         17.56         3.94 o                         
   0   2  26         26.13         27.40         6.30 o                         
   1   2  26         46.97         54.95         5.92 o                         
   2   2  26          8.24         15.11         4.53 o                         
 -11   0  27          8.11          2.81         5.15 o                         
  -9   0  27         92.20         81.96         8.83 o                         
  -7   0  27        253.55        316.35        16.45 o                         
  -5   0  27        129.41        170.94        15.19 o                         
  -3   0  27         18.87         34.06         4.96 o                         
  -1   0  27         13.55          9.92         6.27 o                         
   1   0  27          0.00         -2.57         3.81 o                         
 -11   1  27         31.58         27.16         9.59 o                         
 -10   1  27          8.83          2.22         3.33 o                         
  -9   1  27         52.37         51.48         5.35 o                         
  -8   1  27          0.57          2.39         2.82 o                         
  -7   1  27          3.99          3.70         2.83 o                         
  -6   1  27         18.23         14.78         3.99 o                         
  -5   1  27         38.03         27.57         7.42 o                         
  -4   1  27         26.83         25.16         4.85 o                         
  -3   1  27          0.02         -1.34         3.00 o                         
  -2   1  27         60.21         60.19         4.37 o                         
  -1   1  27         78.20         82.76         5.07 o                         
   0   1  27        112.24        120.87         7.90 o                         
   1   1  27         96.29        102.56         6.71 o                         
   2   1  27         47.41         41.26         9.33 o                         
   3   1  27          2.93         -3.60         3.60 o                         
  -8   2  27          5.18          6.48         3.77 o                         
  -7   2  27          0.58         -3.19         3.19 o                         
  -6   2  27          0.02         -0.67         3.07 o                         
  -5   2  27         36.15         31.42         7.66 o                         
  -4   2  27          3.58          2.67         2.51 o                         
  -3   2  27         68.96         53.83         8.07 o                         
  -2   2  27          0.71          1.19         3.05 o                         
  -1   2  27         14.22         19.05         5.21 o                         
   0   2  27         11.84          1.01         4.50 o                         
 -10   0  28          3.92          9.38         3.87 o                         
  -8   0  28         22.59         21.57         4.82 o                         
  -6   0  28          0.01          5.63         4.24 o                         
  -4   0  28         13.92          9.24         6.79 o                         
  -2   0  28          8.54          4.27         4.17 o                         
   0   0  28         51.56         56.41         9.79 o                         
   2   0  28         85.36        154.85        24.64 o                         
  -9   1  28         13.53         15.27         4.50 o                         
  -8   1  28          7.83          7.89         3.43 o                         
  -7   1  28        108.28         93.92         7.56 o                         
  -6   1  28          7.30          4.89         3.22 o                         
  -5   1  28         18.92         17.90         3.90 o                         
  -4   1  28          3.49          1.24         2.67 o                         
  -3   1  28          4.42          3.76         2.18 o                         
  -2   1  28          9.75          9.51         2.54 o                         
  -1   1  28          0.85         -1.37         3.16 o                         
   0   1  28          6.38          2.50         5.89 o                         
   1   1  28         68.98         58.67         7.56 o                         
  -6   2  28          5.91         -0.73         4.01 o                         
  -5   2  28         23.09         17.20         6.36 o                         
  -4   2  28          0.16         -1.25         2.67 o                         
  -3   2  28          0.02         -1.29         2.81 o                         
  -2   2  28         98.77        110.00        12.62 o                         
  -9   0  29          4.05         -1.88         3.27 o                         
  -7   0  29         10.20         16.91         4.90 o                         
  -5   0  29         17.43          9.48         4.21 o                         
  -3   0  29         61.65         85.40        11.21 o                         
  -1   0  29        159.76        231.72        23.89 o                         
   1   0  29        245.70        325.22        24.25 o                         
  -8   1  29          4.35          6.26         3.46 o                         
  -7   1  29          2.90          5.41         3.78 o                         
  -6   1  29          2.18         -0.11         4.46 o                         
  -5   1  29          0.89         -2.81         2.81 o                         
  -4   1  29          8.09          6.67         3.90 o                         
  -3   1  29          5.83          4.99         2.48 o                         
  -2   1  29          0.62          1.31         2.81 o                         
  -1   1  29         17.34         20.47         3.81 o                         
   0   1  29          1.41         -5.39         9.07 o                         
  -6   0  30         21.71         22.28         5.43 o                         
  -4   0  30        242.71        284.30        34.74 o                         
  -2   0  30        333.42        382.75        19.08 o                         
                                                                                
